# Supplementary material for: RbFe(HAsO4)2 and TlFe(HAsO4)2, two new hydrogenarsenates adopting two closely related structure types
Source: Acta Crystallogr E Crystallogr Commun. 2018 May 1;74(Pt 6):766–71. doi: 10.1107/S2056989018006473 (PMC6002822; doi:10.1107/S2056989018006473)
Supplement: Supplementary file 1 [file e-74-00766-sup1.cif]

##############################################################################
#                                                                            #
# This CIF contains the data in a paper accepted for publication in          #
# Acta Crystallographica Section E. It conforms to the requirements of       #
# Notes for Authors for Acta Crystallographica Section E, and has been       #
# peer reviewed under the auspices of the IUCr Commission on Journals.       #
#                                                                            #
# Full details of the Crystallographic Information File format               #
# are given in the paper "The Crystallographic Information File (CIF):       #
# a New Standard Archive File for Crystallography" by S. R. Hall, F. H.      #
# Allen and I. D. Brown [Acta Cryst. (1991), A47, 655-685].                  #
#                                                                            #
# The current version of the core CIF dictionary is obtainable from          #
# ftp://ftp.iucr.org/pub/cif_core.dic.                                       #
#                                                                            #
# Software is freely available for graphical display of the structure(s)     #
# in this CIF. For information consult the CIF software page                 #
# http://www.iucr.org/resources/cif/software.                                #
#                                                                            #
# This file may be used for bona fide research purposes within the           #
# scientific community so long as proper attribution is given to the journal # 
# article from which it was obtained.                                        #
#                                                                            #
##############################################################################
data_RbFeHAsO42
_database_code_depnum_ccdc_archive 'CCDC 1839859'
_audit_creation_method     'SHELXL-2016/6'
_journal_date_recd_electronic     2018-04-11
_journal_date_accepted     2018-04-26
_journal_name_full     'Acta Crystallographica, Section E'
_journal_year     2018
_journal_volume     74
_journal_issue      6
_journal_page_first     766
_journal_page_last     771
_journal_paper_category     GI
_journal_paper_doi     10.1107/S2056989018006473
_journal_coeditor_code     PJ2051
_publ_contact_author_name     'Karolina Schwendtner'
_publ_contact_author_address
;
Institute for Chemical Technology and Analytics
Division of Structural Chemistry
TU Wien
Getreidemarkt 9/164-SC
1060 Vienna,
Austria
;
_publ_contact_author_email     'karolina.schwendtner@tuwien.ac.at'
_publ_contact_author_fax     '(+43) 1-58801-17199'
_publ_contact_author_phone     '(+43) 1-58801-17123'
_publ_section_title
;
RbFe(HAsO~4~)~2~ and TlFe(HAsO~4~)~2~, two new hydrogenarsenates adopting two
closely related structure types
;
_publ_section_title_footnote     .
loop_
    _publ_author_name
    _publ_author_footnote
    _publ_author_address
    'Schwendtner, Karolina' .
;
Institute for Chemical Technology and Analytics
Division of Structural Chemistry
TU Wien
Getreidemarkt 9/164-SC
1060 Vienna,
Austria
;
    'Kolitsch, Uwe' .
;
Naturhistorisches Museum
Burgring 7, 1010 Wien
and Institut f\"ur Mineralogie und Kristallographie, Universit\"at Wien
Althanstra\&se 14, 1090 Wien,
Austria
;
_publ_section_synopsis
;
Rubidium iron bis[hydrogen arsenate(V)] and thallium iron bis[hydrogen
arsenate(V)] were grown under mild hydrothermal conditions (<i>T</i> = 493 K,
7 d). RbFe(HAsO~4~)~2~ adopts the RbFe(HPO~4~)~2~ structure type (space group
<i>R</i>\=3<i>c</i>), while TlFe(HAsO~4~)~2~ crystallizes in the
(NH~4~)Fe(HPO~4~)~2~ structure type (space group <i>P</i>\=1).
;
_chemical_name_systematic     'Rubidium iron bis[hydrogen arsenate(V)]'
_chemical_name_common     'rubidium iron bis(hydrogen arsenate)'
_chemical_formula_moiety     'As2 Fe H2 O8 Rb'
_chemical_formula_sum     'As2 Fe H2 O8 Rb'
_chemical_formula_iupac     'Rb Fe (H As O4)2'
_chemical_formula_weight     421.18
_chemical_melting_point     ?
_shelx_space_group_comment
;
The symmetry employed for this shelxl refinement is uniquely defined
by the following loop, which should always be used as a source of
symmetry information in preference to the above space-group names.
They are only intended as comments.
;
_space_group_crystal_system     trigonal
_space_group_name_H-M_alt     'R -3 c :H'
_space_group_name_Hall     '-R 3 2"c'
loop_
    _space_group_symop_operation_xyz
    'x, y, z'
    '-y, x-y, z'
    '-x+y, -x, z'
    'y, x, -z+1/2'
    'x-y, -y, -z+1/2'
    '-x, -x+y, -z+1/2'
    'x+2/3, y+1/3, z+1/3'
    '-y+2/3, x-y+1/3, z+1/3'
    '-x+y+2/3, -x+1/3, z+1/3'
    'y+2/3, x+1/3, -z+5/6'
    'x-y+2/3, -y+1/3, -z+5/6'
    '-x+2/3, -x+y+1/3, -z+5/6'
    'x+1/3, y+2/3, z+2/3'
    '-y+1/3, x-y+2/3, z+2/3'
    '-x+y+1/3, -x+2/3, z+2/3'
    'y+1/3, x+2/3, -z+7/6'
    'x-y+1/3, -y+2/3, -z+7/6'
    '-x+1/3, -x+y+2/3, -z+7/6'
    '-x, -y, -z'
    'y, -x+y, -z'
    'x-y, x, -z'
    '-y, -x, z-1/2'
    '-x+y, y, z-1/2'
    'x, x-y, z-1/2'
    '-x+2/3, -y+1/3, -z+1/3'
    'y+2/3, -x+y+1/3, -z+1/3'
    'x-y+2/3, x+1/3, -z+1/3'
    '-y+2/3, -x+1/3, z-1/6'
    '-x+y+2/3, y+1/3, z-1/6'
    'x+2/3, x-y+1/3, z-1/6'
    '-x+1/3, -y+2/3, -z+2/3'
    'y+1/3, -x+y+2/3, -z+2/3'
    'x-y+1/3, x+2/3, -z+2/3'
    '-y+1/3, -x+2/3, z+1/6'
    '-x+y+1/3, y+2/3, z+1/6'
    'x+1/3, x-y+2/3, z+1/6'
_cell_length_a     8.4250(10)
_cell_length_b     8.4250(10)
_cell_length_c     54.749(11)
_cell_angle_alpha     90
_cell_angle_beta     90
_cell_angle_gamma     120
_cell_volume     3365.5(10)
_cell_formula_units_Z     18
_cell_measurement_reflns_used     2.794
_cell_measurement_theta_min     2.889
_cell_measurement_theta_max     30.033
_cell_measurement_temperature     293(2)
_exptl_crystal_description     'hexagonal platelet'
_exptl_crystal_colour     'colourless'
_exptl_crystal_size_max     0.090
_exptl_crystal_size_mid     0.080
_exptl_crystal_size_min     0.030
_exptl_crystal_density_diffrn     3.741
_exptl_crystal_density_meas     ?
_exptl_crystal_density_method     'not measured'
_exptl_crystal_F_000     3510
_exptl_absorpt_coefficient_mu     17.271
_exptl_absorpt_correction_type     multi-scan
_exptl_absorpt_process_details
;
(HKL SCALEPACK; Otwinowski <i>et al.</i>,  2003)
;
_shelx_estimated_absorpt_T_min     0.306
_shelx_estimated_absorpt_T_max     0.625
_exptl_absorpt_correction_T_min     0.306
_exptl_absorpt_correction_T_max     0.625
_exptl_special_details     ?
_diffrn_ambient_temperature     293(2)
_diffrn_radiation_type     MoK\a
_diffrn_radiation_wavelength     0.71073
_diffrn_measurement_device_type     'Nonius KappaCCD single-crystal four-circle'
_diffrn_measurement_method     '\f and \w scans'
_diffrn_detector_area_resol_mean     ?
_diffrn_reflns_number     3994
_diffrn_reflns_av_R_equivalents     0.0232
_diffrn_reflns_theta_min     2.889
_diffrn_reflns_theta_max     30.033
_diffrn_reflns_theta_full     25.242
_diffrn_measured_fraction_theta_max     0.999
_diffrn_measured_fraction_theta_full     0.999
_diffrn_reflns_limit_h_min     -11
_diffrn_reflns_limit_h_max     11
_diffrn_reflns_limit_k_min     -9
_diffrn_reflns_limit_k_max     9
_diffrn_reflns_limit_l_min     -76
_diffrn_reflns_limit_l_max     76
_refine_special_details     ?
_reflns_number_total     1105
_reflns_number_gt     1014
_reflns_threshold_expression     'I > 2\s(I)'
_refine_ls_structure_factor_coef     Fsqd
_refine_ls_matrix_type     full
_refine_ls_R_factor_all     0.0246
_refine_ls_R_factor_gt     0.0206
_refine_ls_wR_factor_gt     0.0506
_refine_ls_wR_factor_ref     0.0519
_refine_ls_goodness_of_fit_ref     1.115
_refine_ls_restrained_S_all     1.117
_refine_ls_number_reflns     1105
_refine_ls_number_parameters     62
_refine_ls_number_restraints     1
_refine_ls_hydrogen_treatment     refall
_refine_ls_weighting_scheme     calc
_refine_ls_weighting_details
             'w=1/[\s^2^(Fo^2^)+(0.0241P)^2^+19.8694P] where P=(Fo^2^+2Fc^2^)/3'
_atom_sites_solution_hydrogens     difmap
_atom_sites_solution_primary     direct
_atom_sites_solution_secondary     difmap
_refine_ls_shift/su_max     0.001
_refine_ls_shift/su_mean     0.000
_refine_diff_density_max     0.867
_refine_diff_density_min     -0.722
_refine_ls_extinction_method
;
SHELXL2016 (Sheldrick, 2015)
;
_refine_ls_extinction_coef     0.000112(19)
_refine_ls_extinction_expression
                                  'Fc^*^=kFc[1+0.001xFc^2^\l^3^/sin(2\q)]^-1/4^'
loop_
    _atom_type_symbol
    _atom_type_description
    _atom_type_scat_dispersion_real
    _atom_type_scat_dispersion_imag
    _atom_type_scat_source
    'O' 'O' 0.0106 0.0060
                         'International Tables Vol C Tables 4.2.6.8 and 6.1.1.4'
    'As' 'As' 0.0499 2.0058
                         'International Tables Vol C Tables 4.2.6.8 and 6.1.1.4'
    'Fe' 'Fe' 0.3463 0.8444
                         'International Tables Vol C Tables 4.2.6.8 and 6.1.1.4'
    'Rb' 'Rb' -0.9393 2.9676
                         'International Tables Vol C Tables 4.2.6.8 and 6.1.1.4'
    'H' 'H' 0.0000 0.0000
                         'International Tables Vol C Tables 4.2.6.8 and 6.1.1.4'
_computing_data_collection
;
COLLECT (Nonius, 2003)
;
_computing_cell_refinement
;
HKL SCALEPACK (Otwinowski <i>et al.</i>,  2003)
;
_computing_data_reduction
;
HKL DENZO and SCALEPACK (Otwinowski <i>et al.</i>,  2003)
;
_computing_structure_solution
;
SHELXS97 (Sheldrick, 2008)
;
_computing_structure_refinement
;
SHELXL2016 (Sheldrick, 2015)
;
_computing_molecular_graphics
;
DIAMOND (Brandenburg, 2005)
;
_computing_publication_material
;
publCIF (Westrip, 2010)
;
loop_
    _atom_site_type_symbol
    _atom_site_label
    _atom_site_fract_x
    _atom_site_fract_y
    _atom_site_fract_z
    _atom_site_U_iso_or_equiv
    _atom_site_adp_type
    _atom_site_calc_flag
    _atom_site_occupancy
    _atom_site_disorder_assembly
    _atom_site_disorder_group
    Rb Rb1 0.000000 0.000000 0.750000 0.03271(19) Uani d 1 . .
    Rb Rb2 0.000000 0.000000 0.66752(2) 0.03704(16) Uani d 1 . .
    Fe Fe1 0.333333 0.666667 0.75352(2) 0.00828(13) Uani d 1 . .
    Fe Fe2 0.333333 0.666667 0.666667 0.00999(17) Uani d 1 . .
    As As -0.42107(3) -0.38770(3) 0.71298(2) 0.00949(9) Uani d 1 . .
    O O1 0.4739(3) -0.4215(3) 0.68632(3) 0.0215(4) Uani d 1 . .
    O O2 -0.4425(2) -0.2504(2) 0.73312(3) 0.0123(3) Uani d 1 . .
    O O3 -0.1873(3) -0.2762(3) 0.70652(4) 0.0200(4) Uani d 1 . .
    O O4 0.4749(2) -0.1197(2) 0.77593(3) 0.0117(3) Uani d 1 . .
    H H -0.149(5) -0.342(4) 0.7113(6) 0.022(10) Uiso d 1 . .
loop_
    _atom_site_aniso_label
    _atom_site_aniso_U_11
    _atom_site_aniso_U_22
    _atom_site_aniso_U_33
    _atom_site_aniso_U_12
    _atom_site_aniso_U_13
    _atom_site_aniso_U_23
    Rb1 0.0391(3) 0.0391(3) 0.0199(4) 0.01955(14) 0.000 0.000
    Rb2 0.0453(2) 0.0453(2) 0.0205(3) 0.02266(12) 0.000 0.000
    Fe1 0.00900(18) 0.00900(18) 0.0068(3) 0.00450(9) 0.000 0.000
    Fe2 0.0122(3) 0.0122(3) 0.0055(4) 0.00610(13) 0.000 0.000
    As 0.01225(14) 0.01058(13) 0.00780(13) 0.00733(10) 0.00099(9) 0.00115(9)
    O1 0.0324(12) 0.0306(11) 0.0101(8) 0.0222(10) -0.0067(8) -0.0012(8)
    O2 0.0127(8) 0.0115(8) 0.0126(8) 0.0060(7) 0.0039(7) -0.0015(7)
    O3 0.0153(9) 0.0184(10) 0.0295(11) 0.0110(8) 0.0104(8) 0.0129(8)
    O4 0.0128(8) 0.0108(8) 0.0138(8) 0.0076(7) -0.0019(7) -0.0048(7)
_geom_special_details
;
 All esds (except the esd in the dihedral angle between two l.s. planes)
 are estimated using the full covariance matrix.  The cell esds are taken
 into account individually in the estimation of esds in distances, angles
 and torsion angles; correlations between esds in cell parameters are only
 used when they are defined by crystal symmetry.  An approximate (isotropic)
 treatment of cell esds is used for estimating esds involving l.s. planes.
;
loop_
    _geom_bond_atom_site_label_1
    _geom_bond_atom_site_label_2
    _geom_bond_site_symmetry_2
    _geom_bond_distance
    _geom_bond_publ_flag
    Rb1 O3 . 3.146(2) y
    Rb1 O3 5_556 3.147(2) y
    Rb1 O3 6_556 3.147(2) y
    Rb1 O3 3 3.147(2) y
    Rb1 O3 4_556 3.147(2) y
    Rb1 O3 2 3.147(2) y
    Rb1 O2 6_556 3.3671(19) y
    Rb1 O2 4_556 3.3671(19) y
    Rb1 O2 3 3.3671(19) y
    Rb1 O2 5_556 3.3671(19) y
    Rb1 O2 2 3.3671(19) y
    Rb1 O2 . 3.3671(19) y
    Rb1 H . 3.28(3) ?
    Rb1 H 2 3.28(4) ?
    Rb1 H 3 3.28(3) ?
    Rb2 O3 2 2.965(2) y
    Rb2 O3 3 2.965(2) y
    Rb2 O3 . 2.965(2) y
    Rb2 O1 25_546 3.394(2) y
    Rb2 O1 26_566 3.394(2) y
    Rb2 O1 27_346 3.394(2) y
    Rb2 O4 30_445 3.562(2) y
    Rb2 O4 28_455 3.562(2) y
    Rb2 O4 29 3.562(2) y
    Rb2 O3 25_446 3.640(2) y
    Rb2 O3 26_556 3.640(2) y
    Rb2 O3 27_456 3.640(2) y
    Rb2 As 25_446 3.8044(6) ?
    Rb2 As 26_556 3.8044(6) ?
    Rb2 As 27_456 3.8044(6) ?
    Fe1 O2 2_565 1.9957(18) y
    Fe1 O2 3 1.9957(18) y
    Fe1 O2 1_665 1.9957(18) y
    Fe1 O4 1_565 2.0055(19) y
    Fe1 O4 2 2.0055(18) y
    Fe1 O4 3_665 2.0055(18) y
    Fe2 O1 26_566 1.998(2) y
    Fe2 O1 27_456 1.998(2) y
    Fe2 O1 25_556 1.998(2) y
    Fe2 O1 2 1.998(2) y
    Fe2 O1 3_665 1.998(2) y
    Fe2 O1 1_565 1.998(2) y
    As O1 1_455 1.6555(19) y
    As O2 . 1.6720(18) y
    As O4 6_556 1.6801(18) y
    As O3 . 1.742(2) y
    O3 H . 0.81(3) ?
loop_
    _geom_angle_atom_site_label_1
    _geom_angle_atom_site_label_2
    _geom_angle_atom_site_label_3
    _geom_angle_site_symmetry_1
    _geom_angle_site_symmetry_3
    _geom_angle
    _geom_angle_publ_flag
    O3 Rb1 O3 . 5_556 164.86(8) ?
    O3 Rb1 O3 . 6_556 121.47(8) ?
    O3 Rb1 O3 5_556 6_556 68.99(6) ?
    O3 Rb1 O3 . 3 68.99(6) ?
    O3 Rb1 O3 5_556 3 103.28(7) ?
    O3 Rb1 O3 6_556 3 164.86(8) ?
    O3 Rb1 O3 . 4_556 103.28(8) ?
    O3 Rb1 O3 5_556 4_556 68.99(6) ?
    O3 Rb1 O3 6_556 4_556 68.99(6) ?
    O3 Rb1 O3 3 4_556 121.47(8) ?
    O3 Rb1 O3 . 2 68.99(6) ?
    O3 Rb1 O3 5_556 2 121.47(8) ?
    O3 Rb1 O3 6_556 2 103.28(7) ?
    O3 Rb1 O3 3 2 68.99(6) ?
    O3 Rb1 O3 4_556 2 164.86(8) ?
    O3 Rb1 O2 . 6_556 126.04(5) ?
    O3 Rb1 O2 5_556 6_556 68.90(5) ?
    O3 Rb1 O2 6_556 6_556 48.72(5) ?
    O3 Rb1 O2 3 6_556 116.78(5) ?
    O3 Rb1 O2 4_556 6_556 113.39(5) ?
    O3 Rb1 O2 2 6_556 65.41(5) ?
    O3 Rb1 O2 . 4_556 65.40(5) ?
    O3 Rb1 O2 5_556 4_556 113.39(5) ?
    O3 Rb1 O2 6_556 4_556 68.90(5) ?
    O3 Rb1 O2 3 4_556 126.04(5) ?
    O3 Rb1 O2 4_556 4_556 48.72(5) ?
    O3 Rb1 O2 2 4_556 116.78(5) ?
    O2 Rb1 O2 6_556 4_556 112.77(3) ?
    O3 Rb1 O2 . 3 113.39(5) ?
    O3 Rb1 O2 5_556 3 65.41(5) ?
    O3 Rb1 O2 6_556 3 116.78(5) ?
    O3 Rb1 O2 3 3 48.72(5) ?
    O3 Rb1 O2 4_556 3 126.04(5) ?
    O3 Rb1 O2 2 3 68.90(5) ?
    O2 Rb1 O2 6_556 3 74.90(6) ?
    O2 Rb1 O2 4_556 3 171.63(6) ?
    O3 Rb1 O2 . 5_556 116.78(5) ?
    O3 Rb1 O2 5_556 5_556 48.72(5) ?
    O3 Rb1 O2 6_556 5_556 113.39(5) ?
    O3 Rb1 O2 3 5_556 65.41(5) ?
    O3 Rb1 O2 4_556 5_556 68.90(5) ?
    O3 Rb1 O2 2 5_556 126.04(5) ?
    O2 Rb1 O2 6_556 5_556 112.77(3) ?
    O2 Rb1 O2 4_556 5_556 112.77(3) ?
    O2 Rb1 O2 3 5_556 59.80(6) ?
    O3 Rb1 O2 . 2 68.90(5) ?
    O3 Rb1 O2 5_556 2 126.04(5) ?
    O3 Rb1 O2 6_556 2 65.41(5) ?
    O3 Rb1 O2 3 2 113.39(5) ?
    O3 Rb1 O2 4_556 2 116.78(5) ?
    O3 Rb1 O2 2 2 48.72(5) ?
    O2 Rb1 O2 6_556 2 59.80(6) ?
    O2 Rb1 O2 4_556 2 74.90(6) ?
    O2 Rb1 O2 3 2 112.77(3) ?
    O2 Rb1 O2 5_556 2 171.63(7) ?
    O3 Rb1 O2 . . 48.71(5) ?
    O3 Rb1 O2 5_556 . 116.78(5) ?
    O3 Rb1 O2 6_556 . 126.04(5) ?
    O3 Rb1 O2 3 . 68.90(5) ?
    O3 Rb1 O2 4_556 . 65.41(5) ?
    O3 Rb1 O2 2 . 113.39(5) ?
    O2 Rb1 O2 6_556 . 171.63(6) ?
    O2 Rb1 O2 4_556 . 59.80(6) ?
    O2 Rb1 O2 3 . 112.77(3) ?
    O2 Rb1 O2 5_556 . 74.90(6) ?
    O2 Rb1 O2 2 . 112.77(3) ?
    O3 Rb1 H . . 14.3(5) ?
    O3 Rb1 H 5_556 . 169.7(7) ?
    O3 Rb1 H 6_556 . 107.3(5) ?
    O3 Rb1 H 3 . 82.4(5) ?
    O3 Rb1 H 4_556 . 100.7(7) ?
    O3 Rb1 H 2 . 68.4(6) ?
    O2 Rb1 H 6_556 . 116.4(6) ?
    O2 Rb1 H 4_556 . 56.8(6) ?
    O2 Rb1 H 3 . 123.8(6) ?
    O2 Rb1 H 5_556 . 129.4(6) ?
    O2 Rb1 H 2 . 57.1(6) ?
    O2 Rb1 H . . 56.9(6) ?
    O3 Rb1 H . 2 82.4(5) ?
    O3 Rb1 H 5_556 2 107.3(6) ?
    O3 Rb1 H 6_556 2 100.7(6) ?
    O3 Rb1 H 3 2 68.4(7) ?
    O3 Rb1 H 4_556 2 169.7(6) ?
    O3 Rb1 H 2 2 14.3(5) ?
    O2 Rb1 H 6_556 2 56.8(6) ?
    O2 Rb1 H 4_556 2 129.4(6) ?
    O2 Rb1 H 3 2 57.1(6) ?
    O2 Rb1 H 5_556 2 116.4(6) ?
    O2 Rb1 H 2 2 56.9(6) ?
    O2 Rb1 H . 2 123.8(6) ?
    H Rb1 H . 2 82.7(9) ?
    O3 Rb1 H . 3 68.5(6) ?
    O3 Rb1 H 5_556 3 100.7(6) ?
    O3 Rb1 H 6_556 3 169.7(6) ?
    O3 Rb1 H 3 3 14.3(5) ?
    O3 Rb1 H 4_556 3 107.3(5) ?
    O3 Rb1 H 2 3 82.4(5) ?
    O2 Rb1 H 6_556 3 129.4(6) ?
    O2 Rb1 H 4_556 3 116.4(7) ?
    O2 Rb1 H 3 3 56.9(6) ?
    O2 Rb1 H 5_556 3 56.8(6) ?
    O2 Rb1 H 2 3 123.8(6) ?
    O2 Rb1 H . 3 57.1(6) ?
    H Rb1 H . 3 82.7(9) ?
    H Rb1 H 2 3 82.7(9) ?
    O3 Rb2 O3 2 3 73.88(7) ?
    O3 Rb2 O3 2 . 73.87(8) ?
    O3 Rb2 O3 3 . 73.87(7) ?
    O3 Rb2 O1 2 25_546 80.68(5) ?
    O3 Rb2 O1 3 25_546 152.52(6) ?
    O3 Rb2 O1 . 25_546 89.39(6) ?
    O3 Rb2 O1 2 26_566 89.39(6) ?
    O3 Rb2 O1 3 26_566 80.68(6) ?
    O3 Rb2 O1 . 26_566 152.52(6) ?
    O1 Rb2 O1 25_546 26_566 109.62(3) ?
    O3 Rb2 O1 2 27_346 152.52(6) ?
    O3 Rb2 O1 3 27_346 89.39(6) ?
    O3 Rb2 O1 . 27_346 80.68(6) ?
    O1 Rb2 O1 25_546 27_346 109.62(3) ?
    O1 Rb2 O1 26_566 27_346 109.62(3) ?
    O3 Rb2 O4 2 30_445 113.60(6) ?
    O3 Rb2 O4 3 30_445 158.54(6) ?
    O3 Rb2 O4 . 30_445 127.10(5) ?
    O1 Rb2 O4 25_546 30_445 45.34(4) ?
    O1 Rb2 O4 26_566 30_445 79.36(4) ?
    O1 Rb2 O4 27_346 30_445 89.94(5) ?
    O3 Rb2 O4 2 28_455 158.54(5) ?
    O3 Rb2 O4 3 28_455 127.10(5) ?
    O3 Rb2 O4 . 28_455 113.60(6) ?
    O1 Rb2 O4 25_546 28_455 79.36(4) ?
    O1 Rb2 O4 26_566 28_455 89.94(5) ?
    O1 Rb2 O4 27_346 28_455 45.34(4) ?
    O4 Rb2 O4 30_445 28_455 45.37(5) ?
    O3 Rb2 O4 2 29 127.10(6) ?
    O3 Rb2 O4 3 29 113.60(6) ?
    O3 Rb2 O4 . 29 158.54(6) ?
    O1 Rb2 O4 25_546 29 89.94(5) ?
    O1 Rb2 O4 26_566 29 45.34(5) ?
    O1 Rb2 O4 27_346 29 79.36(4) ?
    O4 Rb2 O4 30_445 29 45.37(5) ?
    O4 Rb2 O4 28_455 29 45.37(5) ?
    O3 Rb2 O3 2 25_446 122.48(7) ?
    O3 Rb2 O3 3 25_446 149.37(7) ?
    O3 Rb2 O3 . 25_446 85.69(6) ?
    O1 Rb2 O3 25_546 25_446 45.24(5) ?
    O1 Rb2 O3 26_566 25_446 121.79(5) ?
    O1 Rb2 O3 27_346 25_446 64.52(5) ?
    O4 Rb2 O3 30_445 25_446 44.65(4) ?
    O4 Rb2 O3 28_455 25_446 42.56(5) ?
    O4 Rb2 O3 29 25_446 78.68(5) ?
    O3 Rb2 O3 2 26_556 85.69(6) ?
    O3 Rb2 O3 3 26_556 122.48(8) ?
    O3 Rb2 O3 . 26_556 149.38(7) ?
    O1 Rb2 O3 25_546 26_556 64.52(5) ?
    O1 Rb2 O3 26_566 26_556 45.24(5) ?
    O1 Rb2 O3 27_346 26_556 121.79(5) ?
    O4 Rb2 O3 30_445 26_556 42.56(5) ?
    O4 Rb2 O3 28_455 26_556 78.68(5) ?
    O4 Rb2 O3 29 26_556 44.65(4) ?
    O3 Rb2 O3 25_446 26_556 86.44(5) ?
    O3 Rb2 O3 2 27_456 149.37(7) ?
    O3 Rb2 O3 3 27_456 85.69(6) ?
    O3 Rb2 O3 . 27_456 122.48(8) ?
    O1 Rb2 O3 25_546 27_456 121.79(5) ?
    O1 Rb2 O3 26_566 27_456 64.52(5) ?
    O1 Rb2 O3 27_346 27_456 45.24(5) ?
    O4 Rb2 O3 30_445 27_456 78.68(5) ?
    O4 Rb2 O3 28_455 27_456 44.65(4) ?
    O4 Rb2 O3 29 27_456 42.56(4) ?
    O3 Rb2 O3 25_446 27_456 86.44(5) ?
    O3 Rb2 O3 26_556 27_456 86.44(5) ?
    O3 Rb2 As 2 25_446 105.92(5) ?
    O3 Rb2 As 3 25_446 175.05(5) ?
    O3 Rb2 As . 25_446 101.27(5) ?
    O1 Rb2 As 25_546 25_446 25.79(3) ?
    O1 Rb2 As 26_566 25_446 104.27(4) ?
    O1 Rb2 As 27_346 25_446 88.88(4) ?
    O4 Rb2 As 30_445 25_446 26.10(3) ?
    O4 Rb2 As 28_455 25_446 53.64(3) ?
    O4 Rb2 As 29 25_446 70.60(3) ?
    O3 Rb2 As 25_446 25_446 26.95(3) ?
    O3 Rb2 As 26_556 25_446 62.25(4) ?
    O3 Rb2 As 27_456 25_446 96.36(4) ?
    O3 Rb2 As 2 26_556 101.27(5) ?
    O3 Rb2 As 3 26_556 105.92(5) ?
    O3 Rb2 As . 26_556 175.05(4) ?
    O1 Rb2 As 25_546 26_556 88.88(4) ?
    O1 Rb2 As 26_566 26_556 25.79(3) ?
    O1 Rb2 As 27_346 26_556 104.27(4) ?
    O4 Rb2 As 30_445 26_556 53.64(3) ?
    O4 Rb2 As 28_455 26_556 70.60(3) ?
    O4 Rb2 As 29 26_556 26.10(3) ?
    O3 Rb2 As 25_446 26_556 96.36(4) ?
    O3 Rb2 As 26_556 26_556 26.95(3) ?
    O3 Rb2 As 27_456 26_556 62.24(4) ?
    As Rb2 As 25_446 26_556 78.998(15) ?
    O3 Rb2 As 2 27_456 175.05(4) ?
    O3 Rb2 As 3 27_456 101.27(5) ?
    O3 Rb2 As . 27_456 105.92(5) ?
    O1 Rb2 As 25_546 27_456 104.27(4) ?
    O1 Rb2 As 26_566 27_456 88.88(4) ?
    O1 Rb2 As 27_346 27_456 25.79(3) ?
    O4 Rb2 As 30_445 27_456 70.60(3) ?
    O4 Rb2 As 28_455 27_456 26.10(3) ?
    O4 Rb2 As 29 27_456 53.64(3) ?
    O3 Rb2 As 25_446 27_456 62.24(4) ?
    O3 Rb2 As 26_556 27_456 96.36(4) ?
    O3 Rb2 As 27_456 27_456 26.95(3) ?
    As Rb2 As 25_446 27_456 78.998(15) ?
    As Rb2 As 26_556 27_456 78.997(15) ?
    O2 Fe1 O2 2_565 3 91.74(8) ?
    O2 Fe1 O2 2_565 1_665 91.74(8) ?
    O2 Fe1 O2 3 1_665 91.74(8) ?
    O2 Fe1 O4 2_565 1_565 92.04(8) ?
    O2 Fe1 O4 3 1_565 175.92(8) ?
    O2 Fe1 O4 1_665 1_565 89.66(7) ?
    O2 Fe1 O4 2_565 2 89.66(7) ?
    O2 Fe1 O4 3 2 92.04(8) ?
    O2 Fe1 O4 1_665 2 175.92(8) ?
    O4 Fe1 O4 1_565 2 86.47(8) ?
    O2 Fe1 O4 2_565 3_665 175.92(8) ?
    O2 Fe1 O4 3 3_665 89.66(7) ?
    O2 Fe1 O4 1_665 3_665 92.04(7) ?
    O4 Fe1 O4 1_565 3_665 86.47(8) ?
    O4 Fe1 O4 2 3_665 86.47(8) ?
    O2 Fe1 Rb2 2_565 34 124.02(5) ?
    O2 Fe1 Rb2 3 34 124.02(6) ?
    O2 Fe1 Rb2 1_665 34 124.02(5) ?
    O4 Fe1 Rb2 1_565 34 52.27(6) ?
    O4 Fe1 Rb2 2 34 52.27(5) ?
    O4 Fe1 Rb2 3_665 34 52.27(5) ?
    O1 Fe2 O1 26_566 27_456 93.72(8) ?
    O1 Fe2 O1 26_566 25_556 93.72(8) ?
    O1 Fe2 O1 27_456 25_556 93.72(8) ?
    O1 Fe2 O1 26_566 2 180.0 ?
    O1 Fe2 O1 27_456 2 86.29(8) ?
    O1 Fe2 O1 25_556 2 86.29(8) ?
    O1 Fe2 O1 26_566 3_665 86.29(8) ?
    O1 Fe2 O1 27_456 3_665 180.0 ?
    O1 Fe2 O1 25_556 3_665 86.29(8) ?
    O1 Fe2 O1 2 3_665 93.71(8) ?
    O1 Fe2 O1 26_566 1_565 86.29(8) ?
    O1 Fe2 O1 27_456 1_565 86.29(8) ?
    O1 Fe2 O1 25_556 1_565 180.0 ?
    O1 Fe2 O1 2 1_565 93.71(8) ?
    O1 Fe2 O1 3_665 1_565 93.71(8) ?
    O1 Fe2 Rb2 26_566 25_556 58.77(7) ?
    O1 Fe2 Rb2 27_456 25_556 70.91(7) ?
    O1 Fe2 Rb2 25_556 25_556 146.11(6) ?
    O1 Fe2 Rb2 2 25_556 121.23(7) ?
    O1 Fe2 Rb2 3_665 25_556 109.09(7) ?
    O1 Fe2 Rb2 1_565 25_556 33.90(6) ?
    O1 Fe2 Rb2 26_566 1_565 121.23(7) ?
    O1 Fe2 Rb2 27_456 1_565 109.09(7) ?
    O1 Fe2 Rb2 25_556 1_565 33.90(6) ?
    O1 Fe2 Rb2 2 1_565 58.77(7) ?
    O1 Fe2 Rb2 3_665 1_565 70.91(7) ?
    O1 Fe2 Rb2 1_565 1_565 146.10(6) ?
    Rb2 Fe2 Rb2 25_556 1_565 180.0 ?
    O1 Fe2 Rb2 26_566 1_665 109.09(7) ?
    O1 Fe2 Rb2 27_456 1_665 33.90(6) ?
    O1 Fe2 Rb2 25_556 1_665 121.23(7) ?
    O1 Fe2 Rb2 2 1_665 70.91(7) ?
    O1 Fe2 Rb2 3_665 1_665 146.10(6) ?
    O1 Fe2 Rb2 1_565 1_665 58.77(7) ?
    Rb2 Fe2 Rb2 25_556 1_665 60.0 ?
    Rb2 Fe2 Rb2 1_565 1_665 120.0 ?
    O1 Fe2 Rb2 26_566 . 33.90(6) ?
    O1 Fe2 Rb2 27_456 . 121.23(7) ?
    O1 Fe2 Rb2 25_556 . 109.09(7) ?
    O1 Fe2 Rb2 2 . 146.10(6) ?
    O1 Fe2 Rb2 3_665 . 58.77(7) ?
    O1 Fe2 Rb2 1_565 . 70.91(7) ?
    Rb2 Fe2 Rb2 25_556 . 60.0 ?
    Rb2 Fe2 Rb2 1_565 . 120.0 ?
    Rb2 Fe2 Rb2 1_665 . 120.0 ?
    O1 Fe2 Rb2 26_566 25_456 70.91(7) ?
    O1 Fe2 Rb2 27_456 25_456 146.11(6) ?
    O1 Fe2 Rb2 25_556 25_456 58.77(7) ?
    O1 Fe2 Rb2 2 25_456 109.09(7) ?
    O1 Fe2 Rb2 3_665 25_456 33.90(6) ?
    O1 Fe2 Rb2 1_565 25_456 121.23(7) ?
    Rb2 Fe2 Rb2 25_556 25_456 120.0 ?
    Rb2 Fe2 Rb2 1_565 25_456 60.0 ?
    Rb2 Fe2 Rb2 1_665 25_456 180.0 ?
    Rb2 Fe2 Rb2 . 25_456 60.0 ?
    O1 Fe2 Rb2 26_566 25_566 146.11(6) ?
    O1 Fe2 Rb2 27_456 25_566 58.77(7) ?
    O1 Fe2 Rb2 25_556 25_566 70.91(7) ?
    O1 Fe2 Rb2 2 25_566 33.90(6) ?
    O1 Fe2 Rb2 3_665 25_566 121.23(7) ?
    O1 Fe2 Rb2 1_565 25_566 109.09(7) ?
    Rb2 Fe2 Rb2 25_556 25_566 120.0 ?
    Rb2 Fe2 Rb2 1_565 25_566 60.0 ?
    Rb2 Fe2 Rb2 1_665 25_566 60.0 ?
    Rb2 Fe2 Rb2 . 25_566 180.0 ?
    Rb2 Fe2 Rb2 25_456 25_566 120.0 ?
    O1 As O2 1_455 . 117.84(10) ?
    O1 As O4 1_455 6_556 107.24(10) ?
    O2 As O4 . 6_556 114.38(9) ?
    O1 As O3 1_455 . 106.07(11) ?
    O2 As O3 . . 104.17(10) ?
    O4 As O3 6_556 . 106.18(9) ?
    O1 As Rb2 1_455 25_446 63.12(7) ?
    O2 As Rb2 . 25_446 175.24(7) ?
    O4 As Rb2 6_556 25_446 68.86(6) ?
    O3 As Rb2 . 25_446 71.28(8) ?
    O1 As Rb1 1_455 . 140.53(9) ?
    O2 As Rb1 . . 57.00(6) ?
    O4 As Rb1 6_556 . 109.61(6) ?
    O3 As Rb1 . . 49.92(8) ?
    Rb2 As Rb1 25_446 . 119.004(8) ?
    O1 As Rb2 1_455 . 77.51(9) ?
    O2 As Rb2 . . 101.13(6) ?
    O4 As Rb2 6_556 . 134.56(6) ?
    O3 As Rb2 . . 34.74(7) ?
    Rb2 As Rb2 25_446 . 74.367(9) ?
    Rb1 As Rb2 . . 66.765(14) ?
    O1 As Rb2 1_455 1_445 46.08(8) ?
    O2 As Rb2 . 1_445 125.75(7) ?
    O4 As Rb2 6_556 1_445 63.02(6) ?
    O3 As Rb2 . 1_445 129.40(8) ?
    Rb2 As Rb2 25_446 1_445 58.581(6) ?
    Rb1 As Rb2 . 1_445 172.574(7) ?
    Rb2 As Rb2 . 1_445 117.235(17) ?
    As O1 Fe2 1_655 1_545 140.90(12) ?
    As O1 Rb2 1_655 25_546 91.09(8) ?
    Fe2 O1 Rb2 1_545 25_546 126.94(8) ?
    As O1 Rb2 1_655 1_655 79.81(8) ?
    Fe2 O1 Rb2 1_545 1_655 97.18(8) ?
    Rb2 O1 Rb2 25_546 1_655 79.01(4) ?
    As O1 Rb2 1_655 1_545 118.94(9) ?
    Fe2 O1 Rb2 1_545 1_545 84.94(7) ?
    Rb2 O1 Rb2 25_546 1_545 73.02(4) ?
    Rb2 O1 Rb2 1_655 1_545 146.08(5) ?
    As O2 Fe1 . 1_445 122.52(10) ?
    As O2 Rb1 . . 98.39(7) ?
    Fe1 O2 Rb1 1_445 . 128.56(7) ?
    As O2 Rb2 . . 59.04(5) ?
    Fe1 O2 Rb2 1_445 . 163.04(7) ?
    Rb1 O2 Rb2 . . 63.89(3) ?
    As O3 Rb2 . . 125.70(10) ?
    As O3 Rb1 . . 105.01(9) ?
    Rb2 O3 Rb1 . . 95.22(6) ?
    As O3 Rb2 . 25_446 81.77(8) ?
    Rb2 O3 Rb2 . 25_446 94.31(6) ?
    Rb1 O3 Rb2 . 25_446 161.69(7) ?
    As O3 H . . 107(3) ?
    Rb2 O3 H . . 122(3) ?
    Rb1 O3 H . . 92(3) ?
    Rb2 O3 H 25_446 . 69(3) ?
    As O4 Fe1 6_556 1_545 129.96(10) ?
    As O4 Rb2 6_556 34_545 85.04(7) ?
    Fe1 O4 Rb2 1_545 34_545 101.28(7) ?
    As O4 Rb2 6_556 4_656 99.80(7) ?
    Fe1 O4 Rb2 1_545 4_656 128.35(7) ?
    Rb2 O4 Rb2 34_545 4_656 65.94(3) ?
loop_
    _geom_hbond_atom_site_label_D
    _geom_hbond_atom_site_label_H
    _geom_hbond_atom_site_label_A
    _geom_hbond_site_symmetry_A
    _geom_hbond_distance_DH
    _geom_hbond_distance_HA
    _geom_hbond_distance_DA
    _geom_hbond_angle_DHA
    O3 H O4 4_546 0.81(3) 1.82(3) 2.615(3) 166(4)
_shelx_hkl_file
;
   0   0   6   -0.30    0.10   1
   0   0  -6    0.10    0.20   1
   0   0   9    0.50    0.20   1
   0   0  -9    0.30    0.10   1
   0   0  12  118.10    1.90   1
   0   0 -12  118.50    1.80   1
   0   0  15    0.20    0.30   1
   0   0 -15    0.30    0.20   1
   0   0  18  623.30    9.70   1
   0   0 -18  614.80    8.00   1
   0   0  21   -0.40    0.30   1
   0   0 -21    0.10    0.20   1
   0   0  24 1800.30   24.20   1
   0   0 -24 1793.20   22.00   1
   0   0  27    0.30    0.30   1
   0   0 -27   -0.10    0.30   1
   0   0  30  404.40    7.50   1
   0   0 -30  407.50    6.90   1
   0   0  33    0.50    0.50   1
   0   0 -33   -0.10    0.30   1
   0   0  36   12.40    0.90   1
   0   0 -36   11.70    0.70   1
   0   0  39   -0.30    0.60   1
   0   0 -39   -0.60    0.40   1
   0   0  42  690.20   12.90   1
   0   0 -42  670.40   12.00   1
   0   0  45    2.00    0.80   1
   0   0 -45    2.00    0.60   1
   0   0  48  673.70   15.00   1
   0   0 -48  718.90   12.80   1
   0   0  51    0.50    0.90   1
   0   0 -51    0.90    0.40   1
   0   0  54  210.70    7.60   1
   0   0 -54  214.40    6.20   1
   0   0  57    0.30    1.10   1
   0   0 -57    0.50    0.80   1
   0   0  60  219.50    6.70   1
   0   0 -60  219.20    5.80   1
   0   0  63    0.40    1.40   1
   0   0 -63   -1.10    1.40   1
   0   0  66  306.50    9.60   1
   0   0 -66  322.10   10.00   1
   0   0  69   -1.40    1.80   1
   0   0 -69    1.00    1.40   1
   0   0  72    2.30    1.60   1
   0   0 -72    1.90    1.40   1
   0   0  75    3.30    1.70   1
   0   0 -75   -0.20    2.30   1
   0   0  78   79.50    4.60   1
   0   0 -78   78.00    5.90   1
   0   0  81   -1.60    2.20   1
   0   0 -81    3.90    2.50   1
   1   0 -80   -0.50    1.70   1
  -1   0  80    1.80    1.20   1
   1   0 -77    1.20    1.80   1
  -1   0  77   -1.50    1.20   1
   1   0 -74   51.10    2.70   1
  -1   0  74   55.40    2.40   1
   1   0 -71   -0.50    1.00   1
  -1   0  71    0.50    0.80   1
   1   0 -68   31.30    1.90   1
  -1   0  68   34.50    1.60   1
   1   0 -65   -1.00    0.80   1
  -1   0  65    1.20    0.80   1
   1   0 -62   18.70    1.10   1
  -1   0  62   20.90    1.20   1
   1   0 -59    0.40    0.70   1
  -1   0  59    1.50    0.70   1
   1   0 -56    0.60    0.50   1
  -1   0  56    1.40    0.80   1
   1   0 -53   -0.10    0.40   1
  -1   0  53    0.20    0.60   1
   1   0 -50   86.80    1.50   1
  -1   0  50   85.90    1.90   1
   1   0 -47    0.30    0.30   1
  -1   0  47   -0.30    0.50   1
   1   0 -44  209.60    2.70   1
  -1   0  44  203.60    2.80   1
   1   0 -41    0.80    0.30   1
  -1   0  41   -0.40    0.40   1
   1   0 -38  132.20    1.80   1
  -1   0  38  131.70    1.90   1
   1   0 -35    0.10    0.30   1
  -1   0  35   -0.30    0.30   1
   1   0 -32   41.80    0.80   1
  -1   0  32   41.40    0.90   1
   1   0 -29    0.10    0.20   1
  -1   0  29    0.00    0.20   1
   1   0 -26   44.30    0.70   1
  -1   0  26   45.00    0.70   1
   1   0 -23    0.30    0.20   1
  -1   0  23    0.00    0.20   1
   1   0 -20   26.80    0.40   1
  -1   0  20   26.70    0.40   1
   1   0 -17    0.00    0.10   1
  -1   0  17    0.20    0.10   1
   1   0 -14  181.60    1.60   1
  -1   0  14  184.10    1.60   1
   1   0 -11    0.30    0.10   1
  -1   0  11    0.30    0.10   1
   1   0  -8    0.60    0.10   1
  -1   0   8    0.60    0.10   1
   1   0  -5    0.10    0.00   1
  -1   0   5    0.20    0.00   1
   1   0  -2  163.80    2.00   1
  -1   0   2  167.70    1.70   1
   1   0   1    0.10    0.00   1
  -1   0  -1    0.00    0.00   1
   1   0   4    8.80    0.10   1
  -1   0  -4    8.30    0.10   1
   1   0   7    0.20    0.00   1
  -1   0  -7    0.10    0.10   1
   1   0  10   35.90    0.40   1
  -1   0 -10   36.50    0.50   1
   1   0  13    0.40    0.10   1
  -1   0 -13    0.30    0.10   1
   1   0  16   34.10    0.50   1
  -1   0 -16   34.70    0.50   1
   1   0  19    0.10    0.10   1
  -1   0 -19    0.10    0.10   1
   1   0  22   39.80    0.60   1
  -1   0 -22   39.10    0.60   1
   1   0  25    0.20    0.20   1
  -1   0 -25    0.30    0.20   1
   1   0  28   40.80    0.70   1
  -1   0 -28   41.20    0.70   1
   1   0  31   -0.10    0.30   1
  -1   0 -31    0.30    0.20   1
   1   0  34    0.70    0.30   1
  -1   0 -34    0.70    0.20   1
   1   0  37    0.50    0.30   1
  -1   0 -37    0.00    0.20   1
   1   0  40    7.20    0.50   1
  -1   0 -40    7.30    0.50   1
   1   0  43   -0.70    0.40   1
  -1   0 -43    0.00    0.40   1
   1   0  46   82.90    1.60   1
  -1   0 -46   86.00    1.50   1
   1   0  49   -0.30    0.50   1
  -1   0 -49    0.40    0.40   1
   1   0  52   50.40    1.40   1
  -1   0 -52   50.60    1.30   1
   1   0  55    1.40    0.70   1
  -1   0 -55    0.00    0.40   1
   1   0  58   18.30    1.10   1
  -1   0 -58   20.50    1.00   1
   1   0  61    0.80    0.70   1
  -1   0 -61    1.40    0.70   1
   1   0  64   26.30    1.30   1
  -1   0 -64   30.40    1.30   1
   1   0  67    1.20    0.80   1
  -1   0 -67   -0.40    0.90   1
   1   0  70    1.40    0.90   1
  -1   0 -70    2.40    1.00   1
   1   0  73    0.90    0.90   1
  -1   0 -73    2.30    1.40   1
   1   0  76   10.90    1.30   1
  -1   0 -76    8.80    1.70   1
   1   0  79   -0.70    1.30   1
  -1   0 -79    0.70    1.70   1
   1   0  82   20.50    2.00   1
  -1   0 -82   16.40    2.30   1
   2  -1 -81   59.20    3.60   1
  -2   1  81   55.90    3.10   1
   2  -1 -78   53.80    2.90   1
  -2   1  78   59.10    3.10   1
   2  -1 -75    0.90    1.40   1
  -2   1  75   -0.20    1.20   1
   2  -1 -72   91.70    3.30   1
  -2   1  72   97.50    2.70   1
   2  -1 -69  100.30    3.10   1
  -2   1  69   92.80    2.60   1
   2  -1 -66    6.50    1.10   1
  -2   1  66    6.70    0.90   1
   2  -1 -63   20.70    1.40   1
  -2   1  63   20.50    1.20   1
   2  -1 -60   82.90    2.10   1
  -2   1  60   80.30    2.10   1
   2  -1 -57  104.40    2.30   1
  -2   1  57  102.30    2.40   1
   2  -1 -54  132.00    2.30   1
  -2   1  54  128.60    2.70   1
   2  -1 -51  143.60    2.30   1
  -2   1  51  137.70    2.60   1
   2  -1 -48  164.40    2.40   1
  -2   1  48  158.90    2.80   1
   2  -1 -45   50.80    1.10   1
  -2   1  45   51.00    1.40   1
   2  -1 -42   42.20    0.90   1
  -2   1  42   42.20    1.20   1
   2  -1 -39  351.80    4.10   1
  -2   1  39  352.10    4.50   1
   2  -1 -36  728.70    7.80   1
  -2   1  36  740.00    8.70   1
   2  -1 -33    1.40    0.30   1
  -2   1  33    1.30    0.30   1
   2  -1 -30  129.30    1.60   1
  -2   1  30  134.10    1.90   1
   2  -1 -27  431.00    4.30   1
  -2   1  27  437.80    4.50   1
   2  -1 -24  256.50    2.50   1
  -2   1  24  259.30    2.50   1
   2  -1 -21   36.80    0.50   1
  -2   1  21   36.60    0.60   1
   2  -1 -18   21.30    0.40   1
  -2   1  18   21.20    0.40   1
   2  -1 -15  489.20    4.10   1
  -2   1  15  494.80    4.20   1
   2  -1 -12 2378.80   19.50   1
  -2   1  12 2398.70   18.90   1
   2  -1  -9  262.30    2.30   1
  -2   1   9  263.60    2.20   1
   2  -1  -6   17.50    0.30   1
  -2   1   6   17.30    0.20   1
   2  -1  -3  528.80    4.20   1
  -2   1   3  545.60    4.80   1
   2  -1   0  286.40    2.50   1
  -2   1   0  291.30    2.40   1
   2  -1   3  528.40    4.60   1
  -2   1  -3  529.40    4.20   1
   2  -1   6   16.90    0.30   1
  -2   1  -6   17.70    0.20   1
   2  -1   9  267.70    2.20   1
  -2   1  -9  267.50    2.30   1
   2  -1  12 2412.80   19.10   1
  -2   1 -12 2423.50   19.30   1
   2  -1  15  500.60    4.30   1
  -2   1 -15  496.90    4.30   1
   2  -1  18   21.50    0.40   1
  -2   1 -18   21.30    0.40   1
   2  -1  21   36.40    0.50   1
  -2   1 -21   36.50    0.60   1
   2  -1  24  261.20    2.40   1
  -2   1 -24  257.20    2.40   1
   2  -1  27  436.20    4.10   1
  -2   1 -27  432.00    4.40   1
   2  -1  30  128.60    1.60   1
  -2   1 -30  129.40    1.70   1
   2  -1  33    1.90    0.30   1
  -2   1 -33    2.20    0.40   1
   2  -1  36  719.10    8.00   1
  -2   1 -36  716.90    8.10   1
   2  -1  39  338.90    4.20   1
  -2   1 -39  347.20    4.30   1
   2  -1  42   42.20    1.10   1
  -2   1 -42   42.80    1.10   1
   2  -1  45   51.70    1.20   1
  -2   1 -45   52.40    1.20   1
   2  -1  48  160.30    2.70   1
  -2   1 -48  161.20    2.50   1
   2  -1  51  131.30    2.50   1
  -2   1 -51  137.60    2.30   1
   2  -1  54  123.10    2.60   1
  -2   1 -54  127.00    2.50   1
   2  -1  57   99.20    2.40   1
  -2   1 -57  103.70    2.10   1
   2  -1  60   79.70    2.10   1
  -2   1 -60   82.90    2.10   1
   2  -1  63   21.70    1.20   1
  -2   1 -63   21.60    1.20   1
   2  -1  66    5.30    0.90   1
  -2   1 -66    7.90    1.10   1
   2  -1  69   89.50    2.70   1
  -2   1 -69   95.40    3.30   1
   2  -1  72   98.50    3.00   1
  -2   1 -72   90.40    3.60   1
   2  -1  75    2.80    1.10   1
  -2   1 -75    2.50    1.50   1
   2  -1  78   52.60    2.50   1
  -2   1 -78   50.70    3.00   1
   2  -1  81   55.40    2.50   1
  -2   1 -81   53.60    3.40   1
   2   0 -79   -0.20    1.60   1
  -2   0  79    0.80    1.20   1
   2   0 -76   32.00    2.50   1
  -2   0  76   31.10    1.90   1
   2   0 -73   -1.60    1.00   1
  -2   0  73    0.60    1.00   1
   2   0 -70  116.90    3.50   1
  -2   0  70  112.70    3.10   1
   2   0 -67    0.20    1.00   1
  -2   0  67   -0.80    1.00   1
   2   0 -64   82.00    2.50   1
  -2   0  64   81.00    2.30   1
   2   0 -61   -0.60    0.80   1
  -2   0  61   -0.30    0.60   1
   2   0 -58   -0.40    0.70   1
  -2   0  58    0.40    0.60   1
   2   0 -55   -0.60    0.50   1
  -2   0  55    0.40    0.70   1
   2   0 -52  110.60    2.00   1
  -2   0  52  107.60    2.20   1
   2   0 -49    0.10    0.50   1
  -2   0  49    0.50    0.60   1
   2   0 -46    8.50    0.70   1
  -2   0  46    6.50    0.70   1
   2   0 -43    0.60    0.50   1
  -2   0  43    0.00    0.40   1
   2   0 -40  255.30    3.60   1
  -2   0  40  254.30    3.40   1
   2   0 -37    0.00    0.40   1
  -2   0  37    0.30    0.30   1
   2   0 -34    2.30    0.40   1
  -2   0  34    1.50    0.40   1
   2   0 -31    0.10    0.30   1
  -2   0  31    0.10    0.30   1
   2   0 -28  325.80    4.00   1
  -2   0  28  333.10    3.60   1
   2   0 -25    0.30    0.20   1
  -2   0  25    0.20    0.10   1
   2   0 -22    5.00    0.30   1
  -2   0  22    5.60    0.30   1
   2   0 -19    0.00    0.20   1
  -2   0  19    0.20    0.20   1
   2   0 -16  482.30    4.70   1
  -2   0  16  476.90    4.20   1
   2   0 -13    0.10    0.10   1
  -2   0  13    0.20    0.10   1
   2   0 -10  349.50    3.30   1
  -2   0  10  354.20    3.00   1
   2   0  -7    0.30    0.10   1
  -2   0   7    0.20    0.10   1
   2   0  -4  148.90    1.50   1
  -2   0   4  151.70    1.40   1
   2   0  -1    0.30    0.10   1
  -2   0   1    0.10    0.10   1
   2   0   2  520.90    4.20   1
  -2   0  -2  514.30    4.40   1
   2   0   5    0.20    0.10   1
  -2   0  -5    0.30    0.10   1
   2   0   8   50.20    0.50   1
  -2   0  -8   50.10    0.50   1
   2   0  11    0.40    0.10   1
  -2   0 -11    0.40    0.10   1
   2   0  14    3.40    0.20   1
  -2   0 -14    3.40    0.10   1
   2   0  17    0.10    0.10   1
  -2   0 -17   -0.10    0.10   1
   2   0  20    0.40    0.10   1
  -2   0 -20    0.00    0.10   1
   2   0  23   -0.20    0.20   1
  -2   0 -23    0.40    0.20   1
   2   0  26  357.30    3.50   1
  -2   0 -26  353.10    3.50   1
   2   0  29    0.30    0.30   1
  -2   0 -29    0.20    0.20   1
   2   0  32  245.40    3.10   1
  -2   0 -32  250.60    3.00   1
   2   0  35    0.30    0.30   1
  -2   0 -35    0.10    0.30   1
   2   0  38    0.50    0.30   1
  -2   0 -38    1.20    0.40   1
   2   0  41   -0.20    0.40   1
  -2   0 -41   -0.50    0.40   1
   2   0  44   28.80    1.00   1
  -2   0 -44   30.00    1.00   1
   2   0  47    1.00    0.50   1
  -2   0 -47    0.20    0.40   1
   2   0  50  107.70    2.20   1
  -2   0 -50  109.10    2.20   1
   2   0  53   -0.10    0.60   1
  -2   0 -53    0.20    0.50   1
   2   0  56  129.50    2.70   1
  -2   0 -56  131.50    2.50   1
   2   0  59   -0.80    0.70   1
  -2   0 -59    0.20    0.70   1
   2   0  62   36.20    1.40   1
  -2   0 -62   37.80    1.50   1
   2   0  65    0.20    0.80   1
  -2   0 -65    0.50    0.80   1
   2   0  68   27.30    1.60   1
  -2   0 -68   27.50    2.00   1
   2   0  71    0.50    1.00   1
  -2   0 -71    2.10    1.20   1
   2   0  74   17.80    1.40   1
  -2   0 -74   21.40    1.90   1
   2   0  77    0.10    1.10   1
  -2   0 -77   -1.70    1.30   1
   2   0  80  159.40    4.90   1
  -2   0 -80  163.70    6.90   1
   3  -2 -79   34.40    2.50   1
  -3   2  79   30.50    2.00   1
   3  -2 -76    3.00    1.50   1
  -3   2  76    2.90    1.20   1
   3  -2 -73    0.60    1.30   1
  -3   2  73    2.70    1.30   1
   3  -2 -70    1.00    1.20   1
  -3   2  70    1.10    1.00   1
   3  -2 -67   60.20    2.30   1
  -3   2  67   62.20    2.00   1
   3  -2 -64    4.30    1.10   1
  -3   2  64    5.10    0.90   1
   3  -2 -61   10.40    1.20   1
  -3   2  61    9.20    0.90   1
   3  -2 -58   10.50    1.00   1
  -3   2  58    9.90    1.00   1
   3  -2 -55   67.70    1.80   1
  -3   2  55   66.00    1.80   1
   3  -2 -52    0.10    0.50   1
  -3   2  52    0.10    0.50   1
   3  -2 -49   74.20    1.70   1
  -3   2  49   70.90    1.80   1
   3  -2 -46    7.30    0.60   1
  -3   2  46    9.00    0.70   1
   3  -2 -43   37.20    1.10   1
  -3   2  43   34.30    1.10   1
   3  -2 -40    1.90    0.40   1
  -3   2  40    0.90    0.40   1
   3  -2 -37  170.00    2.30   1
  -3   2  37  174.40    2.50   1
   3  -2 -34  178.90    2.30   1
  -3   2  34  179.80    2.50   1
   3  -2 -31   22.70    0.50   1
  -3   2  31   21.60    0.70   1
   3  -2 -28   86.70    1.10   1
  -3   2  28   87.10    1.40   1
   3  -2 -25  228.80    2.30   1
  -3   2  25  236.10    2.90   1
   3  -2 -22    5.20    0.30   1
  -3   2  22    6.00    0.30   1
   3  -2 -19    0.30    0.20   1
  -3   2  19    0.10    0.10   1
   3  -2 -16   41.90    0.60   1
  -3   2  16   41.20    0.50   1
   3  -2 -13  226.80    2.20   1
  -3   2  13  231.90    2.00   1
   3  -2 -10   40.00    0.60   1
  -3   2  10   41.10    0.40   1
   3  -2  -7  181.50    1.80   1
  -3   2   7  186.00    1.60   1
   3  -2  -4   96.70    0.90   1
  -3   2   4   97.40    1.00   1
   3  -2  -1   97.20    1.00   1
  -3   2   1   99.20    1.00   1
   3  -2   2   84.10    0.90   1
  -3   2  -2   86.30    0.80   1
   3  -2   5  259.60    2.20   1
  -3   2  -5  260.10    2.30   1
   3  -2   8  149.80    1.30   1
  -3   2  -8  149.40    1.40   1
   3  -2  11    5.10    0.20   1
  -3   2 -11    5.30    0.20   1
   3  -2  14    5.10    0.20   1
  -3   2 -14    5.00    0.20   1
   3  -2  17   90.90    1.00   1
  -3   2 -17   89.00    1.10   1
   3  -2  20    8.10    0.20   1
  -3   2 -20    7.60    0.30   1
   3  -2  23    0.50    0.20   1
  -3   2 -23    0.10    0.20   1
   3  -2  26    9.70    0.40   1
  -3   2 -26   10.00    0.40   1
   3  -2  29  144.30    1.90   1
  -3   2 -29  145.80    2.00   1
   3  -2  32   75.90    1.20   1
  -3   2 -32   77.10    1.40   1
   3  -2  35   11.10    0.40   1
  -3   2 -35   11.00    0.60   1
   3  -2  38  105.20    1.90   1
  -3   2 -38  108.20    1.90   1
   3  -2  41  164.70    2.60   1
  -3   2 -41  168.70    3.10   1
   3  -2  44    9.50    0.60   1
  -3   2 -44   10.30    0.70   1
   3  -2  47   44.10    1.30   1
  -3   2 -47   43.00    1.30   1
   3  -2  50   13.10    0.80   1
  -3   2 -50   13.80    0.90   1
   3  -2  53   60.70    1.80   1
  -3   2 -53   62.40    1.70   1
   3  -2  56   39.40    1.50   1
  -3   2 -56   40.70    1.40   1
   3  -2  59   66.80    1.90   1
  -3   2 -59   67.10    1.90   1
   3  -2  62  119.10    3.00   1
  -3   2 -62  123.40    3.20   1
   3  -2  65   10.20    1.20   1
  -3   2 -65    8.50    1.20   1
   3  -2  68   46.10    2.00   1
  -3   2 -68   43.30    2.20   1
   3  -2  71   63.30    2.50   1
  -3   2 -71   61.00    3.10   1
   3  -2  74    3.10    1.40   1
  -3   2 -74    4.30    1.70   1
   3  -2  77    0.70    1.40   1
  -3   2 -77   -1.00    1.40   1
   3  -2  80    4.70    1.80   1
  -3   2 -80    7.20    2.40   1
   3  -1 -80    4.60    2.00   1
  -3   1  80    6.20    1.70   1
   3  -1 -77    2.30    1.60   1
  -3   1  77    3.40    1.40   1
   3  -1 -74    3.70    1.30   1
  -3   1  74    3.20    1.10   1
   3  -1 -71   57.60    2.50   1
  -3   1  71   61.10    2.40   1
   3  -1 -68   40.60    2.00   1
  -3   1  68   43.90    2.10   1
   3  -1 -65    7.90    1.20   1
  -3   1  65    9.30    1.00   1
   3  -1 -62  121.00    3.30   1
  -3   1  62  114.00    2.60   1
   3  -1 -59   66.00    2.20   1
  -3   1  59   63.40    1.90   1
   3  -1 -56   37.40    1.50   1
  -3   1  56   36.70    1.40   1
   3  -1 -53   60.80    1.80   1
  -3   1  53   59.50    1.70   1
   3  -1 -50   14.70    0.70   1
  -3   1  50   13.40    0.90   1
   3  -1 -47   45.00    1.10   1
  -3   1  47   44.30    1.30   1
   3  -1 -44    9.40    0.60   1
  -3   1  44    9.90    0.70   1
   3  -1 -41  187.40    2.90   1
  -3   1  41  180.10    2.70   1
   3  -1 -38  109.10    1.80   1
  -3   1  38  112.70    1.80   1
   3  -1 -35    9.80    0.50   1
  -3   1  35   10.20    0.60   1
   3  -1 -32   78.40    1.30   1
  -3   1  32   79.70    1.40   1
   3  -1 -29  143.30    2.00   1
  -3   1  29  150.10    2.00   1
   3  -1 -26    9.70    0.40   1
  -3   1  26   10.90    0.40   1
   3  -1 -23    0.40    0.20   1
  -3   1  23    0.20    0.20   1
   3  -1 -20    7.30    0.30   1
  -3   1  20    7.30    0.30   1
   3  -1 -17   89.80    1.00   1
  -3   1  17   90.40    1.00   1
   3  -1 -14    5.10    0.20   1
  -3   1  14    5.20    0.20   1
   3  -1 -11    5.20    0.20   1
  -3   1  11    5.40    0.20   1
   3  -1  -8  152.30    1.50   1
  -3   1   8  151.10    1.40   1
   3  -1  -5  256.50    2.20   1
  -3   1   5  263.20    2.30   1
   3  -1  -2   87.50    0.90   1
  -3   1   2   88.00    0.90   1
   3  -1   1   96.90    1.10   1
  -3   1  -1   96.40    1.00   1
   3  -1   4   94.80    0.90   1
  -3   1  -4   95.10    0.90   1
   3  -1   7  182.50    1.80   1
  -3   1  -7  183.80    1.70   1
   3  -1  10   40.20    0.50   1
  -3   1 -10   40.10    0.50   1
   3  -1  13  233.30    2.10   1
  -3   1 -13  233.10    2.00   1
   3  -1  16   41.40    0.60   1
  -3   1 -16   40.70    0.60   1
   3  -1  19    0.30    0.10   1
  -3   1 -19    0.10    0.10   1
   3  -1  22    5.10    0.30   1
  -3   1 -22    5.50    0.30   1
   3  -1  25  228.20    2.40   1
  -3   1 -25  220.30    2.40   1
   3  -1  28   87.20    1.30   1
  -3   1 -28   84.20    1.20   1
   3  -1  31   21.50    0.60   1
  -3   1 -31   22.00    0.60   1
   3  -1  34  176.40    2.40   1
  -3   1 -34  175.30    2.30   1
   3  -1  37  169.30    2.40   1
  -3   1 -37  173.00    2.30   1
   3  -1  40    0.90    0.40   1
  -3   1 -40    1.00    0.40   1
   3  -1  43   33.30    0.90   1
  -3   1 -43   36.60    1.00   1
   3  -1  46    7.40    0.70   1
  -3   1 -46    8.70    0.70   1
   3  -1  49   70.90    1.80   1
  -3   1 -49   70.40    1.70   1
   3  -1  52    0.70    0.60   1
  -3   1 -52    0.60    0.50   1
   3  -1  55   64.20    1.80   1
  -3   1 -55   70.20    1.80   1
   3  -1  58   11.60    0.90   1
  -3   1 -58   10.40    0.90   1
   3  -1  61   11.50    1.10   1
  -3   1 -61   10.80    1.00   1
   3  -1  64    4.00    0.90   1
  -3   1 -64    5.50    1.20   1
   3  -1  67   60.90    2.20   1
  -3   1 -67   60.90    2.60   1
   3  -1  70    1.50    1.20   1
  -3   1 -70    3.90    1.40   1
   3  -1  73    2.20    1.10   1
  -3   1 -73    1.90    1.50   1
   3  -1  76    2.80    1.20   1
  -3   1 -76    3.90    1.60   1
   3  -1  79   32.60    2.10   1
  -3   1 -79   32.90    2.60   1
   3   0 -78    5.00    1.70   1
  -3   0  78    7.80    1.60   1
   3   0 -75   -0.90    1.40   1
  -3   0  75   -2.20    1.10   1
   3   0 -72   33.40    2.00   1
  -3   0  72   31.40    2.00   1
   3   0 -69    1.20    1.20   1
  -3   0  69    0.80    1.20   1
   3   0 -66  161.60    4.20   1
  -3   0  66  163.70    4.20   1
   3   0 -63   -1.40    0.90   1
  -3   0  63   -0.10    1.00   1
   3   0 -60   75.90    2.50   1
  -3   0  60   75.70    2.50   1
   3   0 -57   -0.80    0.70   1
  -3   0  57   -0.30    0.60   1
   3   0 -54   40.00    1.40   1
  -3   0  54   39.30    1.50   1
   3   0 -51   -0.80    0.60   1
  -3   0  51    0.70    0.60   1
   3   0 -48  237.30    3.80   1
  -3   0  48  234.10    3.90   1
   3   0 -45   -0.20    0.40   1
  -3   0  45   -0.40    0.50   1
   3   0 -42  120.00    2.20   1
  -3   0  42  117.50    2.30   1
   3   0 -39    0.50    0.40   1
  -3   0  39    0.00    0.40   1
   3   0 -36   17.00    0.80   1
  -3   0  36   17.40    0.70   1
   3   0 -33    0.10    0.20   1
  -3   0  33   -0.20    0.30   1
   3   0 -30   23.90    0.60   1
  -3   0  30   23.50    0.60   1
   3   0 -27    0.00    0.20   1
  -3   0  27   -0.10    0.20   1
   3   0 -24 1636.80   16.90   1
  -3   0  24 1697.60   15.30   1
   3   0 -21   -0.20    0.20   1
  -3   0  21    0.30    0.20   1
   3   0 -18    9.40    0.30   1
  -3   0  18    9.40    0.30   1
   3   0 -15    0.30    0.10   1
  -3   0  15    0.00    0.10   1
   3   0 -12  908.40    8.60   1
  -3   0  12  916.10    7.40   1
   3   0  -9    0.00    0.10   1
  -3   0   9    0.20    0.10   1
   3   0  -6    5.30    0.20   1
  -3   0   6    5.50    0.20   1
   3   0  -3    0.20    0.10   1
  -3   0   3    0.10    0.10   1
   3   0   0 1090.60    8.80   1
  -3   0   0 1070.40    9.00   1
   3   0   3    0.30    0.10   1
  -3   0  -3    0.10    0.10   1
   3   0   6   10.40    0.30   1
  -3   0  -6   10.90    0.30   1
   3   0   9    0.20    0.10   1
  -3   0  -9    0.10    0.10   1
   3   0  12   14.40    0.30   1
  -3   0 -12   14.40    0.30   1
   3   0  15    0.20    0.10   1
  -3   0 -15    0.00    0.10   1
   3   0  18   91.20    1.10   1
  -3   0 -18   88.10    1.00   1
   3   0  21    0.20    0.20   1
  -3   0 -21    0.10    0.20   1
   3   0  24 1169.90   12.30   1
  -3   0 -24 1145.10   12.10   1
   3   0  27   -0.10    0.20   1
  -3   0 -27    0.00    0.20   1
   3   0  30   93.40    1.50   1
  -3   0 -30   94.60    1.40   1
   3   0  33    0.00    0.30   1
  -3   0 -33    0.10    0.30   1
   3   0  36  532.90    6.50   1
  -3   0 -36  550.50    6.60   1
   3   0  39    0.10    0.40   1
  -3   0 -39    0.20    0.30   1
   3   0  42  164.00    2.50   1
  -3   0 -42  169.80    2.80   1
   3   0  45    1.00    0.50   1
  -3   0 -45    0.60    0.50   1
   3   0  48   85.90    1.80   1
  -3   0 -48   93.20    1.90   1
   3   0  51    0.20    0.50   1
  -3   0 -51    0.60    0.50   1
   3   0  54   32.80    1.30   1
  -3   0 -54   36.60    1.20   1
   3   0  57    0.30    0.60   1
  -3   0 -57   -0.30    0.70   1
   3   0  60  154.60    3.70   1
  -3   0 -60  157.60    3.40   1
   3   0  63    0.20    0.70   1
  -3   0 -63   -0.40    0.80   1
   3   0  66   41.00    1.70   1
  -3   0 -66   50.10    2.00   1
   3   0  69    0.00    1.00   1
  -3   0 -69    0.60    1.20   1
   3   0  72   -1.30    0.90   1
  -3   0 -72    1.50    1.20   1
   3   0  75    1.20    1.00   1
  -3   0 -75    1.10    1.30   1
   3   0  78   11.10    1.90   1
  -3   0 -78    8.50    1.90   1
   4  -3 -77   30.10    2.40   1
  -4   3  77   32.30    2.80   1
   4  -3 -74   65.20    3.20   1
  -4   3  74   65.90    3.60   1
   4  -3 -71   28.80    2.00   1
  -4   3  71   23.60    2.40   1
   4  -3 -68   93.80    3.20   1
  -4   3  68   93.80    3.10   1
   4  -3 -65   74.90    2.70   1
  -4   3  65   72.20    2.70   1
   4  -3 -62   17.70    1.40   1
  -4   3  62   18.90    1.60   1
   4  -3 -59    9.80    1.10   1
  -4   3  59   12.90    1.20   1
   4  -3 -56   40.80    1.70   1
  -4   3  56   43.00    1.60   1
   4  -3 -53  103.50    2.50   1
  -4   3  53  100.20    2.60   1
   4  -3 -50   14.00    1.00   1
  -4   3  50   11.40    0.90   1
   4  -3 -47    0.20    0.40   1
  -4   3  47    0.10    0.50   1
   4  -3 -44  182.40    3.00   1
  -4   3  44  179.20    3.20   1
   4  -3 -41  172.50    3.20   1
  -4   3  41  166.20    3.00   1
   4  -3 -38  128.00    2.30   1
  -4   3  38  130.80    2.50   1
   4  -3 -35   31.00    1.00   1
  -4   3  35   29.40    0.90   1
   4  -3 -32    4.80    0.40   1
  -4   3  32    4.80    0.50   1
   4  -3 -29  265.20    3.40   1
  -4   3  29  259.30    3.50   1
   4  -3 -26    7.40    0.40   1
  -4   3  26    6.90    0.40   1
   4  -3 -23  200.90    2.40   1
  -4   3  23  196.30    2.40   1
   4  -3 -20   63.30    1.00   1
  -4   3  20   65.20    0.80   1
   4  -3 -17   85.80    1.20   1
  -4   3  17   87.20    1.00   1
   4  -3 -14  323.70    3.40   1
  -4   3  14  329.20    2.90   1
   4  -3 -11  407.80    3.60   1
  -4   3  11  417.50    3.60   1
   4  -3  -8    6.00    0.20   1
  -4   3   8    6.30    0.20   1
   4  -3  -5    8.90    0.20   1
  -4   3   5    8.70    0.30   1
   4  -3  -2   44.70    0.60   1
  -4   3   2   45.10    0.60   1
   4  -3   1  427.80    3.70   1
  -4   3  -1  416.40    3.80   1
   4  -3   4    6.40    0.20   1
  -4   3  -4    6.40    0.20   1
   4  -3   7   26.50    0.40   1
  -4   3  -7   24.80    0.40   1
   4  -3  10   26.90    0.50   1
  -4   3 -10   26.00    0.50   1
   4  -3  13  391.30    3.80   1
  -4   3 -13  383.40    4.30   1
   4  -3  16   11.50    0.40   1
  -4   3 -16   11.20    0.40   1
   4  -3  19   62.40    1.00   1
  -4   3 -19   61.60    1.00   1
   4  -3  22  189.80    2.50   1
  -4   3 -22  187.20    2.40   1
   4  -3  25  244.70    2.80   1
  -4   3 -25  240.70    2.80   1
   4  -3  28   89.80    1.20   1
  -4   3 -28   91.60    1.40   1
   4  -3  31  178.20    2.20   1
  -4   3 -31  181.50    2.50   1
   4  -3  34   33.10    0.70   1
  -4   3 -34   33.30    0.80   1
   4  -3  37   98.00    1.60   1
  -4   3 -37   94.10    1.60   1
   4  -3  40   83.40    1.70   1
  -4   3 -40   86.60    1.60   1
   4  -3  43  184.00    3.10   1
  -4   3 -43  187.80    3.20   1
   4  -3  46    3.70    0.60   1
  -4   3 -46    4.00    0.60   1
   4  -3  49   25.60    1.20   1
  -4   3 -49   27.00    1.20   1
   4  -3  52   96.70    2.60   1
  -4   3 -52   96.30    2.20   1
   4  -3  55  131.50    3.20   1
  -4   3 -55  138.20    2.90   1
   4  -3  58   46.10    1.90   1
  -4   3 -58   47.40    1.60   1
   4  -3  61   -0.30    1.10   1
  -4   3 -61    0.00    0.80   1
   4  -3  64   27.50    1.70   1
  -4   3 -64   29.10    1.90   1
   4  -3  67   97.00    3.10   1
  -4   3 -67   98.00    3.40   1
   4  -3  70    0.40    1.00   1
  -4   3 -70    0.80    1.20   1
   4  -3  73   11.90    1.60   1
  -4   3 -73   10.50    1.90   1
   4  -3  76    8.90    1.70   1
  -4   3 -76    8.10    2.00   1
   4  -2 -78   11.20    2.20   1
  -4   2  78   12.00    2.10   1
   4  -2 -75    3.00    1.40   1
  -4   2  75    0.10    1.80   1
   4  -2 -72   37.10    2.20   1
  -4   2  72   32.50    2.30   1
   4  -2 -69   12.20    1.50   1
  -4   2  69   12.80    1.60   1
   4  -2 -66    4.00    1.10   1
  -4   2  66    5.40    1.20   1
   4  -2 -63   11.50    1.30   1
  -4   2  63   11.60    1.10   1
   4  -2 -60   68.20    2.40   1
  -4   2  60   64.20    2.30   1
   4  -2 -57    8.60    1.00   1
  -4   2  57    9.30    1.00   1
   4  -2 -54   11.20    1.00   1
  -4   2  54   12.60    0.90   1
   4  -2 -51    9.90    0.90   1
  -4   2  51    9.30    0.90   1
   4  -2 -48  179.60    3.90   1
  -4   2  48  177.00    3.30   1
   4  -2 -45   10.90    0.90   1
  -4   2  45    9.70    0.80   1
   4  -2 -42    1.20    0.40   1
  -4   2  42    1.20    0.50   1
   4  -2 -39    9.70    0.60   1
  -4   2  39   11.90    0.80   1
   4  -2 -36  265.80    3.90   1
  -4   2  36  259.80    4.10   1
   4  -2 -33   10.70    0.60   1
  -4   2  33    9.70    0.70   1
   4  -2 -30   10.80    0.50   1
  -4   2  30   11.20    0.70   1
   4  -2 -27   78.60    1.40   1
  -4   2  27   80.60    1.50   1
   4  -2 -24  599.30    6.80   1
  -4   2  24  585.50    6.10   1
   4  -2 -21    0.50    0.20   1
  -4   2  21    0.30    0.20   1
   4  -2 -18    1.70    0.20   1
  -4   2  18    1.90    0.20   1
   4  -2 -15  131.90    1.50   1
  -4   2  15  129.90    1.40   1
   4  -2 -12  669.40    6.10   1
  -4   2  12  675.00    6.20   1
   4  -2  -9   12.20    0.30   1
  -4   2   9   12.00    0.30   1
   4  -2  -6    4.30    0.20   1
  -4   2   6    4.30    0.20   1
   4  -2  -3   39.50    0.50   1
  -4   2   3   39.20    0.50   1
   4  -2   0  754.00    6.10   1
  -4   2   0  761.50    6.00   1
   4  -2   3   39.00    0.60   1
  -4   2  -3   39.80    0.50   1
   4  -2   6    4.10    0.20   1
  -4   2  -6    3.90    0.20   1
   4  -2   9   11.20    0.30   1
  -4   2  -9   12.20    0.30   1
   4  -2  12  662.70    6.00   1
  -4   2 -12  655.90    7.00   1
   4  -2  15  132.80    1.50   1
  -4   2 -15  131.30    1.60   1
   4  -2  18    1.60    0.20   1
  -4   2 -18    1.50    0.20   1
   4  -2  21    0.40    0.20   1
  -4   2 -21    0.30    0.20   1
   4  -2  24  564.90    6.00   1
  -4   2 -24  562.60    6.00   1
   4  -2  27   75.30    1.20   1
  -4   2 -27   75.90    1.20   1
   4  -2  30    9.80    0.60   1
  -4   2 -30    9.50    0.50   1
   4  -2  33   10.00    0.40   1
  -4   2 -33    9.40    0.60   1
   4  -2  36  249.80    3.20   1
  -4   2 -36  249.40    3.80   1
   4  -2  39    8.70    0.50   1
  -4   2 -39   10.10    0.70   1
   4  -2  42    1.20    0.40   1
  -4   2 -42    0.00    0.50   1
   4  -2  45    9.70    0.70   1
  -4   2 -45   11.20    0.80   1
   4  -2  48  157.30    2.90   1
  -4   2 -48  165.90    3.10   1
   4  -2  51    9.60    0.90   1
  -4   2 -51    9.00    0.90   1
   4  -2  54   11.10    1.00   1
  -4   2 -54   13.10    1.00   1
   4  -2  57    6.20    1.00   1
  -4   2 -57    8.30    1.00   1
   4  -2  60   69.40    2.40   1
  -4   2 -60   67.40    2.10   1
   4  -2  63   12.60    1.20   1
  -4   2 -63   11.10    1.20   1
   4  -2  66    3.60    1.10   1
  -4   2 -66    2.30    1.30   1
   4  -2  69   12.70    1.50   1
  -4   2 -69   12.80    1.70   1
   4  -2  72   34.90    2.00   1
  -4   2 -72   30.60    2.30   1
   4  -2  75    1.60    1.10   1
  -4   2 -75   -0.40    1.40   1
   4  -2  78   10.00    1.80   1
  -4   2 -78   11.20    2.20   1
   4  -1 -76    9.90    1.60   1
  -4   1  76    7.50    1.60   1
   4  -1 -73   12.30    1.60   1
  -4   1  73   12.00    1.50   1
   4  -1 -70    1.70    1.20   1
  -4   1  70   -0.30    1.20   1
   4  -1 -67  105.50    3.40   1
  -4   1  67   96.00    2.90   1
   4  -1 -64   26.10    1.80   1
  -4   1  64   26.30    1.60   1
   4  -1 -61    0.10    1.10   1
  -4   1  61   -0.40    0.80   1
   4  -1 -58   52.60    1.90   1
  -4   1  58   41.90    1.80   1
   4  -1 -55  146.20    3.50   1
  -4   1  55  137.50    3.10   1
   4  -1 -52   94.50    2.40   1
  -4   1  52   96.20    2.30   1
   4  -1 -49   31.20    1.20   1
  -4   1  49   30.30    1.20   1
   4  -1 -46    4.20    0.60   1
  -4   1  46    3.60    0.60   1
   4  -1 -43  193.80    3.10   1
  -4   1  43  196.90    3.70   1
   4  -1 -40   88.00    1.80   1
  -4   1  40   92.00    2.00   1
   4  -1 -37   97.10    1.90   1
  -4   1  37  101.40    2.00   1
   4  -1 -34   32.90    0.90   1
  -4   1  34   34.70    1.00   1
   4  -1 -31  179.40    2.50   1
  -4   1  31  181.50    2.80   1
   4  -1 -28   91.10    1.60   1
  -4   1  28   95.60    1.40   1
   4  -1 -25  237.50    3.10   1
  -4   1  25  247.90    2.90   1
   4  -1 -22  185.00    2.60   1
  -4   1  22  193.70    2.10   1
   4  -1 -19   61.20    1.10   1
  -4   1  19   63.80    0.90   1
   4  -1 -16   11.30    0.40   1
  -4   1  16   11.40    0.30   1
   4  -1 -13  391.90    4.10   1
  -4   1  13  397.60    3.90   1
   4  -1 -10   27.30    0.40   1
  -4   1  10   27.30    0.40   1
   4  -1  -7   26.30    0.40   1
  -4   1   7   27.10    0.40   1
   4  -1  -4    6.50    0.20   1
  -4   1   4    6.80    0.20   1
   4  -1  -1  414.90    3.70   1
  -4   1   1  418.00    4.10   1
   4  -1   2   43.10    0.70   1
  -4   1  -2   43.50    0.60   1
   4  -1   5    9.10    0.20   1
  -4   1  -5    9.50    0.20   1
   4  -1   8    5.80    0.20   1
  -4   1  -8    5.90    0.20   1
   4  -1  11  402.70    3.90   1
  -4   1 -11  408.30    3.40   1
   4  -1  14  327.50    3.40   1
  -4   1 -14  321.20    3.00   1
   4  -1  17   83.00    1.10   1
  -4   1 -17   84.70    1.00   1
   4  -1  20   62.60    0.90   1
  -4   1 -20   63.20    0.90   1
   4  -1  23  193.30    2.40   1
  -4   1 -23  194.60    2.20   1
   4  -1  26    7.20    0.50   1
  -4   1 -26    7.50    0.40   1
   4  -1  29  258.90    3.10   1
  -4   1 -29  258.30    3.00   1
   4  -1  32    4.60    0.40   1
  -4   1 -32    5.00    0.40   1
   4  -1  35   28.20    0.80   1
  -4   1 -35   27.30    0.70   1
   4  -1  38  124.40    2.10   1
  -4   1 -38  128.10    2.10   1
   4  -1  41  157.50    2.50   1
  -4   1 -41  167.70    2.60   1
   4  -1  44  167.70    2.80   1
  -4   1 -44  170.60    2.80   1
   4  -1  47    0.30    0.50   1
  -4   1 -47   -0.30    0.50   1
   4  -1  50   11.10    0.80   1
  -4   1 -50   12.30    0.90   1
   4  -1  53   94.40    2.40   1
  -4   1 -53   99.50    2.40   1
   4  -1  56   37.70    1.50   1
  -4   1 -56   36.70    1.60   1
   4  -1  59   10.30    1.10   1
  -4   1 -59    8.50    1.20   1
   4  -1  62   15.40    1.50   1
  -4   1 -62   22.00    1.40   1
   4  -1  65   70.20    2.40   1
  -4   1 -65   71.40    2.60   1
   4  -1  68   91.40    2.90   1
  -4   1 -68   96.80    3.40   1
   4  -1  71   27.30    1.90   1
  -4   1 -71   22.50    2.40   1
   4  -1  74   67.00    3.00   1
  -4   1 -74   57.10    3.40   1
   4  -1  77   29.00    2.20   1
  -4   1 -77   26.10    2.50   1
   4   0 -77   -2.50    5.30   1
  -4   0  77   -1.30    1.60   1
   4   0 -74   91.60    4.60   1
  -4   0  74   92.80    3.80   1
   4   0 -71    4.50    1.60   1
  -4   0  71    1.30    1.40   1
   4   0 -68   77.50    2.90   1
  -4   0  68   74.70    2.70   1
   4   0 -65   -0.50    1.00   1
  -4   0  65   -0.60    1.10   1
   4   0 -62    2.20    1.10   1
  -4   0  62    3.00    1.10   1
   4   0 -59    0.70    0.80   1
  -4   0  59    0.10    0.80   1
   4   0 -56    3.30    0.80   1
  -4   0  56    2.60    0.80   1
   4   0 -53    0.20    0.60   1
  -4   0  53   -0.10    0.70   1
   4   0 -50  108.20    2.30   1
  -4   0  50  105.30    2.50   1
   4   0 -47    0.00    0.50   1
  -4   0  47    0.00    0.60   1
   4   0 -44  146.80    2.70   1
  -4   0  44  148.10    2.80   1
   4   0 -41    0.10    0.50   1
  -4   0  41   -0.20    0.50   1
   4   0 -38   19.30    0.80   1
  -4   0  38   19.20    0.70   1
   4   0 -35    0.30    0.40   1
  -4   0  35   -0.20    0.30   1
   4   0 -32  118.80    1.90   1
  -4   0  32  128.60    1.80   1
   4   0 -29    0.40    0.30   1
  -4   0  29    0.10    0.20   1
   4   0 -26    2.10    0.40   1
  -4   0  26    2.10    0.30   1
   4   0 -23    0.20    0.20   1
  -4   0  23    0.20    0.20   1
   4   0 -20  343.10    4.20   1
  -4   0  20  352.00    4.00   1
   4   0 -17    0.00    0.10   1
  -4   0  17    0.30    0.20   1
   4   0 -14  111.60    1.70   1
  -4   0  14  114.30    1.60   1
   4   0 -11    0.20    0.20   1
  -4   0  11    0.40    0.20   1
   4   0  -8  136.60    1.80   1
  -4   0   8  145.60    2.00   1
   4   0  -5    0.10    0.10   1
  -4   0   5    0.10    0.10   1
   4   0  -2  120.90    1.50   1
  -4   0   2  126.00    1.40   1
   4   0   1    0.20    0.20   1
  -4   0  -1    0.20    0.10   1
   4   0   4   78.90    1.00   1
  -4   0  -4   77.70    1.10   1
   4   0   7   -0.20    0.20   1
  -4   0  -7    0.00    0.20   1
   4   0  10  398.40    3.80   1
  -4   0 -10  391.00    3.90   1
   4   0  13    0.00    0.10   1
  -4   0 -13   -0.30    0.20   1
   4   0  16   11.20    0.30   1
  -4   0 -16   11.10    0.40   1
   4   0  19    0.20    0.20   1
  -4   0 -19   -0.20    0.20   1
   4   0  22  314.50    4.00   1
  -4   0 -22  304.60    3.30   1
   4   0  25    0.00    0.20   1
  -4   0 -25    0.40    0.20   1
   4   0  28   29.90    0.70   1
  -4   0 -28   31.10    0.70   1
   4   0  31    0.00    0.20   1
  -4   0 -31    0.40    0.30   1
   4   0  34   16.50    0.70   1
  -4   0 -34   18.00    0.60   1
   4   0  37    0.40    0.40   1
  -4   0 -37   -0.30    0.30   1
   4   0  40   13.60    0.70   1
  -4   0 -40   12.80    0.70   1
   4   0  43    0.50    0.50   1
  -4   0 -43   -0.20    0.40   1
   4   0  46   83.30    1.90   1
  -4   0 -46   87.80    1.80   1
   4   0  49   -0.20    0.50   1
  -4   0 -49   -0.20    0.50   1
   4   0  52   42.60    1.70   1
  -4   0 -52   48.90    1.70   1
   4   0  55   -1.30    0.70   1
  -4   0 -55   -0.40    0.70   1
   4   0  58    5.30    1.10   1
  -4   0 -58    4.90    1.00   1
   4   0  61    1.90    1.10   1
  -4   0 -61    0.50    0.80   1
   4   0  64   38.00    2.20   1
  -4   0 -64   41.40    1.90   1
   4   0  67   -1.40    1.10   1
  -4   0 -67   -0.80    1.20   1
   4   0  70   10.60    1.80   1
  -4   0 -70   14.60    1.80   1
   4   0  73    3.20    1.80   1
  -4   0 -73   -1.00    1.70   1
   4   0  76   28.90    2.80   1
  -4   0 -76   35.50    2.80   1
   5  -4 -75   32.00    2.60   1
  -5   4  75   30.00    3.00   1
   5  -4 -72   59.70    2.80   1
  -5   4  72   56.70    3.30   1
   5  -4 -69    4.40    1.40   1
  -5   4  69    1.70    1.40   1
   5  -4 -66    6.90    1.20   1
  -5   4  66    7.40    1.40   1
   5  -4 -63   17.40    1.40   1
  -5   4  63   14.50    1.60   1
   5  -4 -60   16.70    1.40   1
  -5   4  60   16.70    1.70   1
   5  -4 -57    4.40    0.90   1
  -5   4  57    2.90    1.10   1
   5  -4 -54    6.90    1.00   1
  -5   4  54    8.20    1.10   1
   5  -4 -51   13.30    1.10   1
  -5   4  51   11.50    0.90   1
   5  -4 -48  211.60    4.10   1
  -5   4  48  202.50    3.80   1
   5  -4 -45   11.00    0.90   1
  -5   4  45   12.90    0.90   1
   5  -4 -42   -0.50    0.70   1
  -5   4  42    0.80    0.50   1
   5  -4 -39   53.80    1.50   1
  -5   4  39   54.80    1.50   1
   5  -4 -36  108.40    2.60   1
  -5   4  36  109.60    2.10   1
   5  -4 -33   52.50    1.30   1
  -5   4  33   51.90    1.20   1
   5  -4 -30   11.80    0.60   1
  -5   4  30   11.00    0.50   1
   5  -4 -27   61.70    1.20   1
  -5   4  27   61.80    1.10   1
   5  -4 -24  418.90    5.00   1
  -5   4  24  423.30    4.80   1
   5  -4 -21   81.30    1.40   1
  -5   4  21   86.00    1.30   1
   5  -4 -18    6.80    0.40   1
  -5   4  18    6.80    0.30   1
   5  -4 -15    1.30    0.20   1
  -5   4  15    1.40    0.20   1
   5  -4 -12  447.70    4.60   1
  -5   4  12  457.00    5.00   1
   5  -4  -9   77.30    1.10   1
  -5   4   9   78.60    1.20   1
   5  -4  -6   15.00    0.30   1
  -5   4   6   14.20    0.40   1
   5  -4  -3    2.10    0.20   1
  -5   4   3    2.20    0.20   1
   5  -4   0  506.60    4.80   1
  -5   4   0  508.00    5.10   1
   5  -4   3   96.60    1.20   1
  -5   4  -3   97.30    1.20   1
   5  -4   6   14.00    0.40   1
  -5   4  -6   14.10    0.40   1
   5  -4   9    5.10    0.30   1
  -5   4  -9    4.10    0.30   1
   5  -4  12  563.00    6.10   1
  -5   4 -12  540.50    6.40   1
   5  -4  15   26.90    0.50   1
  -5   4 -15   27.80    0.70   1
   5  -4  18    7.50    0.30   1
  -5   4 -18    7.40    0.30   1
   5  -4  21   29.50    0.70   1
  -5   4 -21   30.10    0.70   1
   5  -4  24  157.60    2.10   1
  -5   4 -24  150.10    2.20   1
   5  -4  27    3.40    0.30   1
  -5   4 -27    3.40    0.30   1
   5  -4  30    0.70    0.30   1
  -5   4 -30    0.50    0.30   1
   5  -4  33   25.50    0.80   1
  -5   4 -33   26.30    0.80   1
   5  -4  36  372.30    4.90   1
  -5   4 -36  364.30    6.20   1
   5  -4  39    1.40    0.40   1
  -5   4 -39    0.70    0.50   1
   5  -4  42    1.90    0.40   1
  -5   4 -42    2.00    0.60   1
   5  -4  45   10.30    0.70   1
  -5   4 -45   10.00    0.80   1
   5  -4  48   53.70    1.70   1
  -5   4 -48   54.70    1.60   1
   5  -4  51   -0.70    0.70   1
  -5   4 -51    1.50    0.70   1
   5  -4  54   10.40    0.90   1
  -5   4 -54   12.20    1.00   1
   5  -4  57   10.80    1.10   1
  -5   4 -57   11.30    1.10   1
   5  -4  60   99.20    2.80   1
  -5   4 -60  100.80    3.10   1
   5  -4  63   10.90    1.40   1
  -5   4 -63    8.20    1.50   1
   5  -4  66   -0.10    1.00   1
  -5   4 -66   -0.10    1.30   1
   5  -4  69    9.20    1.60   1
  -5   4 -69    6.90    1.60   1
   5  -4  72    6.50    1.60   1
  -5   4 -72    3.80    1.70   1
   5  -4  75   19.40    2.50   1
  -5   4 -75   16.90    3.80   1
   5  -3 -76    3.60    1.70   1
  -5   3  76    4.50    2.20   1
   5  -3 -73   31.60    2.20   1
  -5   3  73   31.90    2.60   1
   5  -3 -70   34.10    2.00   1
  -5   3  70   33.40    2.50   1
   5  -3 -67   -0.30    1.00   1
  -5   3  67   -0.50    1.40   1
   5  -3 -64   20.40    1.60   1
  -5   3  64   22.20    2.00   1
   5  -3 -61   43.20    1.90   1
  -5   3  61   40.70    2.10   1
   5  -3 -58    2.00    0.80   1
  -5   3  58   -0.40    0.60   1
   5  -3 -55    4.00    0.90   1
  -5   3  55    4.00    0.80   1
   5  -3 -52   45.50    1.80   1
  -5   3  52   47.00    1.70   1
   5  -3 -49   33.90    1.50   1
  -5   3  49   32.30    1.30   1
   5  -3 -46   63.20    2.10   1
  -5   3  46   60.60    1.70   1
   5  -3 -43   33.90    1.50   1
  -5   3  43   31.80    1.20   1
   5  -3 -40  175.60    3.50   1
  -5   3  40  172.90    3.30   1
   5  -3 -37   33.50    0.90   1
  -5   3  37   32.70    1.20   1
   5  -3 -34   16.30    0.60   1
  -5   3  34   14.70    0.70   1
   5  -3 -31  115.50    2.00   1
  -5   3  31  116.70    2.10   1
   5  -3 -28  134.10    2.20   1
  -5   3  28  130.60    1.90   1
   5  -3 -25   11.30    0.60   1
  -5   3  25   11.30    0.40   1
   5  -3 -22   76.50    1.30   1
  -5   3  22   77.50    1.00   1
   5  -3 -19  130.50    1.90   1
  -5   3  19  131.10    1.80   1
   5  -3 -16  161.60    2.10   1
  -5   3  16  160.60    1.90   1
   5  -3 -13    0.90    0.20   1
  -5   3  13    0.80    0.20   1
   5  -3 -10  139.30    1.90   1
  -5   3  10  137.20    1.90   1
   5  -3  -7  142.60    1.70   1
  -5   3   7  144.50    1.70   1
   5  -3  -4  108.50    1.20   1
  -5   3   4  110.60    1.30   1
   5  -3  -1   12.50    0.30   1
  -5   3   1   12.40    0.30   1
   5  -3   2  103.80    1.40   1
  -5   3  -2  107.60    1.20   1
   5  -3   5  256.60    3.00   1
  -5   3  -5  266.20    2.70   1
   5  -3   8   25.20    0.50   1
  -5   3  -8   25.20    0.50   1
   5  -3  11   60.00    0.90   1
  -5   3 -11   59.80    0.80   1
   5  -3  14  116.10    1.50   1
  -5   3 -14  114.40    1.60   1
   5  -3  17  185.30    2.30   1
  -5   3 -17  183.90    2.30   1
   5  -3  20    2.60    0.30   1
  -5   3 -20    1.80    0.30   1
   5  -3  23  140.80    1.90   1
  -5   3 -23  142.00    1.90   1
   5  -3  26  340.00    4.10   1
  -5   3 -26  350.70    4.10   1
   5  -3  29   21.00    0.60   1
  -5   3 -29   20.10    0.70   1
   5  -3  32   25.30    0.70   1
  -5   3 -32   25.90    0.80   1
   5  -3  35  121.30    2.00   1
  -5   3 -35  120.30    2.10   1
   5  -3  38    4.80    0.60   1
  -5   3 -38    6.40    0.60   1
   5  -3  41   -0.20    0.50   1
  -5   3 -41    0.10    0.50   1
   5  -3  44   -0.10    0.60   1
  -5   3 -44    0.00    0.60   1
   5  -3  47   72.10    1.90   1
  -5   3 -47   73.50    1.90   1
   5  -3  50  107.40    3.00   1
  -5   3 -50  109.50    2.50   1
   5  -3  53    0.20    0.70   1
  -5   3 -53    1.90    0.80   1
   5  -3  56  128.20    3.30   1
  -5   3 -56  126.40    3.00   1
   5  -3  59   32.80    1.70   1
  -5   3 -59   34.80    1.60   1
   5  -3  62    4.70    1.20   1
  -5   3 -62    5.70    1.20   1
   5  -3  65    8.50    1.40   1
  -5   3 -65    9.00    1.70   1
   5  -3  68   11.20    1.50   1
  -5   3 -68   10.20    1.50   1
   5  -3  71   10.80    1.60   1
  -5   3 -71   12.00    2.30   1
   5  -3  74   11.30    1.70   1
  -5   3 -74   11.00    2.00   1
   5  -2 -74    8.20    1.70   1
  -5   2  74   10.50    2.00   1
   5  -2 -71   10.70    1.60   1
  -5   2  71   11.50    2.40   1
   5  -2 -68   11.20    1.50   1
  -5   2  68   11.50    1.80   1
   5  -2 -65    7.70    1.40   1
  -5   2  65    9.40    1.30   1
   5  -2 -62    3.20    1.10   1
  -5   2  62    4.30    1.00   1
   5  -2 -59   38.40    1.80   1
  -5   2  59   32.90    1.80   1
   5  -2 -56  132.40    3.50   1
  -5   2  56  140.20    3.20   1
   5  -2 -53    1.70    0.90   1
  -5   2  53   -0.10    0.60   1
   5  -2 -50  113.90    3.30   1
  -5   2  50  119.60    2.80   1
   5  -2 -47   79.90    2.40   1
  -5   2  47   77.20    2.00   1
   5  -2 -44    0.60    0.40   1
  -5   2  44    0.40    0.60   1
   5  -2 -41    1.40    0.50   1
  -5   2  41    0.20    0.50   1
   5  -2 -38    5.70    0.60   1
  -5   2  38    6.10    0.60   1
   5  -2 -35  125.10    2.20   1
  -5   2  35  125.00    2.30   1
   5  -2 -32   25.60    0.80   1
  -5   2  32   26.30    0.90   1
   5  -2 -29   21.60    0.80   1
  -5   2  29   20.40    0.60   1
   5  -2 -26  361.00    4.60   1
  -5   2  26  368.70    4.10   1
   5  -2 -23  144.10    2.20   1
  -5   2  23  150.20    2.10   1
   5  -2 -20    2.00    0.30   1
  -5   2  20    2.00    0.30   1
   5  -2 -17  187.90    2.70   1
  -5   2  17  190.20    2.30   1
   5  -2 -14  120.10    1.70   1
  -5   2  14  117.50    1.40   1
   5  -2 -11   62.40    0.90   1
  -5   2  11   61.60    0.90   1
   5  -2  -8   24.70    0.50   1
  -5   2   8   25.50    0.50   1
   5  -2  -5  262.60    2.80   1
  -5   2   5  261.70    2.90   1
   5  -2  -2  106.70    1.20   1
  -5   2   2  107.00    1.50   1
   5  -2   1   12.60    0.30   1
  -5   2  -1   12.30    0.30   1
   5  -2   4  108.20    1.30   1
  -5   2  -4  107.70    1.30   1
   5  -2   7  136.20    1.70   1
  -5   2  -7  140.20    1.70   1
   5  -2  10  134.00    1.60   1
  -5   2 -10  138.10    1.60   1
   5  -2  13    0.50    0.20   1
  -5   2 -13    0.60    0.10   1
   5  -2  16  157.90    2.20   1
  -5   2 -16  157.40    1.90   1
   5  -2  19  127.40    1.80   1
  -5   2 -19  129.40    1.70   1
   5  -2  22   75.10    1.30   1
  -5   2 -22   73.50    1.20   1
   5  -2  25   12.20    0.50   1
  -5   2 -25   10.70    0.50   1
   5  -2  28  129.80    1.80   1
  -5   2 -28  124.00    1.90   1
   5  -2  31  114.90    2.10   1
  -5   2 -31  110.00    1.90   1
   5  -2  34   14.10    0.80   1
  -5   2 -34   14.50    0.70   1
   5  -2  37   32.80    1.10   1
  -5   2 -37   31.10    1.10   1
   5  -2  40  162.50    2.90   1
  -5   2 -40  165.20    2.90   1
   5  -2  43   30.80    1.20   1
  -5   2 -43   30.70    1.20   1
   5  -2  46   56.20    1.60   1
  -5   2 -46   61.60    1.70   1
   5  -2  49   30.10    1.40   1
  -5   2 -49   30.40    1.30   1
   5  -2  52   41.20    1.70   1
  -5   2 -52   47.60    1.60   1
   5  -2  55    3.50    0.90   1
  -5   2 -55    3.60    0.90   1
   5  -2  58    3.40    1.10   1
  -5   2 -58    0.30    0.80   1
   5  -2  61   38.10    2.00   1
  -5   2 -61   42.10    2.20   1
   5  -2  64   19.70    1.60   1
  -5   2 -64   18.40    1.80   1
   5  -2  67   -0.70    1.10   1
  -5   2 -67    2.50    1.60   1
   5  -2  70   37.80    2.20   1
  -5   2 -70   36.20    2.30   1
   5  -2  73   31.20    2.20   1
  -5   2 -73   32.90    2.40   1
   5  -2  76    4.30    1.60   1
  -5   2 -76   -1.50    2.20   1
   5  -1 -75   19.00    2.80   1
  -5   1  75   22.20    4.10   1
   5  -1 -72    8.50    1.80   1
  -5   1  72    5.20    1.50   1
   5  -1 -69    8.60    1.70   1
  -5   1  69    7.80    1.40   1
   5  -1 -66    2.40    1.40   1
  -5   1  66    0.50    1.30   1
   5  -1 -63    8.90    1.50   1
  -5   1  63    8.80    1.30   1
   5  -1 -60  104.80    3.20   1
  -5   1  60   98.70    3.10   1
   5  -1 -57   10.60    1.30   1
  -5   1  57   11.60    1.20   1
   5  -1 -54   12.70    1.20   1
  -5   1  54   12.40    1.20   1
   5  -1 -51   -0.20    0.70   1
  -5   1  51    0.40    0.90   1
   5  -1 -48   60.20    2.10   1
  -5   1  48   60.70    1.80   1
   5  -1 -45   12.30    0.80   1
  -5   1  45   11.00    0.90   1
   5  -1 -42    1.60    0.50   1
  -5   1  42    0.90    0.60   1
   5  -1 -39    1.40    0.50   1
  -5   1  39    2.60    0.50   1
   5  -1 -36  361.70    5.00   1
  -5   1  36  377.50    4.90   1
   5  -1 -33   25.50    0.80   1
  -5   1  33   27.20    0.70   1
   5  -1 -30    0.50    0.40   1
  -5   1  30    0.20    0.30   1
   5  -1 -27    3.20    0.40   1
  -5   1  27    2.90    0.30   1
   5  -1 -24  154.50    2.30   1
  -5   1  24  159.10    2.20   1
   5  -1 -21   31.60    0.80   1
  -5   1  21   31.90    0.60   1
   5  -1 -18    7.80    0.40   1
  -5   1  18    7.50    0.50   1
   5  -1 -15   25.80    0.70   1
  -5   1  15   26.00    0.60   1
   5  -1 -12  554.00    6.60   1
  -5   1  12  581.60    6.50   1
   5  -1  -9    4.90    0.30   1
  -5   1   9    5.00    0.30   1
   5  -1  -6   13.90    0.40   1
  -5   1   6   14.70    0.40   1
   5  -1  -3   96.90    1.30   1
  -5   1   3   96.10    1.40   1
   5  -1   0  514.00    5.60   1
  -5   1   0  505.10    5.40   1
   5  -1   3    2.20    0.20   1
  -5   1  -3    2.10    0.20   1
   5  -1   6   14.20    0.40   1
  -5   1  -6   14.10    0.40   1
   5  -1   9   77.20    1.10   1
  -5   1  -9   74.80    1.20   1
   5  -1  12  448.00    4.80   1
  -5   1 -12  438.70    4.50   1
   5  -1  15    1.30    0.20   1
  -5   1 -15    1.30    0.20   1
   5  -1  18    7.30    0.40   1
  -5   1 -18    6.90    0.30   1
   5  -1  21   84.20    1.40   1
  -5   1 -21   85.90    1.30   1
   5  -1  24  408.60    5.00   1
  -5   1 -24  407.90    5.00   1
   5  -1  27   58.90    1.30   1
  -5   1 -27   57.20    1.20   1
   5  -1  30   11.90    0.70   1
  -5   1 -30   11.30    0.50   1
   5  -1  33   51.70    1.60   1
  -5   1 -33   51.80    1.10   1
   5  -1  36  108.90    2.50   1
  -5   1 -36  109.80    2.10   1
   5  -1  39   52.70    1.60   1
  -5   1 -39   54.30    1.40   1
   5  -1  42   -0.60    0.60   1
  -5   1 -42    0.60    0.60   1
   5  -1  45   10.30    1.00   1
  -5   1 -45   12.00    0.90   1
   5  -1  48  196.50    3.90   1
  -5   1 -48  198.30    3.80   1
   5  -1  51   11.90    1.10   1
  -5   1 -51   12.70    1.00   1
   5  -1  54    6.10    1.00   1
  -5   1 -54    8.20    1.00   1
   5  -1  57    1.90    1.10   1
  -5   1 -57    3.50    0.90   1
   5  -1  60   19.30    1.70   1
  -5   1 -60   18.20    1.40   1
   5  -1  63   16.90    1.70   1
  -5   1 -63   15.60    1.50   1
   5  -1  66    5.40    1.50   1
  -5   1 -66    8.50    1.40   1
   5  -1  69    2.00    1.40   1
  -5   1 -69    0.10    1.20   1
   5  -1  72   54.10    2.90   1
  -5   1 -72   53.70    3.10   1
   5  -1  75   28.50    2.30   1
  -5   1 -75   28.50    2.60   1
   5   0 -73   -1.50    1.80   1
  -5   0  73    1.00    1.50   1
   5   0 -70  103.60    4.50   1
  -5   0  70  104.60    4.20   1
   5   0 -67   -0.70    1.60   1
  -5   0  67    2.00    1.50   1
   5   0 -64   45.90    2.60   1
  -5   0  64   48.90    2.60   1
   5   0 -61   -0.80    1.20   1
  -5   0  61    1.90    1.10   1
   5   0 -58   34.80    1.90   1
  -5   0  58   30.60    1.90   1
   5   0 -55    0.70    0.90   1
  -5   0  55    0.30    0.90   1
   5   0 -52   99.90    2.60   1
  -5   0  52   98.90    2.70   1
   5   0 -49   -0.20    0.60   1
  -5   0  49    1.20    0.70   1
   5   0 -46   63.60    1.80   1
  -5   0  46   68.30    2.00   1
   5   0 -43   -0.80    0.50   1
  -5   0  43   -0.20    0.50   1
   5   0 -40  237.90    3.70   1
  -5   0  40  244.40    3.90   1
   5   0 -37   -0.80    0.40   1
  -5   0  37    0.10    0.30   1
   5   0 -34   33.10    1.00   1
  -5   0  34   35.30    0.90   1
   5   0 -31    0.40    0.30   1
  -5   0  31    0.30    0.20   1
   5   0 -28  200.80    3.00   1
  -5   0  28  207.80    2.70   1
   5   0 -25    0.80    0.20   1
  -5   0  25   -0.10    0.20   1
   5   0 -22   12.60    0.80   1
  -5   0  22   12.50    0.50   1
   5   0 -19   -0.30    0.40   1
  -5   0  19   -0.20    0.20   1
   5   0 -16  268.80    4.00   1
  -5   0  16  287.00    3.40   1
   5   0 -13   -0.10    0.30   1
  -5   0  13    0.50    0.20   1
   5   0 -10  100.30    1.50   1
  -5   0  10  103.20    1.30   1
   5   0  -7   -0.10    0.20   1
  -5   0   7    0.40    0.20   1
   5   0  -4  119.00    1.60   1
  -5   0   4  123.80    1.60   1
   5   0  -1    0.10    0.20   1
  -5   0   1    0.20    0.30   1
   5   0   2  367.40    4.20   1
  -5   0  -2  368.20    4.90   1
   5   0   5    0.20    0.20   1
  -5   0  -5    0.30    0.20   1
   5   0   8    8.40    0.40   1
  -5   0  -8    7.80    0.40   1
   5   0  11    0.30    0.30   1
  -5   0 -11   -0.10    0.20   1
   5   0  14  329.10    3.70   1
  -5   0 -14  320.80    3.80   1
   5   0  17   -0.10    0.20   1
  -5   0 -17    0.40    0.30   1
   5   0  20    2.50    0.30   1
  -5   0 -20    2.00    0.30   1
   5   0  23   -0.40    0.20   1
  -5   0 -23    0.30    0.30   1
   5   0  26  418.50    5.30   1
  -5   0 -26  406.30    5.20   1
   5   0  29    0.70    0.40   1
  -5   0 -29    0.70    0.40   1
   5   0  32   70.60    1.80   1
  -5   0 -32   65.70    1.60   1
   5   0  35    0.30    0.60   1
  -5   0 -35   -0.20    0.50   1
   5   0  38   60.20    1.80   1
  -5   0 -38   64.70    1.90   1
   5   0  41   -0.40    0.70   1
  -5   0 -41   -0.30    0.60   1
   5   0  44   61.20    2.00   1
  -5   0 -44   65.90    1.90   1
   5   0  47   -0.60    0.60   1
  -5   0 -47    0.90    0.70   1
   5   0  50  188.20    4.10   1
  -5   0 -50  206.00    4.20   1
   5   0  53   -1.40    0.80   1
  -5   0 -53    0.00    0.80   1
   5   0  56  247.80    5.40   1
  -5   0 -56  259.40    5.60   1
   5   0  59    0.40    1.00   1
  -5   0 -59   -0.10    1.20   1
   5   0  62   -0.80    1.00   1
  -5   0 -62    0.50    1.10   1
   5   0  65    1.40    1.30   1
  -5   0 -65   -1.50    1.30   1
   5   0  68   27.40    2.00   1
  -5   0 -68   30.10    2.60   1
   5   0  71    0.10    1.30   1
  -5   0 -71   -0.30    1.40   1
   6  -5 -70   -1.50    1.30   1
  -6   5  70    0.70    1.50   1
   6  -5 -67    2.10    1.30   1
  -6   5  67    0.20    1.20   1
   6  -5 -64    6.40    1.40   1
  -6   5  64    4.30    1.20   1
   6  -5 -61   12.80    1.60   1
  -6   5  61   10.80    1.40   1
   6  -5 -58   89.70    3.00   1
  -6   5  58   88.80    2.90   1
   6  -5 -55    1.00    0.90   1
  -6   5  55    2.20    1.00   1
   6  -5 -52    1.90    0.80   1
  -6   5  52    1.10    0.80   1
   6  -5 -49   21.00    1.30   1
  -6   5  49   20.90    1.30   1
   6  -5 -46   16.10    1.20   1
  -6   5  46   14.00    1.20   1
   6  -5 -43    2.60    0.70   1
  -6   5  43    2.60    0.80   1
   6  -5 -40    1.10    0.70   1
  -6   5  40    1.10    0.70   1
   6  -5 -37    9.70    0.90   1
  -6   5  37   11.60    1.10   1
   6  -5 -34   41.60    1.40   1
  -6   5  34   39.70    1.60   1
   6  -5 -31   11.60    0.90   1
  -6   5  31   11.40    1.10   1
   6  -5 -28   23.80    1.00   1
  -6   5  28   24.60    1.10   1
   6  -5 -25   10.70    0.60   1
  -6   5  25   10.60    0.50   1
   6  -5 -22    4.10    0.40   1
  -6   5  22    4.30    0.30   1
   6  -5 -19   69.40    1.40   1
  -6   5  19   70.20    1.30   1
   6  -5 -16   39.20    1.20   1
  -6   5  16   40.60    0.90   1
   6  -5 -13    2.20    0.30   1
  -6   5  13    2.40    0.30   1
   6  -5 -10   77.90    1.40   1
  -6   5  10   80.80    1.40   1
   6  -5  -7   30.60    0.70   1
  -6   5   7   31.60    0.70   1
   6  -5  -4  119.70    1.80   1
  -6   5   4  122.90    1.70   1
   6  -5  -1    0.20    0.20   1
  -6   5   1    0.40    0.20   1
   6  -5   2    5.00    0.20   1
  -6   5  -2    3.80    0.30   1
   6  -5   5    0.70    0.20   1
  -6   5  -5    0.40    0.30   1
   6  -5   8  114.70    1.60   1
  -6   5  -8  112.00    1.60   1
   6  -5  11    1.40    0.30   1
  -6   5 -11    1.50    0.30   1
   6  -5  14   49.70    0.90   1
  -6   5 -14   47.90    1.10   1
   6  -5  17   16.00    0.50   1
  -6   5 -17   15.20    0.70   1
   6  -5  20   48.50    1.10   1
  -6   5 -20   44.70    1.30   1
   6  -5  23    0.30    0.40   1
  -6   5 -23   -0.40    0.50   1
   6  -5  26    2.80    0.30   1
  -6   5 -26    3.50    0.40   1
   6  -5  29   40.20    1.00   1
  -6   5 -29   39.90    1.20   1
   6  -5  32  115.60    2.00   1
  -6   5 -32  110.70    2.40   1
   6  -5  35    8.10    0.50   1
  -6   5 -35    8.70    0.70   1
   6  -5  38  101.70    2.00   1
  -6   5 -38  102.10    2.40   1
   6  -5  41    1.00    0.70   1
  -6   5 -41   -0.50    0.60   1
   6  -5  44    0.80    0.60   1
  -6   5 -44    2.50    0.70   1
   6  -5  47   10.10    0.90   1
  -6   5 -47   11.90    1.00   1
   6  -5  50    4.00    1.10   1
  -6   5 -50    5.10    1.00   1
   6  -5  53    4.40    1.00   1
  -6   5 -53    5.60    1.00   1
   6  -5  56    5.10    1.20   1
  -6   5 -56    2.30    1.20   1
   6  -5  59    5.10    1.20   1
  -6   5 -59    6.80    1.30   1
   6  -5  62   76.30    3.30   1
  -6   5 -62   76.10    3.20   1
   6  -5  65    3.00    1.50   1
  -6   5 -65    1.60    1.40   1
   6  -5  68    9.40    2.00   1
  -6   5 -68   12.00    2.10   1
   6  -5  71    2.30    1.60   1
  -6   5 -71    1.60    3.50   1
   6  -4 -71    9.10    2.30   1
  -6   4  71    8.80    2.00   1
   6  -4 -68   48.20    3.20   1
  -6   4  68   40.80    3.20   1
   6  -4 -65   26.30    1.90   1
  -6   4  65   27.60    2.70   1
   6  -4 -62   98.80    3.00   1
  -6   4  62  101.10    4.00   1
   6  -4 -59    9.40    1.20   1
  -6   4  59    5.80    1.20   1
   6  -4 -56    6.10    1.10   1
  -6   4  56    5.00    1.20   1
   6  -4 -53   69.60    2.30   1
  -6   4  53   71.70    2.60   1
   6  -4 -50    9.50    1.10   1
  -6   4  50   11.70    1.20   1
   6  -4 -47    1.00    0.80   1
  -6   4  47    1.00    0.60   1
   6  -4 -44   18.90    1.20   1
  -6   4  44   19.80    1.20   1
   6  -4 -41   41.40    1.70   1
  -6   4  41   39.00    1.30   1
   6  -4 -38  243.10    4.60   1
  -6   4  38  237.20    4.20   1
   6  -4 -35    0.80    0.70   1
  -6   4  35   -0.50    0.50   1
   6  -4 -32   26.50    1.10   1
  -6   4  32   27.20    1.00   1
   6  -4 -29   71.40    1.80   1
  -6   4  29   70.00    1.30   1
   6  -4 -26   39.40    1.10   1
  -6   4  26   36.20    0.80   1
   6  -4 -23    8.50    0.60   1
  -6   4  23    8.90    0.40   1
   6  -4 -20   54.40    1.30   1
  -6   4  20   55.60    1.00   1
   6  -4 -17  236.00    3.20   1
  -6   4  17  230.70    2.60   1
   6  -4 -14  115.90    1.80   1
  -6   4  14  119.20    1.60   1
   6  -4 -11   98.20    1.50   1
  -6   4  11   94.60    1.30   1
   6  -4  -8  204.40    2.50   1
  -6   4   8  200.40    2.40   1
   6  -4  -5  119.80    1.70   1
  -6   4   5  120.60    1.50   1
   6  -4  -2   63.50    0.90   1
  -6   4   2   65.00    1.00   1
   6  -4   1  192.60    2.00   1
  -6   4  -1  196.70    2.20   1
   6  -4   4  226.60    2.60   1
  -6   4  -4  222.90    2.70   1
   6  -4   7    1.00    0.20   1
  -6   4  -7    1.50    0.20   1
   6  -4  10    0.00    0.20   1
  -6   4 -10    0.20    0.20   1
   6  -4  13  147.60    1.80   1
  -6   4 -13  145.00    2.00   1
   6  -4  16  197.50    2.90   1
  -6   4 -16  197.70    2.60   1
   6  -4  19    4.30    0.40   1
  -6   4 -19    4.70    0.40   1
   6  -4  22   35.10    0.90   1
  -6   4 -22   33.80    0.90   1
   6  -4  25  107.00    1.80   1
  -6   4 -25  108.50    1.80   1
   6  -4  28  146.90    2.40   1
  -6   4 -28  144.00    2.40   1
   6  -4  31    5.70    0.50   1
  -6   4 -31    5.50    0.50   1
   6  -4  34  114.10    2.00   1
  -6   4 -34  112.10    2.20   1
   6  -4  37   41.30    1.20   1
  -6   4 -37   41.80    1.30   1
   6  -4  40   17.40    1.00   1
  -6   4 -40   20.00    1.00   1
   6  -4  43   31.90    1.20   1
  -6   4 -43   33.50    1.40   1
   6  -4  46    2.90    0.70   1
  -6   4 -46    4.40    0.70   1
   6  -4  49    6.10    0.80   1
  -6   4 -49    5.50    0.80   1
   6  -4  52   14.10    1.00   1
  -6   4 -52   17.50    1.10   1
   6  -4  55   30.90    1.60   1
  -6   4 -55   35.50    1.70   1
   6  -4  58   98.20    3.00   1
  -6   4 -58   95.20    3.00   1
   6  -4  61    2.80    1.30   1
  -6   4 -61    5.10    1.30   1
   6  -4  64   -0.30    1.40   1
  -6   4 -64    2.10    1.30   1
   6  -4  67   20.80    2.00   1
  -6   4 -67   24.50    2.60   1
   6  -4  70   27.30    2.40   1
  -6   4 -70   20.00    2.90   1
   6  -3 -72   25.00    2.30   1
  -6   3  72   26.10    2.80   1
   6  -3 -69    7.70    1.70   1
  -6   3  69    5.50    2.00   1
   6  -3 -66    2.50    1.30   1
  -6   3  66   -0.80    1.50   1
   6  -3 -63    3.90    1.50   1
  -6   3  63    6.40    1.80   1
   6  -3 -60   51.70    2.30   1
  -6   3  60   49.00    3.20   1
   6  -3 -57    3.10    1.10   1
  -6   3  57    3.20    1.10   1
   6  -3 -54   37.50    1.80   1
  -6   3  54   31.70    1.60   1
   6  -3 -51    9.60    1.10   1
  -6   3  51    8.00    0.90   1
   6  -3 -48  121.50    3.40   1
  -6   3  48  124.30    3.00   1
   6  -3 -45    1.10    0.90   1
  -6   3  45    1.30    0.50   1
   6  -3 -42    2.50    0.80   1
  -6   3  42    3.80    0.80   1
   6  -3 -39   17.30    1.10   1
  -6   3  39   16.40    1.10   1
   6  -3 -36  234.00    3.90   1
  -6   3  36  234.20    4.50   1
   6  -3 -33    0.70    0.50   1
  -6   3  33    0.30    0.40   1
   6  -3 -30   16.10    0.80   1
  -6   3  30   15.10    0.70   1
   6  -3 -27   33.90    1.10   1
  -6   3  27   32.10    0.90   1
   6  -3 -24   50.00    1.20   1
  -6   3  24   48.60    1.10   1
   6  -3 -21    4.80    0.50   1
  -6   3  21    3.50    0.40   1
   6  -3 -18    0.40    0.30   1
  -6   3  18    0.10    0.20   1
   6  -3 -15   45.80    1.00   1
  -6   3  15   43.90    0.90   1
   6  -3 -12  595.00    7.40   1
  -6   3  12  577.90    6.80   1
   6  -3  -9   17.30    0.50   1
  -6   3   9   17.40    0.50   1
   6  -3  -6    1.70    0.20   1
  -6   3   6    1.40    0.20   1
   6  -3  -3   30.60    0.60   1
  -6   3   3   31.50    0.60   1
   6  -3   0  508.90    5.60   1
  -6   3   0  518.30    5.40   1
   6  -3   3   31.30    0.60   1
  -6   3  -3   31.30    0.60   1
   6  -3   6    1.50    0.20   1
  -6   3  -6    1.40    0.20   1
   6  -3   9   16.40    0.50   1
  -6   3  -9   16.50    0.50   1
   6  -3  12  566.50    6.30   1
  -6   3 -12  575.80    6.70   1
   6  -3  15   44.10    0.80   1
  -6   3 -15   45.70    0.90   1
   6  -3  18    0.20    0.30   1
  -6   3 -18    0.00    0.30   1
   6  -3  21    3.80    0.40   1
  -6   3 -21    3.60    0.30   1
   6  -3  24   47.30    1.10   1
  -6   3 -24   46.70    1.10   1
   6  -3  27   33.20    0.90   1
  -6   3 -27   31.20    0.90   1
   6  -3  30   15.50    0.70   1
  -6   3 -30   16.10    0.80   1
   6  -3  33    0.40    0.30   1
  -6   3 -33    0.40    0.40   1
   6  -3  36  222.80    3.80   1
  -6   3 -36  220.30    3.70   1
   6  -3  39   15.60    1.00   1
  -6   3 -39   16.20    0.90   1
   6  -3  42    2.80    0.70   1
  -6   3 -42    1.90    0.60   1
   6  -3  45    1.30    0.60   1
  -6   3 -45    2.10    0.60   1
   6  -3  48  111.70    2.60   1
  -6   3 -48  121.80    2.80   1
   6  -3  51    7.70    0.90   1
  -6   3 -51    8.00    0.90   1
   6  -3  54   30.40    1.50   1
  -6   3 -54   31.00    1.40   1
   6  -3  57    3.20    0.90   1
  -6   3 -57    4.00    0.90   1
   6  -3  60   44.30    1.90   1
  -6   3 -60   49.70    2.10   1
   6  -3  63    4.00    1.10   1
  -6   3 -63    0.80    1.30   1
   6  -3  66   -0.40    1.30   1
  -6   3 -66   -0.50    1.60   1
   6  -3  69    5.30    1.70   1
  -6   3 -69    5.80    2.20   1
   6  -3  72   27.20    2.30   1
  -6   3 -72   20.70    2.70   1
   6  -2 -70   23.30    2.40   1
  -6   2  70   25.70    3.00   1
   6  -2 -67   21.70    2.30   1
  -6   2  67   20.10    2.60   1
   6  -2 -64    1.00    1.50   1
  -6   2  64   -1.20    1.60   1
   6  -2 -61    4.30    1.40   1
  -6   2  61    2.50    1.50   1
   6  -2 -58  107.50    3.60   1
  -6   2  58  106.90    3.50   1
   6  -2 -55   36.70    2.00   1
  -6   2  55   32.80    2.00   1
   6  -2 -52   14.60    1.50   1
  -6   2  52   14.30    1.40   1
   6  -2 -49    8.00    1.10   1
  -6   2  49    7.50    1.00   1
   6  -2 -46    4.20    0.90   1
  -6   2  46    3.30    0.70   1
   6  -2 -43   36.20    1.50   1
  -6   2  43   35.90    1.40   1
   6  -2 -40   17.60    0.90   1
  -6   2  40   19.50    0.90   1
   6  -2 -37   43.30    1.40   1
  -6   2  37   42.60    1.30   1
   6  -2 -34  114.40    2.70   1
  -6   2  34  114.50    2.20   1
   6  -2 -31    5.60    0.70   1
  -6   2  31    5.00    0.60   1
   6  -2 -28  150.90    2.50   1
  -6   2  28  151.70    2.40   1
   6  -2 -25  110.50    2.00   1
  -6   2  25  111.90    1.90   1
   6  -2 -22   36.10    0.90   1
  -6   2  22   35.70    0.80   1
   6  -2 -19    4.50    0.50   1
  -6   2  19    4.50    0.30   1
   6  -2 -16  192.60    2.80   1
  -6   2  16  197.70    2.50   1
   6  -2 -13  149.40    2.10   1
  -6   2  13  148.10    2.00   1
   6  -2 -10    0.50    0.20   1
  -6   2  10    0.40    0.20   1
   6  -2  -7    0.70    0.30   1
  -6   2   7    0.80    0.30   1
   6  -2  -4  214.50    2.40   1
  -6   2   4  215.30    3.30   1
   6  -2  -1  186.70    2.10   1
  -6   2   1  183.80    2.40   1
   6  -2   2   62.80    0.90   1
  -6   2  -2   63.30    1.00   1
   6  -2   5  115.60    1.50   1
  -6   2  -5  115.50    1.60   1
   6  -2   8  194.80    2.20   1
  -6   2  -8  189.70    2.30   1
   6  -2  11   95.50    1.40   1
  -6   2 -11   96.40    1.20   1
   6  -2  14  113.40    1.50   1
  -6   2 -14  115.00    1.30   1
   6  -2  17  225.90    3.30   1
  -6   2 -17  227.90    2.60   1
   6  -2  20   55.60    1.10   1
  -6   2 -20   55.30    1.00   1
   6  -2  23    7.40    0.50   1
  -6   2 -23    7.90    0.50   1
   6  -2  26   35.50    0.90   1
  -6   2 -26   35.30    1.10   1
   6  -2  29   67.90    1.50   1
  -6   2 -29   66.80    1.60   1
   6  -2  32   24.80    1.00   1
  -6   2 -32   27.50    1.10   1
   6  -2  35   -0.20    0.50   1
  -6   2 -35    0.70    0.50   1
   6  -2  38  229.40    4.30   1
  -6   2 -38  231.30    3.90   1
   6  -2  41   38.30    1.40   1
  -6   2 -41   40.10    1.40   1
   6  -2  44   18.40    1.00   1
  -6   2 -44   18.70    1.00   1
   6  -2  47    1.10    0.70   1
  -6   2 -47    1.20    0.60   1
   6  -2  50   10.80    1.10   1
  -6   2 -50    7.30    1.00   1
   6  -2  53   61.50    2.10   1
  -6   2 -53   64.60    2.20   1
   6  -2  56    3.90    1.00   1
  -6   2 -56    5.00    1.00   1
   6  -2  59    7.10    1.10   1
  -6   2 -59    7.00    1.20   1
   6  -2  62   89.30    3.00   1
  -6   2 -62   97.60    3.60   1
   6  -2  65   24.00    1.70   1
  -6   2 -65   28.60    1.90   1
   6  -2  68   36.70    2.20   1
  -6   2 -68   41.50    2.50   1
   6  -2  71   11.80    1.90   1
  -6   2 -71   11.50    2.50   1
   6  -1 -71    1.20    1.80   1
  -6   1  71   -0.70    1.80   1
   6  -1 -68   12.90    1.80   1
  -6   1  68   13.30    1.90   1
   6  -1 -65    0.50    1.30   1
  -6   1  65    2.20    1.60   1
   6  -1 -62   74.90    3.30   1
  -6   1  62   85.70    3.40   1
   6  -1 -59    4.50    1.30   1
  -6   1  59    5.20    1.40   1
   6  -1 -56    5.10    1.30   1
  -6   1  56    3.30    1.20   1
   6  -1 -53    2.40    1.10   1
  -6   1  53    5.00    1.10   1
   6  -1 -50    5.70    1.00   1
  -6   1  50    5.00    1.20   1
   6  -1 -47   11.50    1.20   1
  -6   1  47   10.00    1.10   1
   6  -1 -44    0.60    0.60   1
  -6   1  44    1.40    0.80   1
   6  -1 -41   -0.60    0.50   1
  -6   1  41   -0.40    0.70   1
   6  -1 -38   98.00    2.00   1
  -6   1  38   99.00    2.10   1
   6  -1 -35   10.00    0.60   1
  -6   1  35    8.00    0.60   1
   6  -1 -32  111.60    2.30   1
  -6   1  32  117.00    2.50   1
   6  -1 -29   39.30    1.10   1
  -6   1  29   41.80    0.90   1
   6  -1 -26    2.70    0.50   1
  -6   1  26    3.10    0.30   1
   6  -1 -23    0.00    0.50   1
  -6   1  23    0.30    0.40   1
   6  -1 -20   47.00    1.30   1
  -6   1  20   51.10    1.10   1
   6  -1 -17   14.70    0.70   1
  -6   1  17   16.60    0.50   1
   6  -1 -14   50.70    1.20   1
  -6   1  14   52.40    0.90   1
   6  -1 -11    1.10    0.30   1
  -6   1  11    1.60    0.30   1
   6  -1  -8  115.30    1.60   1
  -6   1   8  116.60    1.80   1
   6  -1  -5    0.40    0.20   1
  -6   1   5    0.50    0.30   1
   6  -1  -2    4.70    0.30   1
  -6   1   2    3.70    0.30   1
   6  -1   1    0.40    0.20   1
  -6   1  -1    0.40    0.20   1
   6  -1   4  120.80    1.70   1
  -6   1  -4  121.30    1.70   1
   6  -1   7   31.10    0.70   1
  -6   1  -7   29.10    0.70   1
   6  -1  10   80.80    1.40   1
  -6   1 -10   79.20    1.30   1
   6  -1  13    2.00    0.40   1
  -6   1 -13    1.90    0.30   1
   6  -1  16   39.50    1.00   1
  -6   1 -16   37.80    0.80   1
   6  -1  19   75.20    1.50   1
  -6   1 -19   70.60    1.30   1
   6  -1  22    4.60    0.40   1
  -6   1 -22    4.50    0.40   1
   6  -1  25   10.20    0.50   1
  -6   1 -25   11.30    0.60   1
   6  -1  28   24.70    1.00   1
  -6   1 -28   23.30    1.00   1
   6  -1  31   11.50    0.80   1
  -6   1 -31   11.80    0.80   1
   6  -1  34   39.00    1.40   1
  -6   1 -34   39.90    1.50   1
   6  -1  37   10.00    1.00   1
  -6   1 -37   10.50    1.00   1
   6  -1  40    1.50    0.70   1
  -6   1 -40    1.50    0.70   1
   6  -1  43    0.30    0.70   1
  -6   1 -43    1.90    0.70   1
   6  -1  46   14.80    1.10   1
  -6   1 -46   13.40    1.00   1
   6  -1  49   20.20    1.20   1
  -6   1 -49   21.10    1.20   1
   6  -1  52    0.90    0.80   1
  -6   1 -52   -0.20    0.90   1
   6  -1  55    2.20    1.00   1
  -6   1 -55    0.20    0.90   1
   6  -1  58   89.60    2.90   1
  -6   1 -58   92.10    2.70   1
   6  -1  61   11.00    1.50   1
  -6   1 -61   15.70    1.60   1
   6  -1  64    3.00    1.20   1
  -6   1 -64    5.80    1.40   1
   6  -1  67    1.80    1.40   1
  -6   1 -67    0.60    1.40   1
   6  -1  70    0.70    1.60   1
  -6   1 -70   -2.20    1.70   1
   6   0 -69    3.50    3.10   1
  -6   0  69   -1.90    1.80   1
   6   0 -66    0.90    1.50   1
  -6   0  66   -0.60    1.40   1
   6   0 -63    2.40    1.60   1
  -6   0  63   -2.30    1.30   1
   6   0 -60   24.80    1.90   1
  -6   0  60   25.60    2.00   1
   6   0 -57    0.90    1.10   1
  -6   0  57   -0.60    1.30   1
   6   0 -54   30.60    2.00   1
  -6   0  54   34.70    2.00   1
   6   0 -51   -1.20    1.10   1
  -6   0  51    0.60    1.00   1
   6   0 -48  308.10    6.10   1
  -6   0  48  318.50    6.80   1
   6   0 -45   -0.10    0.80   1
  -6   0  45    1.30    1.00   1
   6   0 -42   61.50    1.90   1
  -6   0  42   62.50    2.50   1
   6   0 -39   -0.60    0.60   1
  -6   0  39   -1.10    0.60   1
   6   0 -36   43.20    1.50   1
  -6   0  36   41.30    1.30   1
   6   0 -33   -0.50    0.70   1
  -6   0  33    0.30    0.50   1
   6   0 -30  165.10    3.60   1
  -6   0  30  175.60    3.00   1
   6   0 -27   -0.60    0.60   1
  -6   0  27   -0.30    0.30   1
   6   0 -24  349.30    5.90   1
  -6   0  24  372.20    5.10   1
   6   0 -21   -0.20    0.50   1
  -6   0  21    0.00    0.30   1
   6   0 -18  238.90    3.90   1
  -6   0  18  248.10    3.30   1
   6   0 -15   -0.30    0.40   1
  -6   0  15    0.60    0.20   1
   6   0 -12  190.10    2.90   1
  -6   0  12  208.20    2.40   1
   6   0  -9    0.10    0.20   1
  -6   0   9    0.20    0.20   1
   6   0  -6  292.60    3.50   1
  -6   0   6  295.20    3.90   1
   6   0  -3    0.30    0.20   1
  -6   0   3    0.30    0.30   1
   6   0   0   16.50    0.60   1
  -6   0   0   18.10    0.70   1
   6   0   3    0.40    0.20   1
  -6   0  -3    0.10    0.20   1
   6   0   6  215.70    2.60   1
  -6   0  -6  212.60    3.20   1
   6   0   9    0.00    0.30   1
  -6   0  -9    0.20    0.30   1
   6   0  12 1266.60   14.60   1
  -6   0 -12 1231.40   14.20   1
   6   0  15   -0.40    0.30   1
  -6   0 -15    0.10    0.30   1
   6   0  18   49.40    1.20   1
  -6   0 -18   46.50    1.30   1
   6   0  21   -0.30    0.40   1
  -6   0 -21    0.20    0.50   1
   6   0  24    0.60    0.50   1
  -6   0 -24    0.70    0.50   1
   6   0  27    0.70    0.60   1
  -6   0 -27    0.10    0.50   1
   6   0  30    3.70    0.70   1
  -6   0 -30    3.20    0.60   1
   6   0  33    0.10    0.60   1
  -6   0 -33    0.40    0.60   1
   6   0  36  606.10   11.00   1
  -6   0 -36  601.50    9.40   1
   6   0  39   -0.30    0.70   1
  -6   0 -39    2.10    0.80   1
   6   0  42    1.80    0.80   1
  -6   0 -42    1.70    0.80   1
   6   0  45   -0.50    0.80   1
  -6   0 -45   -1.10    0.90   1
   6   0  48   30.90    1.50   1
  -6   0 -48   28.90    1.60   1
   6   0  51   -0.20    0.80   1
  -6   0 -51    1.60    1.10   1
   6   0  54   49.00    2.10   1
  -6   0 -54   55.70    2.40   1
   6   0  57    1.20    1.00   1
  -6   0 -57   -1.10    1.10   1
   6   0  60  221.80    6.90   1
  -6   0 -60  227.10    6.10   1
   6   0  63   -0.10    1.10   1
  -6   0 -63   -0.10    1.30   1
   6   0  66   13.60    1.60   1
  -6   0 -66   15.00    1.90   1
   6   0  69    0.90    1.60   1
  -6   0 -69   -0.20    2.00   1
   7  -6 -65   14.00    2.30   1
  -7   6  65   12.20    1.90   1
   7  -6 -62    8.80    1.60   1
  -7   6  62    6.70    1.70   1
   7  -6 -59    4.00    1.30   1
  -7   6  59    4.10    1.30   1
   7  -6 -56    1.00    1.20   1
  -7   6  56    1.80    1.10   1
   7  -6 -53   50.30    2.30   1
  -7   6  53   46.90    2.20   1
   7  -6 -50   13.30    1.40   1
  -7   6  50   11.20    1.20   1
   7  -6 -47    0.70    0.90   1
  -7   6  47    0.00    0.90   1
   7  -6 -44   29.30    1.60   1
  -7   6  44   24.50    1.60   1
   7  -6 -41   94.60    2.80   1
  -7   6  41   86.50    2.60   1
   7  -6 -38   13.70    1.10   1
  -7   6  38   12.80    1.10   1
   7  -6 -35   11.50    1.00   1
  -7   6  35   11.60    1.00   1
   7  -6 -32    2.10    0.90   1
  -7   6  32    2.60    0.80   1
   7  -6 -29   33.80    1.50   1
  -7   6  29   34.20    1.50   1
   7  -6 -26    0.40    0.60   1
  -7   6  26    0.10    0.60   1
   7  -6 -23   26.20    1.20   1
  -7   6  23   27.60    1.20   1
   7  -6 -20   44.50    1.40   1
  -7   6  20   44.10    1.20   1
   7  -6 -17    6.90    0.70   1
  -7   6  17    7.00    0.50   1
   7  -6 -14   17.70    0.70   1
  -7   6  14   16.80    0.70   1
   7  -6 -11   23.60    0.80   1
  -7   6  11   23.80    0.80   1
   7  -6  -8    7.20    0.50   1
  -7   6   8    7.40    0.60   1
   7  -6  -5   23.80    0.80   1
  -7   6   5   23.80    0.70   1
   7  -6  -2   10.80    0.40   1
  -7   6   2    9.90    0.60   1
   7  -6   1   37.70    1.10   1
  -7   6  -1   38.90    0.90   1
   7  -6   4    3.70    0.50   1
  -7   6  -4    3.70    0.50   1
   7  -6   7    8.30    0.30   1
  -7   6  -7    8.40    0.60   1
   7  -6  10   19.60    0.70   1
  -7   6 -10   19.10    0.70   1
   7  -6  13   45.40    1.00   1
  -7   6 -13   44.80    1.10   1
   7  -6  16    1.60    0.30   1
  -7   6 -16    1.40    0.60   1
   7  -6  19   11.50    0.60   1
  -7   6 -19   11.40    0.80   1
   7  -6  22   55.20    1.50   1
  -7   6 -22   55.20    1.90   1
   7  -6  25   24.20    1.00   1
  -7   6 -25   22.60    1.20   1
   7  -6  28    8.40    0.60   1
  -7   6 -28    7.20    0.90   1
   7  -6  31   28.40    1.10   1
  -7   6 -31   25.40    1.20   1
   7  -6  34    4.70    0.80   1
  -7   6 -34    5.40    0.80   1
   7  -6  37   10.40    1.00   1
  -7   6 -37   11.50    1.00   1
   7  -6  40    0.80    0.80   1
  -7   6 -40    0.90    0.60   1
   7  -6  43   23.20    1.40   1
  -7   6 -43   24.70    1.30   1
   7  -6  46    6.50    1.00   1
  -7   6 -46    9.10    1.10   1
   7  -6  49    0.00    1.00   1
  -7   6 -49    1.00    0.90   1
   7  -6  52    5.80    1.20   1
  -7   6 -52    5.50    1.20   1
   7  -6  55   32.60    2.10   1
  -7   6 -55   30.50    2.10   1
   7  -6  58   -0.40    1.40   1
  -7   6 -58    1.20    1.40   1
   7  -6  61    5.20    1.50   1
  -7   6 -61    5.70    1.60   1
   7  -6  64    3.70    1.50   1
  -7   6 -64    1.10    1.80   1
   7  -5 -66   45.90    3.30   1
  -7   5  66   48.80    3.10   1
   7  -5 -63   62.10    3.20   1
  -7   5  63   60.40    3.30   1
   7  -5 -60    9.80    1.80   1
  -7   5  60    9.30    1.60   1
   7  -5 -57    4.00    1.30   1
  -7   5  57    6.50    1.40   1
   7  -5 -54   13.60    1.40   1
  -7   5  54   14.00    1.30   1
   7  -5 -51   56.80    2.40   1
  -7   5  51   59.50    2.30   1
   7  -5 -48  152.10    3.90   1
  -7   5  48  157.40    4.10   1
   7  -5 -45   29.80    1.70   1
  -7   5  45   28.30    1.70   1
   7  -5 -42   27.50    1.50   1
  -7   5  42   25.00    1.50   1
   7  -5 -39   12.40    1.00   1
  -7   5  39   12.50    1.00   1
   7  -5 -36   13.70    1.10   1
  -7   5  36   11.30    1.00   1
   7  -5 -33   39.10    1.40   1
  -7   5  33   40.00    1.60   1
   7  -5 -30    2.00    0.60   1
  -7   5  30    2.40    0.70   1
   7  -5 -27    8.10    0.70   1
  -7   5  27    8.30    0.80   1
   7  -5 -24  477.30    7.30   1
  -7   5  24  479.50    7.40   1
   7  -5 -21   68.50    1.70   1
  -7   5  21   68.00    1.70   1
   7  -5 -18    0.70    0.40   1
  -7   5  18    0.40    0.50   1
   7  -5 -15   11.30    0.60   1
  -7   5  15    9.80    0.60   1
   7  -5 -12   49.90    1.20   1
  -7   5  12   48.80    1.20   1
   7  -5  -9   87.50    1.40   1
  -7   5   9   82.80    1.40   1
   7  -5  -6    2.80    0.20   1
  -7   5   6    2.80    0.20   1
   7  -5  -3    4.00    0.30   1
  -7   5   3    3.40    0.30   1
   7  -5   0  613.50    6.90   1
  -7   5   0  590.60    6.80   1
   7  -5   3   53.00    0.90   1
  -7   5  -3   54.50    1.00   1
   7  -5   6   39.60    0.70   1
  -7   5  -6   37.30    0.90   1
   7  -5   9   32.10    0.80   1
  -7   5  -9   30.20    0.90   1
   7  -5  12   43.30    1.00   1
  -7   5 -12   42.00    1.00   1
   7  -5  15   56.30    1.20   1
  -7   5 -15   55.60    1.40   1
   7  -5  18   74.10    1.60   1
  -7   5 -18   68.20    1.60   1
   7  -5  21   56.90    1.40   1
  -7   5 -21   53.30    1.40   1
   7  -5  24  299.70    4.70   1
  -7   5 -24  286.80    5.10   1
   7  -5  27   31.30    1.00   1
  -7   5 -27   30.10    1.20   1
   7  -5  30   73.30    1.80   1
  -7   5 -30   70.80    1.90   1
   7  -5  33   99.70    2.50   1
  -7   5 -33   93.10    2.30   1
   7  -5  36  125.70    2.70   1
  -7   5 -36  120.20    2.80   1
   7  -5  39    1.40    0.70   1
  -7   5 -39    1.10    0.70   1
   7  -5  42   66.80    2.00   1
  -7   5 -42   66.50    2.10   1
   7  -5  45   77.70    2.30   1
  -7   5 -45   76.50    2.30   1
   7  -5  48   28.50    1.70   1
  -7   5 -48   32.00    1.60   1
   7  -5  51   20.70    1.50   1
  -7   5 -51   20.00    1.40   1
   7  -5  54   13.80    1.50   1
  -7   5 -54   13.20    1.30   1
   7  -5  57   23.30    2.00   1
  -7   5 -57   22.60    1.80   1
   7  -5  60   66.40    3.10   1
  -7   5 -60   63.40    2.90   1
   7  -5  63    6.00    1.50   1
  -7   5 -63    8.10    1.60   1
   7  -5  66   19.40    2.00   1
  -7   5 -66   18.30    2.40   1
   7  -4 -67    4.70    1.60   1
  -7   4  67    4.20    1.60   1
   7  -4 -64    1.90    1.70   1
  -7   4  64    4.80    1.50   1
   7  -4 -61   28.00    2.20   1
  -7   4  61   31.70    2.50   1
   7  -4 -58   -0.50    1.20   1
  -7   4  58   -0.50    1.30   1
   7  -4 -55   25.40    1.80   1
  -7   4  55   23.60    1.90   1
   7  -4 -52    7.40    1.30   1
  -7   4  52    5.00    1.00   1
   7  -4 -49   24.50    1.60   1
  -7   4  49   22.70    1.40   1
   7  -4 -46   98.20    2.90   1
  -7   4  46   99.20    3.00   1
   7  -4 -43   74.20    2.40   1
  -7   4  43   72.10    2.30   1
   7  -4 -40    5.70    1.00   1
  -7   4  40    6.90    0.90   1
   7  -4 -37    3.60    0.80   1
  -7   4  37    2.60    0.80   1
   7  -4 -34   11.50    1.00   1
  -7   4  34    8.80    0.90   1
   7  -4 -31  112.40    2.60   1
  -7   4  31  109.00    2.60   1
   7  -4 -28    4.50    0.70   1
  -7   4  28    4.20    0.50   1
   7  -4 -25    8.40    0.70   1
  -7   4  25    9.10    0.70   1
   7  -4 -22   42.30    1.30   1
  -7   4  22   40.80    1.10   1
   7  -4 -19  143.60    2.60   1
  -7   4  19  142.70    2.40   1
   7  -4 -16   25.30    0.80   1
  -7   4  16   27.70    0.70   1
   7  -4 -13   68.10    1.40   1
  -7   4  13   67.00    1.40   1
   7  -4 -10    4.30    0.50   1
  -7   4  10    5.30    0.30   1
   7  -4  -7  118.90    2.00   1
  -7   4   7  121.50    1.60   1
   7  -4  -4   23.50    0.50   1
  -7   4   4   23.10    0.60   1
   7  -4  -1  153.40    2.00   1
  -7   4   1  153.70    2.00   1
   7  -4   2   14.00    0.40   1
  -7   4  -2   13.60    0.50   1
   7  -4   5   31.30    0.60   1
  -7   4  -5   32.00    0.80   1
   7  -4   8   21.90    0.70   1
  -7   4  -8   20.70    0.60   1
   7  -4  11  187.40    2.50   1
  -7   4 -11  186.90    2.50   1
   7  -4  14    4.80    0.30   1
  -7   4 -14    5.30    0.40   1
   7  -4  17    2.10    0.30   1
  -7   4 -17    2.10    0.40   1
   7  -4  20   39.30    1.10   1
  -7   4 -20   38.20    1.10   1
   7  -4  23  155.80    2.70   1
  -7   4 -23  153.90    2.70   1
   7  -4  26   27.20    1.00   1
  -7   4 -26   25.40    1.10   1
   7  -4  29    0.40    0.40   1
  -7   4 -29    0.30    0.50   1
   7  -4  32    2.00    0.50   1
  -7   4 -32    1.80    0.50   1
   7  -4  35  125.60    2.50   1
  -7   4 -35  129.40    2.60   1
   7  -4  38    0.10    0.50   1
  -7   4 -38    0.70    0.70   1
   7  -4  41    8.40    0.80   1
  -7   4 -41    6.40    0.70   1
   7  -4  44   43.00    1.70   1
  -7   4 -44   42.10    1.70   1
   7  -4  47   70.30    2.20   1
  -7   4 -47   67.40    2.20   1
   7  -4  50   57.40    2.10   1
  -7   4 -50   61.90    2.20   1
   7  -4  53   32.70    1.70   1
  -7   4 -53   34.70    1.70   1
   7  -4  56    8.70    1.20   1
  -7   4 -56    8.10    1.20   1
   7  -4  59   21.20    1.80   1
  -7   4 -59   20.50    1.70   1
   7  -4  62    0.40    1.40   1
  -7   4 -62   -0.70    1.40   1
   7  -4  65   39.30    2.50   1
  -7   4 -65   36.20    3.00   1
   7  -4  68    4.40    1.80   1
  -7   4 -68    2.60    2.10   1
   7  -3 -68    1.30    2.00   1
  -7   3  68    0.60    2.00   1
   7  -3 -65   37.70    2.60   1
  -7   3  65   35.50    3.10   1
   7  -3 -62    0.50    1.30   1
  -7   3  62   -1.50    1.70   1
   7  -3 -59   22.40    1.90   1
  -7   3  59   20.80    2.40   1
   7  -3 -56    9.40    1.50   1
  -7   3  56    8.40    1.80   1
   7  -3 -53   35.40    2.10   1
  -7   3  53   38.30    2.30   1
   7  -3 -50   58.50    2.60   1
  -7   3  50   65.10    2.90   1
   7  -3 -47   77.50    2.80   1
  -7   3  47   76.80    3.00   1
   7  -3 -44   44.30    2.00   1
  -7   3  44   44.10    1.90   1
   7  -3 -41    5.90    1.10   1
  -7   3  41    6.80    0.90   1
   7  -3 -38   -0.30    0.60   1
  -7   3  38    0.10    0.70   1
   7  -3 -35  134.30    3.10   1
  -7   3  35  132.60    2.70   1
   7  -3 -32    0.80    0.70   1
  -7   3  32    1.30    0.50   1
   7  -3 -29    0.30    0.70   1
  -7   3  29   -0.10    0.50   1
   7  -3 -26   26.60    1.10   1
  -7   3  26   26.50    1.00   1
   7  -3 -23  162.50    3.10   1
  -7   3  23  161.90    2.80   1
   7  -3 -20   42.10    1.30   1
  -7   3  20   38.90    1.20   1
   7  -3 -17    1.60    0.30   1
  -7   3  17    1.50    0.30   1
   7  -3 -14    5.00    0.40   1
  -7   3  14    5.50    0.30   1
   7  -3 -11  192.50    2.90   1
  -7   3  11  190.20    2.60   1
   7  -3  -8   22.90    0.60   1
  -7   3   8   20.40    0.60   1
   7  -3  -5   31.90    0.80   1
  -7   3   5   31.40    1.00   1
   7  -3  -2   14.10    0.40   1
  -7   3   2   13.40    0.50   1
   7  -3   1  150.20    1.90   1
  -7   3  -1  150.60    2.20   1
   7  -3   4   23.40    0.60   1
  -7   3  -4   24.00    0.60   1
   7  -3   7  120.40    1.70   1
  -7   3  -7  118.50    1.70   1
   7  -3  10    5.00    0.30   1
  -7   3 -10    5.20    0.40   1
   7  -3  13   65.50    1.30   1
  -7   3 -13   64.90    1.00   1
   7  -3  16   26.10    0.70   1
  -7   3 -16   26.20    0.70   1
   7  -3  19  139.60    2.30   1
  -7   3 -19  139.90    2.20   1
   7  -3  22   40.40    1.20   1
  -7   3 -22   40.90    1.00   1
   7  -3  25    9.50    0.60   1
  -7   3 -25    8.50    0.60   1
   7  -3  28    3.50    0.60   1
  -7   3 -28    3.70    0.60   1
   7  -3  31  102.70    2.40   1
  -7   3 -31  101.80    2.30   1
   7  -3  34    9.00    0.80   1
  -7   3 -34    8.90    0.80   1
   7  -3  37    3.30    0.70   1
  -7   3 -37    1.40    0.70   1
   7  -3  40    4.60    0.80   1
  -7   3 -40    4.80    0.70   1
   7  -3  43   68.70    2.00   1
  -7   3 -43   69.40    1.90   1
   7  -3  46   88.80    2.50   1
  -7   3 -46   93.80    2.50   1
   7  -3  49   22.20    1.50   1
  -7   3 -49   23.50    1.30   1
   7  -3  52    3.60    1.00   1
  -7   3 -52    4.80    0.80   1
   7  -3  55   25.20    1.60   1
  -7   3 -55   21.90    1.80   1
   7  -3  58   -0.80    1.00   1
  -7   3 -58    0.80    1.10   1
   7  -3  61   26.80    2.00   1
  -7   3 -61   29.40    2.20   1
   7  -3  64    0.40    1.30   1
  -7   3 -64    2.00    1.50   1
   7  -3  67    3.00    1.70   1
  -7   3 -67    5.20    2.10   1
   7  -2 -66   19.60    2.40   1
  -7   2  66   21.40    3.30   1
   7  -2 -63   10.80    1.80   1
  -7   2  63   10.00    1.90   1
   7  -2 -60   78.60    3.70   1
  -7   2  60   69.90    3.50   1
   7  -2 -57   25.30    2.00   1
  -7   2  57   22.40    2.00   1
   7  -2 -54   13.60    1.70   1
  -7   2  54   14.90    1.70   1
   7  -2 -51   23.90    1.70   1
  -7   2  51   20.10    1.80   1
   7  -2 -48   31.00    2.00   1
  -7   2  48   30.00    1.80   1
   7  -2 -45   88.50    2.90   1
  -7   2  45   84.30    2.80   1
   7  -2 -42   65.90    2.40   1
  -7   2  42   65.40    2.30   1
   7  -2 -39    1.10    0.60   1
  -7   2  39    0.90    0.70   1
   7  -2 -36  129.00    3.20   1
  -7   2  36  130.40    3.20   1
   7  -2 -33  102.00    3.00   1
  -7   2  33  100.10    2.30   1
   7  -2 -30   74.20    2.30   1
  -7   2  30   74.50    2.10   1
   7  -2 -27   29.70    1.40   1
  -7   2  27   34.30    1.20   1
   7  -2 -24  300.30    5.40   1
  -7   2  24  295.70    4.90   1
   7  -2 -21   57.00    1.70   1
  -7   2  21   59.10    1.40   1
   7  -2 -18   73.40    1.90   1
  -7   2  18   69.90    1.50   1
   7  -2 -15   57.60    1.60   1
  -7   2  15   59.80    1.20   1
   7  -2 -12   42.40    1.20   1
  -7   2  12   46.20    1.00   1
   7  -2  -9   29.10    0.90   1
  -7   2   9   30.70    0.80   1
   7  -2  -6   37.50    0.90   1
  -7   2   6   38.70    1.00   1
   7  -2  -3   51.80    1.10   1
  -7   2   3   49.20    1.30   1
   7  -2   0  614.80    6.50   1
  -7   2   0  592.80    7.10   1
   7  -2   3    3.10    0.30   1
  -7   2  -3    3.20    0.40   1
   7  -2   6    2.50    0.30   1
  -7   2  -6    2.70    0.30   1
   7  -2   9   85.30    1.90   1
  -7   2  -9   87.70    1.30   1
   7  -2  12   50.20    1.20   1
  -7   2 -12   47.60    1.00   1
   7  -2  15   10.70    0.60   1
  -7   2 -15   10.80    0.60   1
   7  -2  18   -0.10    0.40   1
  -7   2 -18    0.50    0.30   1
   7  -2  21   69.40    1.60   1
  -7   2 -21   65.70    1.50   1
   7  -2  24  491.00    6.10   1
  -7   2 -24  462.90    7.10   1
   7  -2  27    7.10    0.80   1
  -7   2 -27    7.60    0.70   1
   7  -2  30    2.60    0.60   1
  -7   2 -30    2.70    0.60   1
   7  -2  33   40.00    1.40   1
  -7   2 -33   41.00    1.50   1
   7  -2  36   12.20    1.00   1
  -7   2 -36   12.60    0.90   1
   7  -2  39   11.30    1.00   1
  -7   2 -39   10.00    0.90   1
   7  -2  42   23.20    1.40   1
  -7   2 -42   23.10    1.30   1
   7  -2  45   25.20    1.40   1
  -7   2 -45   25.70    1.40   1
   7  -2  48  142.10    3.50   1
  -7   2 -48  150.90    3.80   1
   7  -2  51   52.60    2.20   1
  -7   2 -51   56.90    2.20   1
   7  -2  54   11.90    1.30   1
  -7   2 -54   13.40    1.20   1
   7  -2  57    4.20    1.00   1
  -7   2 -57    4.50    1.10   1
   7  -2  60   13.80    1.70   1
  -7   2 -60    9.40    1.40   1
   7  -2  63   65.20    3.00   1
  -7   2 -63   63.50    2.80   1
   7  -2  66   45.60    2.70   1
  -7   2 -66   43.10    2.80   1
   7  -1 -64   -1.00    1.80   1
  -7   1  64    0.70    1.70   1
   7  -1 -61    5.80    1.50   1
  -7   1  61    3.40    1.60   1
   7  -1 -58    1.00    1.20   1
  -7   1  58    0.80    1.30   1
   7  -1 -55   29.00    2.10   1
  -7   1  55   29.90    2.00   1
   7  -1 -52    4.50    1.20   1
  -7   1  52    3.00    1.00   1
   7  -1 -49   -1.20    1.20   1
  -7   1  49    2.00    1.10   1
   7  -1 -46    6.60    1.10   1
  -7   1  46    7.00    1.40   1
   7  -1 -43   25.10    1.30   1
  -7   1  43   21.30    1.60   1
   7  -1 -40   -0.10    0.60   1
  -7   1  40   -0.70    0.80   1
   7  -1 -37   10.30    0.90   1
  -7   1  37   11.50    1.10   1
   7  -1 -34    6.60    0.90   1
  -7   1  34    6.10    0.80   1
   7  -1 -31   22.80    1.20   1
  -7   1  31   26.00    1.20   1
   7  -1 -28    7.90    0.90   1
  -7   1  28    7.20    0.80   1
   7  -1 -25   23.00    1.20   1
  -7   1  25   20.70    1.00   1
   7  -1 -22   54.00    1.80   1
  -7   1  22   56.50    1.40   1
   7  -1 -19   10.60    0.80   1
  -7   1  19   12.20    0.70   1
   7  -1 -16    1.40    0.50   1
  -7   1  16    1.60    0.30   1
   7  -1 -13   43.60    1.30   1
  -7   1  13   45.10    1.00   1
   7  -1 -10   18.60    0.80   1
  -7   1  10   19.60    0.70   1
   7  -1  -7    7.20    0.60   1
  -7   1   7    8.40    0.50   1
   7  -1  -4    3.70    0.40   1
  -7   1   4    3.90    0.40   1
   7  -1  -1   38.10    1.00   1
  -7   1   1   36.90    1.00   1
   7  -1   2    9.70    0.60   1
  -7   1  -2    9.70    0.60   1
   7  -1   5   23.10    0.70   1
  -7   1  -5   22.60    0.70   1
   7  -1   8    7.00    0.50   1
  -7   1  -8    6.90    0.50   1
   7  -1  11   23.10    0.90   1
  -7   1 -11   21.50    0.80   1
   7  -1  14   16.60    0.90   1
  -7   1 -14   16.50    0.70   1
   7  -1  17    7.60    0.60   1
  -7   1 -17    6.40    0.50   1
   7  -1  20   47.20    1.30   1
  -7   1 -20   44.20    1.20   1
   7  -1  23   27.60    1.00   1
  -7   1 -23   28.60    1.20   1
   7  -1  26    1.00    0.60   1
  -7   1 -26    0.90    0.60   1
   7  -1  29   33.20    1.30   1
  -7   1 -29   37.60    1.60   1
   7  -1  32    2.10    0.60   1
  -7   1 -32    3.20    0.70   1
   7  -1  35   13.30    1.00   1
  -7   1 -35   12.60    1.00   1
   7  -1  38   13.90    1.10   1
  -7   1 -38   12.60    1.10   1
   7  -1  41   89.30    2.70   1
  -7   1 -41   94.70    2.70   1
   7  -1  44   27.10    1.60   1
  -7   1 -44   27.10    1.60   1
   7  -1  47    0.10    0.90   1
  -7   1 -47    0.40    0.80   1
   7  -1  50   12.60    1.60   1
  -7   1 -50   13.60    1.30   1
   7  -1  53   44.90    2.10   1
  -7   1 -53   44.50    2.10   1
   7  -1  56    2.20    1.00   1
  -7   1 -56    0.50    1.10   1
   7  -1  59    3.90    1.40   1
  -7   1 -59    3.20    1.50   1
   7  -1  62    6.20    1.50   1
  -7   1 -62    5.40    1.50   1
   7  -1  65   11.50    1.70   1
  -7   1 -65   16.70    2.00   1
   7   0 -62    1.00    1.50   1
  -7   0  62   -0.40    1.60   1
   7   0 -59   -0.70    1.40   1
  -7   0  59    0.10    1.20   1
   7   0 -56   24.60    2.20   1
  -7   0  56   26.80    2.10   1
   7   0 -53    0.80    1.30   1
  -7   0  53   -0.80    1.00   1
   7   0 -50   38.80    2.20   1
  -7   0  50   39.10    2.10   1
   7   0 -47    1.40    1.10   1
  -7   0  47   -0.40    0.90   1
   7   0 -44    0.60    0.90   1
  -7   0  44    0.60    1.10   1
   7   0 -41   -0.20    0.80   1
  -7   0  41    0.70    0.90   1
   7   0 -38    4.10    0.90   1
  -7   0  38    5.40    0.90   1
   7   0 -35    0.10    0.60   1
  -7   0  35    0.50    0.80   1
   7   0 -32   12.70    1.20   1
  -7   0  32   11.40    1.10   1
   7   0 -29    0.20    0.80   1
  -7   0  29    0.30    0.60   1
   7   0 -26   55.30    2.10   1
  -7   0  26   57.80    1.60   1
   7   0 -23    0.50    0.70   1
  -7   0  23    0.10    0.50   1
   7   0 -20   13.50    0.90   1
  -7   0  20   14.80    0.80   1
   7   0 -17    0.70    0.50   1
  -7   0  17    0.30    0.30   1
   7   0 -14   20.20    1.00   1
  -7   0  14   20.20    0.70   1
   7   0 -11   -0.10    0.40   1
  -7   0  11    0.20    0.30   1
   7   0  -8    8.20    0.60   1
  -7   0   8    7.70    0.50   1
   7   0  -5   -0.10    0.40   1
  -7   0   5    0.10    0.40   1
   7   0  -2   21.60    0.80   1
  -7   0   2   22.00    0.90   1
   7   0   1    0.10    0.40   1
  -7   0  -1    0.20    0.40   1
   7   0   4   24.50    0.90   1
  -7   0  -4   26.80    1.00   1
   7   0   7   -0.60    0.40   1
  -7   0  -7    0.50    0.40   1
   7   0  10   10.90    0.60   1
  -7   0 -10   10.30    0.60   1
   7   0  13    0.60    0.40   1
  -7   0 -13    0.50    0.40   1
   7   0  16   41.60    1.20   1
  -7   0 -16   42.90    1.20   1
   7   0  19   -0.20    0.50   1
  -7   0 -19   -0.40    0.50   1
   7   0  22   19.30    1.00   1
  -7   0 -22   17.40    1.10   1
   7   0  25    0.90    0.60   1
  -7   0 -25   -0.70    0.60   1
   7   0  28    9.10    0.90   1
  -7   0 -28    7.00    0.80   1
   7   0  31   -0.50    0.60   1
  -7   0 -31   -0.40    0.70   1
   7   0  34    1.60    0.80   1
  -7   0 -34    3.30    0.90   1
   7   0  37    0.40    0.80   1
  -7   0 -37   -1.00    0.80   1
   7   0  40   16.60    1.30   1
  -7   0 -40   16.90    1.30   1
   7   0  43    2.50    1.10   1
  -7   0 -43    0.70    1.00   1
   7   0  46   21.60    1.60   1
  -7   0 -46   20.70    1.50   1
   7   0  49   -0.30    1.00   1
  -7   0 -49    0.60    1.00   1
   7   0  52    1.40    1.00   1
  -7   0 -52    2.30    1.10   1
   7   0  55    0.70    1.20   1
  -7   0 -55    1.20    1.20   1
   7   0  58   -0.30    1.30   1
  -7   0 -58   -0.80    1.30   1
   7   0  61    1.00    1.30   1
  -7   0 -61   -0.60    1.30   1
   7   0  64    3.30    1.80   1
  -7   0 -64    5.80    2.00   1
   8  -7 -60   -0.70    1.90   1
  -8   7  60    1.90    1.40   1
   8  -7 -57    1.40    1.80   1
  -8   7  57   -0.50    1.30   1
   8  -7 -54    0.50    1.80   1
  -8   7  54   -1.60    1.20   1
   8  -7 -51  125.00    4.10   1
  -8   7  51  124.50    4.20   1
   8  -7 -48  162.60    4.70   1
  -8   7  48  162.80    4.90   1
   8  -7 -45   24.40    1.60   1
  -8   7  45   24.40    1.70   1
   8  -7 -42    2.10    1.10   1
  -8   7  42    0.30    1.10   1
   8  -7 -39  102.80    3.00   1
  -8   7  39  103.20    3.10   1
   8  -7 -36    2.10    0.90   1
  -8   7  36    1.80    0.90   1
   8  -7 -33   93.80    2.70   1
  -8   7  33   86.50    2.70   1
   8  -7 -30    6.50    0.90   1
  -8   7  30    4.10    0.80   1
   8  -7 -27   23.60    1.30   1
  -8   7  27   22.70    1.20   1
   8  -7 -24  292.70    5.50   1
  -8   7  24  299.30    6.40   1
   8  -7 -21  161.70    3.60   1
  -8   7  21  152.10    3.70   1
   8  -7 -18   43.00    1.80   1
  -8   7  18   42.70    1.30   1
   8  -7 -15    3.80    1.00   1
  -8   7  15    4.30    0.60   1
   8  -7 -12   20.00    1.20   1
  -8   7  12   22.60    1.00   1
   8  -7  -9  239.30    5.10   1
  -8   7   9  241.70    4.30   1
   8  -7  -6   57.40    1.70   1
  -8   7   6   56.90    1.60   1
   8  -7  -3    0.90    0.40   1
  -8   7   3    1.70    0.50   1
   8  -7   0  186.60    3.70   1
  -8   7   0  191.50    3.30   1
   8  -7   3  207.20    4.10   1
  -8   7  -3  202.70    3.40   1
   8  -7   6   88.20    2.10   1
  -8   7  -6   85.90    1.90   1
   8  -7   9   48.50    1.40   1
  -8   7  -9   49.40    1.40   1
   8  -7  12  194.60    3.70   1
  -8   7 -12  185.80    3.80   1
   8  -7  15   98.80    2.20   1
  -8   7 -15   97.20    2.10   1
   8  -7  18   37.70    1.30   1
  -8   7 -18   35.70    1.30   1
   8  -7  21   92.80    1.90   1
  -8   7 -21   85.90    2.20   1
   8  -7  24   54.40    1.50   1
  -8   7 -24   51.60    1.90   1
   8  -7  27   71.40    1.80   1
  -8   7 -27   70.00    2.20   1
   8  -7  30   33.50    1.30   1
  -8   7 -30   33.80    1.60   1
   8  -7  33  104.60    3.00   1
  -8   7 -33  100.00    2.80   1
   8  -7  36  136.80    3.60   1
  -8   7 -36  137.20    3.50   1
   8  -7  39   28.10    1.60   1
  -8   7 -39   29.80    1.60   1
   8  -7  42   18.50    1.40   1
  -8   7 -42   17.20    1.30   1
   8  -7  45  121.30    3.70   1
  -8   7 -45  120.70    3.50   1
   8  -7  48   -0.30    1.10   1
  -8   7 -48   -0.30    1.10   1
   8  -7  51    1.20    1.20   1
  -8   7 -51    0.70    1.20   1
   8  -7  54    1.40    1.40   1
  -8   7 -54    1.10    1.20   1
   8  -7  57   96.60    3.80   1
  -8   7 -57   93.70    3.80   1
   8  -7  60   91.80    4.20   1
  -8   7 -60  107.70    6.20   1
   8  -6 -61    2.40    1.80   1
  -8   6  61    4.60    1.90   1
   8  -6 -58   -0.70    1.50   1
  -8   6  58    1.60    1.40   1
   8  -6 -55   10.80    1.80   1
  -8   6  55    7.50    1.30   1
   8  -6 -52   25.60    2.10   1
  -8   6  52   18.20    1.70   1
   8  -6 -49    9.30    1.60   1
  -8   6  49    7.00    1.50   1
   8  -6 -46   45.60    2.40   1
  -8   6  46   46.20    2.40   1
   8  -6 -43   25.50    1.90   1
  -8   6  43   25.90    1.90   1
   8  -6 -40    2.80    1.00   1
  -8   6  40    2.70    1.00   1
   8  -6 -37    1.70    0.80   1
  -8   6  37    2.60    0.90   1
   8  -6 -34    3.10    0.80   1
  -8   6  34    2.60    0.80   1
   8  -6 -31   24.40    1.50   1
  -8   6  31   23.40    1.30   1
   8  -6 -28    3.40    0.90   1
  -8   6  28    3.30    0.70   1
   8  -6 -25    0.70    0.80   1
  -8   6  25    0.70    0.80   1
   8  -6 -22   93.90    2.70   1
  -8   6  22  101.10    2.40   1
   8  -6 -19   25.70    1.20   1
  -8   6  19   26.80    1.10   1
   8  -6 -16   16.10    1.00   1
  -8   6  16   14.70    0.90   1
   8  -6 -13    8.60    0.80   1
  -8   6  13    8.40    0.60   1
   8  -6 -10   26.00    1.10   1
  -8   6  10   26.00    0.90   1
   8  -6  -7   59.00    1.70   1
  -8   6   7   56.90    1.30   1
   8  -6  -4   25.40    0.90   1
  -8   6   4   27.40    0.90   1
   8  -6  -1   42.30    1.30   1
  -8   6   1   42.80    1.20   1
   8  -6   2    9.40    0.60   1
  -8   6  -2   12.10    0.70   1
   8  -6   5   16.00    0.80   1
  -8   6  -5   15.00    0.70   1
   8  -6   8   30.70    1.00   1
  -8   6  -8   29.00    1.00   1
   8  -6  11   86.40    1.90   1
  -8   6 -11   88.10    2.30   1
   8  -6  14    2.70    0.40   1
  -8   6 -14    3.40    0.60   1
   8  -6  17    3.80    0.50   1
  -8   6 -17    3.90    0.70   1
   8  -6  20   97.00    2.20   1
  -8   6 -20   91.70    2.30   1
   8  -6  23   62.40    1.60   1
  -8   6 -23   56.50    1.80   1
   8  -6  26    1.10    0.60   1
  -8   6 -26    2.80    0.90   1
   8  -6  29    7.90    0.70   1
  -8   6 -29    8.00    0.90   1
   8  -6  32   27.30    1.40   1
  -8   6 -32   25.10    1.30   1
   8  -6  35   26.90    1.40   1
  -8   6 -35   27.10    1.30   1
   8  -6  38    0.10    0.80   1
  -8   6 -38    1.80    0.80   1
   8  -6  41    7.30    1.00   1
  -8   6 -41    6.60    1.10   1
   8  -6  44   58.90    2.30   1
  -8   6 -44   55.30    2.10   1
   8  -6  47   14.50    1.40   1
  -8   6 -47   13.80    1.30   1
   8  -6  50   35.30    2.10   1
  -8   6 -50   40.90    2.00   1
   8  -6  53   19.40    1.90   1
  -8   6 -53   18.30    1.80   1
   8  -6  56   -0.20    1.10   1
  -8   6 -56    0.10    1.20   1
   8  -6  59    8.70    1.70   1
  -8   6 -59    4.30    1.70   1
   8  -6  62   -1.50    1.40   1
  -8   6 -62   -0.50    2.10   1
   8  -5 -62    2.00    1.40   1
  -8   5  62   -0.90    1.70   1
   8  -5 -59    5.60    1.60   1
  -8   5  59    4.60    1.60   1
   8  -5 -56    7.00    1.60   1
  -8   5  56    6.10    1.60   1
   8  -5 -53   19.30    1.90   1
  -8   5  53   16.20    2.10   1
   8  -5 -50   45.30    2.60   1
  -8   5  50   41.80    2.30   1
   8  -5 -47   22.00    1.90   1
  -8   5  47   21.10    1.70   1
   8  -5 -44    8.90    1.50   1
  -8   5  44    8.80    1.30   1
   8  -5 -41   10.50    1.50   1
  -8   5  41   13.30    1.50   1
   8  -5 -38    7.80    1.40   1
  -8   5  38    6.70    1.20   1
   8  -5 -35   38.50    2.00   1
  -8   5  35   43.30    2.10   1
   8  -5 -32    0.70    0.90   1
  -8   5  32    0.70    0.70   1
   8  -5 -29    0.00    0.80   1
  -8   5  29    0.20    0.70   1
   8  -5 -26   46.20    1.80   1
  -8   5  26   45.10    1.60   1
   8  -5 -23   49.30    1.70   1
  -8   5  23   48.60    1.50   1
   8  -5 -20   47.20    1.60   1
  -8   5  20   45.90    1.60   1
   8  -5 -17    4.80    0.60   1
  -8   5  17    4.70    0.60   1
   8  -5 -14    2.10    0.50   1
  -8   5  14    2.40    0.50   1
   8  -5 -11   50.10    1.50   1
  -8   5  11   44.10    1.30   1
   8  -5  -8   31.50    1.00   1
  -8   5   8   32.30    1.00   1
   8  -5  -5   10.60    0.60   1
  -8   5   5   10.00    0.50   1
   8  -5  -2    4.40    0.40   1
  -8   5   2    4.10    0.50   1
   8  -5   1   41.70    0.90   1
  -8   5  -1   43.00    1.10   1
   8  -5   4   29.60    0.70   1
  -8   5  -4   27.40    0.80   1
   8  -5   7   45.30    1.00   1
  -8   5  -7   44.30    1.00   1
   8  -5  10    2.20    0.40   1
  -8   5 -10    2.60    0.40   1
   8  -5  13   10.40    0.70   1
  -8   5 -13   10.20    0.80   1
   8  -5  16   37.70    1.40   1
  -8   5 -16   36.00    1.40   1
   8  -5  19   83.80    1.90   1
  -8   5 -19   78.30    2.10   1
   8  -5  22   41.40    1.30   1
  -8   5 -22   39.80    1.40   1
   8  -5  25   -0.40    0.40   1
  -8   5 -25   -0.80    0.60   1
   8  -5  28    7.30    0.80   1
  -8   5 -28    6.00    0.90   1
   8  -5  31   56.40    1.90   1
  -8   5 -31   59.60    1.90   1
   8  -5  34    2.30    0.70   1
  -8   5 -34    1.40    0.90   1
   8  -5  37    3.60    0.70   1
  -8   5 -37    4.50    0.80   1
   8  -5  40   12.40    1.10   1
  -8   5 -40   10.30    1.10   1
   8  -5  43   29.80    1.60   1
  -8   5 -43   27.50    1.50   1
   8  -5  46   29.90    1.70   1
  -8   5 -46   33.50    1.80   1
   8  -5  49   14.60    1.40   1
  -8   5 -49   14.00    1.30   1
   8  -5  52   -1.60    1.20   1
  -8   5 -52    1.30    1.20   1
   8  -5  55    9.60    1.50   1
  -8   5 -55   15.30    1.50   1
   8  -5  58    1.60    1.20   1
  -8   5 -58    0.50    1.50   1
   8  -5  61   19.40    1.90   1
  -8   5 -61   20.00    2.10   1
   8  -5  64    0.00    1.50   1
  -8   5 -64   -0.80    1.90   1
   8  -4 -63   12.90    2.30   1
  -8   4  63   14.40    2.30   1
   8  -4 -60   18.10    2.00   1
  -8   4  60   24.10    2.30   1
   8  -4 -57   12.30    2.10   1
  -8   4  57   12.40    2.10   1
   8  -4 -54    2.60    1.60   1
  -8   4  54    5.90    1.50   1
   8  -4 -51   11.70    1.60   1
  -8   4  51   16.80    1.90   1
   8  -4 -48   27.70    2.20   1
  -8   4  48   33.10    2.30   1
   8  -4 -45   20.90    2.10   1
  -8   4  45   14.20    1.70   1
   8  -4 -42    1.30    1.00   1
  -8   4  42    1.80    1.20   1
   8  -4 -39   10.90    1.40   1
  -8   4  39   12.50    1.40   1
   8  -4 -36  144.80    3.90   1
  -8   4  36  142.30    4.00   1
   8  -4 -33   10.40    1.10   1
  -8   4  33   10.80    1.10   1
   8  -4 -30    2.60    0.90   1
  -8   4  30    2.80    0.80   1
   8  -4 -27   79.70    2.70   1
  -8   4  27   79.80    2.50   1
   8  -4 -24  102.10    2.70   1
  -8   4  24  104.50    2.60   1
   8  -4 -21    0.60    0.50   1
  -8   4  21    1.20    0.70   1
   8  -4 -18    2.60    0.50   1
  -8   4  18    2.90    0.40   1
   8  -4 -15   94.30    3.00   1
  -8   4  15   91.50    2.00   1
   8  -4 -12  277.30    5.60   1
  -8   4  12  270.20    4.20   1
   8  -4  -9   10.90    0.60   1
  -8   4   9    9.40    0.50   1
   8  -4  -6   -0.50    0.40   1
  -8   4   6   -0.10    0.30   1
   8  -4  -3   28.80    0.80   1
  -8   4   3   27.20    0.90   1
   8  -4   0   66.00    1.20   1
  -8   4   0   67.60    1.40   1
   8  -4   3   30.60    0.80   1
  -8   4  -3   30.40    0.90   1
   8  -4   6    0.30    0.30   1
  -8   4  -6    0.40    0.30   1
   8  -4   9   10.50    0.50   1
  -8   4  -9   10.20    0.60   1
   8  -4  12  270.20    3.80   1
  -8   4 -12  267.00    4.10   1
   8  -4  15   94.00    1.90   1
  -8   4 -15   93.80    2.00   1
   8  -4  18    2.00    0.40   1
  -8   4 -18    2.70    0.40   1
   8  -4  21    1.60    0.50   1
  -8   4 -21    0.30    0.40   1
   8  -4  24  103.30    2.10   1
  -8   4 -24   97.00    2.00   1
   8  -4  27   75.70    1.90   1
  -8   4 -27   74.30    2.00   1
   8  -4  30    1.80    0.60   1
  -8   4 -30    2.70    0.80   1
   8  -4  33    6.60    0.90   1
  -8   4 -33    9.90    1.00   1
   8  -4  36  130.40    3.60   1
  -8   4 -36  122.60    3.20   1
   8  -4  39   11.50    1.00   1
  -8   4 -39   13.20    1.20   1
   8  -4  42    2.10    0.90   1
  -8   4 -42    2.00    1.00   1
   8  -4  45   12.90    1.20   1
  -8   4 -45   15.00    1.40   1
   8  -4  48   25.60    1.60   1
  -8   4 -48   29.10    1.80   1
   8  -4  51   14.40    1.40   1
  -8   4 -51   12.20    1.20   1
   8  -4  54    5.20    1.50   1
  -8   4 -54    6.70    1.40   1
   8  -4  57   11.10    1.70   1
  -8   4 -57   10.90    1.50   1
   8  -4  60   23.00    2.40   1
  -8   4 -60   17.40    1.70   1
   8  -4  63   13.10    2.10   1
  -8   4 -63   15.30    2.10   1
   8  -3 -64    6.20    2.20   1
  -8   3  64    0.00    2.10   1
   8  -3 -61   19.90    2.40   1
  -8   3  61   23.10    2.20   1
   8  -3 -58   -1.80    1.40   1
  -8   3  58    0.30    1.40   1
   8  -3 -55   12.30    1.80   1
  -8   3  55   15.80    1.80   1
   8  -3 -52    1.40    1.10   1
  -8   3  52    1.50    1.10   1
   8  -3 -49   13.50    1.60   1
  -8   3  49   10.90    1.40   1
   8  -3 -46   41.20    2.20   1
  -8   3  46   39.20    2.10   1
   8  -3 -43   28.80    1.80   1
  -8   3  43   28.80    1.80   1
   8  -3 -40   12.60    1.40   1
  -8   3  40   12.90    1.20   1
   8  -3 -37    3.70    1.00   1
  -8   3  37    2.20    1.00   1
   8  -3 -34    0.70    0.90   1
  -8   3  34    0.50    0.80   1
   8  -3 -31   57.70    2.10   1
  -8   3  31   61.20    2.10   1
   8  -3 -28    8.30    0.90   1
  -8   3  28    6.20    0.80   1
   8  -3 -25    0.70    0.70   1
  -8   3  25   -0.90    0.60   1
   8  -3 -22   40.30    1.50   1
  -8   3  22   38.00    1.30   1
   8  -3 -19   86.50    2.40   1
  -8   3  19   83.30    2.20   1
   8  -3 -16   33.00    1.30   1
  -8   3  16   34.30    1.20   1
   8  -3 -13   10.30    0.80   1
  -8   3  13   11.10    0.70   1
   8  -3 -10    2.30    0.60   1
  -8   3  10    3.00    0.50   1
   8  -3  -7   41.60    1.10   1
  -8   3   7   41.60    1.20   1
   8  -3  -4   28.40    0.80   1
  -8   3   4   28.50    1.00   1
   8  -3  -1   42.20    1.00   1
  -8   3   1   40.40    1.10   1
   8  -3   2    3.00    0.40   1
  -8   3  -2    3.70    0.40   1
   8  -3   5   11.10    0.60   1
  -8   3  -5    9.50    0.50   1
   8  -3   8   31.00    0.90   1
  -8   3  -8   31.20    0.90   1
   8  -3  11   46.30    1.30   1
  -8   3 -11   47.50    1.20   1
   8  -3  14    2.00    0.50   1
  -8   3 -14    1.50    0.50   1
   8  -3  17    6.30    0.60   1
  -8   3 -17    5.90    0.60   1
   8  -3  20   47.90    1.40   1
  -8   3 -20   42.90    1.40   1
   8  -3  23   49.20    1.40   1
  -8   3 -23   47.80    1.30   1
   8  -3  26   40.90    1.40   1
  -8   3 -26   41.20    1.40   1
   8  -3  29   -1.30    0.70   1
  -8   3 -29    0.10    0.70   1
   8  -3  32    0.60    0.70   1
  -8   3 -32    1.20    0.60   1
   8  -3  35   39.60    1.60   1
  -8   3 -35   41.40    1.60   1
   8  -3  38    4.90    0.80   1
  -8   3 -38    6.50    0.90   1
   8  -3  41    9.60    1.20   1
  -8   3 -41    9.30    1.20   1
   8  -3  44    8.50    1.10   1
  -8   3 -44    5.40    1.10   1
   8  -3  47   22.20    1.60   1
  -8   3 -47   19.20    1.60   1
   8  -3  50   43.50    2.10   1
  -8   3 -50   42.20    2.10   1
   8  -3  53   12.30    1.30   1
  -8   3 -53   13.60    1.60   1
   8  -3  56    7.90    1.30   1
  -8   3 -56    6.70    1.40   1
   8  -3  59    4.70    1.30   1
  -8   3 -59    4.50    1.50   1
   8  -3  62    0.60    1.20   1
  -8   3 -62   -2.30    1.50   1
   8  -2 -62   -1.00    1.70   1
  -8   2  62    0.10    1.80   1
   8  -2 -59    6.90    1.70   1
  -8   2  59    8.20    1.90   1
   8  -2 -56    2.60    1.50   1
  -8   2  56    1.20    1.70   1
   8  -2 -53   24.40    2.10   1
  -8   2  53   19.60    2.20   1
   8  -2 -50   40.60    2.40   1
  -8   2  50   40.80    2.50   1
   8  -2 -47   15.30    1.50   1
  -8   2  47   13.60    1.40   1
   8  -2 -44   59.80    2.50   1
  -8   2  44   61.00    2.40   1
   8  -2 -41    7.10    1.30   1
  -8   2  41    5.70    1.20   1
   8  -2 -38   -0.90    0.90   1
  -8   2  38    0.80    0.80   1
   8  -2 -35   26.30    1.60   1
  -8   2  35   26.70    1.40   1
   8  -2 -32   24.30    1.40   1
  -8   2  32   26.70    1.20   1
   8  -2 -29    9.40    1.00   1
  -8   2  29    7.20    0.80   1
   8  -2 -26    1.80    0.80   1
  -8   2  26    1.70    0.70   1
   8  -2 -23   56.30    1.80   1
  -8   2  23   61.00    1.80   1
   8  -2 -20   93.10    2.70   1
  -8   2  20   92.80    2.30   1
   8  -2 -17    3.80    0.80   1
  -8   2  17    4.40    0.60   1
   8  -2 -14    5.20    0.80   1
  -8   2  14    3.20    0.60   1
   8  -2 -11   81.10    2.10   1
  -8   2  11   84.50    1.80   1
   8  -2  -8   32.40    1.10   1
  -8   2   8   30.10    1.00   1
   8  -2  -5   15.10    0.80   1
  -8   2   5   13.30    0.70   1
   8  -2  -2   10.60    0.70   1
  -8   2   2   11.40    0.70   1
   8  -2   1   42.60    1.20   1
  -8   2  -1   41.10    1.40   1
   8  -2   4   27.80    1.00   1
  -8   2  -4   26.00    1.10   1
   8  -2   7   58.30    1.40   1
  -8   2  -7   59.60    1.60   1
   8  -2  10   27.50    0.90   1
  -8   2 -10   27.40    0.90   1
   8  -2  13    9.10    0.70   1
  -8   2 -13    8.50    0.70   1
   8  -2  16   15.70    0.90   1
  -8   2 -16   13.60    0.80   1
   8  -2  19   28.20    1.10   1
  -8   2 -19   27.10    1.00   1
   8  -2  22   96.70    2.60   1
  -8   2 -22   89.70    2.00   1
   8  -2  25    1.70    0.60   1
  -8   2 -25    0.90    0.70   1
   8  -2  28    3.40    0.70   1
  -8   2 -28    3.60    0.80   1
   8  -2  31   21.50    1.20   1
  -8   2 -31   23.40    1.20   1
   8  -2  34    2.20    0.60   1
  -8   2 -34    1.90    0.70   1
   8  -2  37    1.10    0.70   1
  -8   2 -37    1.60    0.70   1
   8  -2  40    3.40    0.90   1
  -8   2 -40    1.80    0.90   1
   8  -2  43   25.80    1.60   1
  -8   2 -43   23.80    1.50   1
   8  -2  46   41.70    1.90   1
  -8   2 -46   45.20    2.00   1
   8  -2  49    6.40    1.10   1
  -8   2 -49    7.60    1.20   1
   8  -2  52   17.60    1.60   1
  -8   2 -52   17.80    1.60   1
   8  -2  55    9.90    1.60   1
  -8   2 -55    8.30    1.70   1
   8  -2  58   -2.00    1.10   1
  -8   2 -58    0.40    1.10   1
   8  -2  61    7.90    1.70   1
  -8   2 -61    3.10    1.70   1
   8  -1 -60   93.40    5.10   1
  -8   1  60   94.90    5.10   1
   8  -1 -57   94.30    4.30   1
  -8   1  57  106.40    4.50   1
   8  -1 -54    1.80    1.50   1
  -8   1  54    0.60    1.40   1
   8  -1 -51    0.90    1.30   1
  -8   1  51   -0.30    1.20   1
   8  -1 -48    1.20    1.40   1
  -8   1  48    0.30    1.50   1
   8  -1 -45  133.20    4.40   1
  -8   1  45  132.80    3.90   1
   8  -1 -42   17.80    1.80   1
  -8   1  42   18.40    1.50   1
   8  -1 -39   31.60    1.60   1
  -8   1  39   29.40    1.50   1
   8  -1 -36  142.60    3.80   1
  -8   1  36  142.40    4.20   1
   8  -1 -33  103.60    3.10   1
  -8   1  33  101.20    2.90   1
   8  -1 -30   32.30    1.60   1
  -8   1  30   32.70    1.40   1
   8  -1 -27   69.90    2.50   1
  -8   1  27   72.50    1.90   1
   8  -1 -24   54.20    2.00   1
  -8   1  24   53.20    1.50   1
   8  -1 -21   89.20    2.50   1
  -8   1  21   92.60    2.30   1
   8  -1 -18   38.00    1.60   1
  -8   1  18   39.40    1.50   1
   8  -1 -15   96.50    2.40   1
  -8   1  15   97.40    2.20   1
   8  -1 -12  188.80    3.90   1
  -8   1  12  190.70    3.30   1
   8  -1  -9   50.60    1.40   1
  -8   1   9   49.20    1.40   1
   8  -1  -6   84.00    2.00   1
  -8   1   6   85.00    2.00   1
   8  -1  -3  200.40    3.40   1
  -8   1   3  197.20    4.00   1
   8  -1   0  186.40    3.50   1
  -8   1   0  182.20    3.50   1
   8  -1   3    0.90    0.50   1
  -8   1  -3    1.60    0.50   1
   8  -1   6   56.10    1.50   1
  -8   1  -6   51.50    1.50   1
   8  -1   9  240.10    4.20   1
  -8   1  -9  227.80    4.10   1
   8  -1  12   20.90    1.00   1
  -8   1 -12   20.90    1.00   1
   8  -1  15    4.50    0.70   1
  -8   1 -15    4.50    0.70   1
   8  -1  18   42.20    1.60   1
  -8   1 -18   41.40    1.40   1
   8  -1  21  159.00    3.40   1
  -8   1 -21  154.90    3.20   1
   8  -1  24  296.20    5.20   1
  -8   1 -24  289.80    5.30   1
   8  -1  27   22.10    1.20   1
  -8   1 -27   22.20    1.20   1
   8  -1  30    5.50    0.80   1
  -8   1 -30    6.60    0.90   1
   8  -1  33   90.70    2.60   1
  -8   1 -33   91.60    2.50   1
   8  -1  36    2.10    0.80   1
  -8   1 -36    0.40    0.80   1
   8  -1  39  100.50    3.00   1
  -8   1 -39  103.00    3.20   1
   8  -1  42    1.50    1.10   1
  -8   1 -42    2.70    1.10   1
   8  -1  45   22.50    1.60   1
  -8   1 -45   24.20    1.60   1
   8  -1  48  153.60    4.60   1
  -8   1 -48  162.00    4.40   1
   8  -1  51  114.30    3.60   1
  -8   1 -51  116.50    3.80   1
   8  -1  54   -0.60    1.10   1
  -8   1 -54   -1.20    1.10   1
   8  -1  57    1.30    1.40   1
  -8   1 -57    0.40    1.40   1
   8  -1  60    1.20    1.40   1
  -8   1 -60    0.60    2.20   1
   8   0 -55    1.50    1.40   1
  -8   0  55    1.30    1.80   1
   8   0 -52   -0.50    1.30   1
  -8   0  52    0.20    1.30   1
   8   0 -49    1.30    1.20   1
  -8   0  49    0.40    1.30   1
   8   0 -46    1.70    1.20   1
  -8   0  46    1.20    1.20   1
   8   0 -43   -0.40    1.00   1
  -8   0  43   -0.40    0.90   1
   8   0 -40   -0.80    0.80   1
  -8   0  40   -0.40    0.80   1
   8   0 -37   -0.30    0.80   1
  -8   0  37   -0.70    0.90   1
   8   0 -34   24.60    1.70   1
  -8   0  34   24.40    1.40   1
   8   0 -31    0.40    1.10   1
  -8   0  31    0.20    0.80   1
   8   0 -28   10.10    1.20   1
  -8   0  28   10.80    0.90   1
   8   0 -25   -0.50    0.80   1
  -8   0  25   -0.30    0.50   1
   8   0 -22    0.40    0.80   1
  -8   0  22    1.90    0.60   1
   8   0 -19   -0.30    0.70   1
  -8   0  19    1.20    0.70   1
   8   0 -16    5.70    0.70   1
  -8   0  16    5.00    0.90   1
   8   0 -13    0.20    0.60   1
  -8   0  13    0.60    0.70   1
   8   0 -10   42.60    1.50   1
  -8   0  10   46.00    1.60   1
   8   0  -7    0.20    0.50   1
  -8   0   7    0.50    0.60   1
   8   0  -4   26.60    1.10   1
  -8   0   4   28.20    1.20   1
   8   0  -1    0.00    0.50   1
  -8   0   1   -0.20    0.50   1
   8   0   2    2.60    0.70   1
  -8   0  -2    4.20    0.70   1
   8   0   5    0.10    0.50   1
  -8   0  -5   -0.30    0.50   1
   8   0   8   47.80    1.60   1
  -8   0  -8   50.10    1.50   1
   8   0  11   -0.40    0.50   1
  -8   0 -11    0.40    0.60   1
   8   0  14    1.90    0.70   1
  -8   0 -14    1.00    0.60   1
   8   0  17   -0.80    0.50   1
  -8   0 -17   -0.50    0.60   1
   8   0  20   39.50    1.70   1
  -8   0 -20   40.00    1.70   1
   8   0  23    0.30    0.70   1
  -8   0 -23    0.40    0.80   1
   8   0  26    2.50    1.00   1
  -8   0 -26    3.10    0.90   1
   8   0  29    1.20    1.00   1
  -8   0 -29    1.70    1.20   1
   8   0  32   71.80    3.10   1
  -8   0 -32   76.00    2.70   1
   8   0  35    0.40    0.90   1
  -8   0 -35   -0.90    0.90   1
   8   0  38   18.30    1.60   1
  -8   0 -38   17.10    1.50   1
   8   0  41   -0.20    1.20   1
  -8   0 -41    0.00    1.30   1
   8   0  44    0.70    1.10   1
  -8   0 -44    0.10    1.40   1
   8   0  47    2.40    1.20   1
  -8   0 -47    0.60    1.20   1
   8   0  50    1.00    1.30   1
  -8   0 -50    0.00    1.20   1
   8   0  53   -2.40    1.20   1
  -8   0 -53   -0.80    1.20   1
   8   0  56   14.30    2.30   1
  -8   0 -56   18.60    2.80   1
   9  -8 -52    2.50    2.10   1
  -9   8  52    1.60    1.80   1
   9  -8 -49   24.20    2.40   1
  -9   8  49   23.00    2.50   1
   9  -8 -46    6.40    1.70   1
  -9   8  46    4.20    1.80   1
   9  -8 -43    0.80    1.40   1
  -9   8  43   -2.40    1.50   1
   9  -8 -40    1.50    1.50   1
  -9   8  40   -0.10    1.50   1
   9  -8 -37   35.00    2.20   1
  -9   8  37   34.10    2.10   1
   9  -8 -34   31.30    1.90   1
  -9   8  34   26.90    1.90   1
   9  -8 -31    0.70    1.00   1
  -9   8  31    0.60    1.10   1
   9  -8 -28    7.60    1.10   1
  -9   8  28    5.40    1.10   1
   9  -8 -25   41.60    2.00   1
  -9   8  25   43.00    2.30   1
   9  -8 -22    2.20    1.00   1
  -9   8  22   -1.10    0.90   1
   9  -8 -19    9.60    1.00   1
  -9   8  19   10.40    0.90   1
   9  -8 -16    4.50    0.90   1
  -9   8  16    4.80    0.80   1
   9  -8 -13   38.90    1.70   1
  -9   8  13   35.30    1.50   1
   9  -8 -10    2.20    0.70   1
  -9   8  10    2.20    0.60   1
   9  -8  -7   47.70    2.00   1
  -9   8   7   50.60    1.80   1
   9  -8  -4    5.10    0.90   1
  -9   8   4    4.90    0.70   1
   9  -8  -1    8.50    1.10   1
  -9   8   1    7.40    0.80   1
   9  -8   2    9.30    1.00   1
  -9   8  -2    8.90    0.90   1
   9  -8   5   15.30    1.10   1
  -9   8  -5   16.80    1.10   1
   9  -8   8    8.00    0.70   1
  -9   8  -8    7.10    0.90   1
   9  -8  11    2.20    0.60   1
  -9   8 -11    2.40    0.70   1
   9  -8  14    0.90    0.60   1
  -9   8 -14    2.00    0.80   1
   9  -8  17    9.80    0.90   1
  -9   8 -17    9.30    1.00   1
   9  -8  20    1.30    0.70   1
  -9   8 -20    1.10    0.90   1
   9  -8  23    3.10    0.70   1
  -9   8 -23    2.70    0.80   1
   9  -8  26    0.10    0.70   1
  -9   8 -26   -0.10    0.90   1
   9  -8  29   40.00    1.70   1
  -9   8 -29   39.30    1.90   1
   9  -8  32   11.40    1.10   1
  -9   8 -32    9.50    1.40   1
   9  -8  35    1.00    0.90   1
  -9   8 -35    2.30    1.00   1
   9  -8  38   16.80    1.50   1
  -9   8 -38   15.00    1.40   1
   9  -8  41   28.40    2.00   1
  -9   8 -41   27.80    1.80   1
   9  -8  44    2.80    1.40   1
  -9   8 -44    3.70    1.30   1
   9  -8  47    6.10    1.60   1
  -9   8 -47    9.30    1.70   1
   9  -8  50    1.50    1.50   1
  -9   8 -50    1.20    1.30   1
   9  -7 -53    6.60    2.10   1
  -9   7  53    8.20    1.50   1
   9  -7 -50    0.40    2.10   1
  -9   7  50   -2.00    1.70   1
   9  -7 -47   10.80    2.10   1
  -9   7  47    8.80    1.60   1
   9  -7 -44   17.20    2.20   1
  -9   7  44   17.60    2.10   1
   9  -7 -41    1.10    1.50   1
  -9   7  41    0.50    1.20   1
   9  -7 -38   17.60    1.80   1
  -9   7  38   14.40    1.70   1
   9  -7 -35   15.40    1.80   1
  -9   7  35   15.80    1.90   1
   9  -7 -32    5.70    1.30   1
  -9   7  32    3.70    1.40   1
   9  -7 -29    9.80    1.20   1
  -9   7  29   10.00    1.20   1
   9  -7 -26    2.40    1.00   1
  -9   7  26   -0.30    0.80   1
   9  -7 -23    6.30    1.10   1
  -9   7  23    3.30    0.80   1
   9  -7 -20    1.40    0.80   1
  -9   7  20    0.30    0.70   1
   9  -7 -17    1.30    0.70   1
  -9   7  17    0.30    0.70   1
   9  -7 -14    7.70    0.90   1
  -9   7  14    5.80    0.80   1
   9  -7 -11    5.30    0.80   1
  -9   7  11    5.00    0.60   1
   9  -7  -8    2.10    0.80   1
  -9   7   8    2.20    0.60   1
   9  -7  -5    2.20    0.60   1
  -9   7   5    0.80    0.50   1
   9  -7  -2    3.10    0.70   1
  -9   7   2    3.10    0.60   1
   9  -7   1   16.50    1.10   1
  -9   7  -1   16.00    0.90   1
   9  -7   4    6.00    0.70   1
  -9   7  -4    3.80    0.60   1
   9  -7   7    8.30    0.80   1
  -9   7  -7    7.90    0.80   1
   9  -7  10   12.60    0.80   1
  -9   7 -10   12.30    0.90   1
   9  -7  13    8.00    0.70   1
  -9   7 -13    8.00    0.90   1
   9  -7  16    1.00    0.50   1
  -9   7 -16    0.60    0.70   1
   9  -7  19   25.70    1.20   1
  -9   7 -19   26.70    1.30   1
   9  -7  22    3.70    0.70   1
  -9   7 -22    1.90    0.70   1
   9  -7  25    1.70    0.80   1
  -9   7 -25    0.30    0.80   1
   9  -7  28    4.70    0.90   1
  -9   7 -28    4.90    1.00   1
   9  -7  31    7.30    1.10   1
  -9   7 -31    5.10    1.00   1
   9  -7  34    7.10    1.30   1
  -9   7 -34    6.00    1.10   1
   9  -7  37    0.30    1.10   1
  -9   7 -37    0.30    0.80   1
   9  -7  40    0.70    1.30   1
  -9   7 -40    0.00    0.90   1
   9  -7  43    4.10    1.20   1
  -9   7 -43    4.20    1.00   1
   9  -7  46   -0.90    1.30   1
  -9   7 -46   -2.10    1.10   1
   9  -7  49    1.40    1.10   1
  -9   7 -49    2.10    1.50   1
   9  -7  52    4.60    1.40   1
  -9   7 -52    4.80    1.50   1
   9  -7  55    2.80    1.50   1
  -9   7 -55    4.70    1.70   1
   9  -6 -57   10.50    2.50   1
  -9   6  57   14.20    2.10   1
   9  -6 -54   12.80    2.10   1
  -9   6  54    8.10    2.00   1
   9  -6 -51    2.20    1.90   1
  -9   6  51   -0.20    1.60   1
   9  -6 -48    0.60    1.20   1
  -9   6  48    1.60    1.50   1
   9  -6 -45   11.60    1.70   1
  -9   6  45   10.70    1.70   1
   9  -6 -42    1.30    1.30   1
  -9   6  42    1.80    1.30   1
   9  -6 -39   10.50    1.50   1
  -9   6  39   10.00    1.50   1
   9  -6 -36  237.70    6.30   1
  -9   6  36  230.60    6.20   1
   9  -6 -33    5.80    1.30   1
  -9   6  33    5.40    1.20   1
   9  -6 -30    3.10    1.20   1
  -9   6  30    0.20    0.80   1
   9  -6 -27   17.90    1.80   1
  -9   6  27   15.40    1.40   1
   9  -6 -24    6.00    1.20   1
  -9   6  24    7.10    1.00   1
   9  -6 -21    0.20    0.70   1
  -9   6  21    2.30    0.80   1
   9  -6 -18    8.60    0.90   1
  -9   6  18    9.20    0.80   1
   9  -6 -15   15.90    1.10   1
  -9   6  15   15.00    1.00   1
   9  -6 -12  220.40    5.10   1
  -9   6  12  223.30    4.20   1
   9  -6  -9    0.90    0.60   1
  -9   6   9    1.30    0.50   1
   9  -6  -6   57.90    2.30   1
  -9   6   6   56.20    1.50   1
   9  -6  -3   13.60    1.00   1
  -9   6   3   14.70    0.80   1
   9  -6   0   34.00    1.60   1
  -9   6   0   30.70    1.20   1
   9  -6   3   10.00    0.80   1
  -9   6  -3    9.40    0.80   1
   9  -6   6   61.00    1.70   1
  -9   6  -6   61.00    1.70   1
   9  -6   9   11.70    0.80   1
  -9   6  -9   13.20    0.80   1
   9  -6  12  179.50    3.00   1
  -9   6 -12  172.70    3.50   1
   9  -6  15   16.40    0.80   1
  -9   6 -15   16.30    0.90   1
   9  -6  18  110.90    2.50   1
  -9   6 -18  104.90    2.50   1
   9  -6  21    4.40    0.80   1
  -9   6 -21    4.00    0.70   1
   9  -6  24  149.50    3.50   1
  -9   6 -24  140.60    3.30   1
   9  -6  27   15.60    1.20   1
  -9   6 -27   17.30    1.30   1
   9  -6  30   59.40    2.30   1
  -9   6 -30   56.50    2.10   1
   9  -6  33    0.00    1.00   1
  -9   6 -33    1.60    0.90   1
   9  -6  36    3.10    1.00   1
  -9   6 -36    3.20    0.90   1
   9  -6  39   22.20    1.60   1
  -9   6 -39   21.10    1.60   1
   9  -6  42   30.00    2.00   1
  -9   6 -42   29.80    1.70   1
   9  -6  45   -0.80    1.10   1
  -9   6 -45    1.20    1.00   1
   9  -6  48   87.60    3.80   1
  -9   6 -48  101.00    3.50   1
   9  -6  51   18.70    2.00   1
  -9   6 -51   17.10    1.60   1
   9  -6  54   22.30    2.10   1
  -9   6 -54   21.10    2.00   1
   9  -6  57    5.60    1.80   1
  -9   6 -57    2.80    1.60   1
   9  -5 -58   70.30    4.00   1
  -9   5  58   67.00    3.70   1
   9  -5 -55    3.40    1.60   1
  -9   5  55    0.80    1.60   1
   9  -5 -52    1.90    1.60   1
  -9   5  52    0.50    1.30   1
   9  -5 -49   18.00    2.20   1
  -9   5  49   17.80    2.20   1
   9  -5 -46   36.10    2.60   1
  -9   5  46   38.80    2.60   1
   9  -5 -43    2.10    1.40   1
  -9   5  43    1.00    1.30   1
   9  -5 -40    0.60    1.20   1
  -9   5  40    0.10    1.20   1
   9  -5 -37   17.50    1.80   1
  -9   5  37   18.40    1.70   1
   9  -5 -34  157.90    5.50   1
  -9   5  34  155.50    4.50   1
   9  -5 -31    6.10    1.30   1
  -9   5  31    7.30    1.00   1
   9  -5 -28   42.00    2.20   1
  -9   5  28   38.10    1.80   1
   9  -5 -25   17.70    1.50   1
  -9   5  25   19.20    1.30   1
   9  -5 -22    6.50    1.30   1
  -9   5  22    7.70    1.10   1
   9  -5 -19   28.00    1.60   1
  -9   5  19   29.30    1.30   1
   9  -5 -16   32.90    1.70   1
  -9   5  16   32.90    1.30   1
   9  -5 -13    7.50    1.00   1
  -9   5  13    8.70    0.90   1
   9  -5 -10   28.10    1.40   1
  -9   5  10   31.00    1.30   1
   9  -5  -7    8.10    0.80   1
  -9   5   7   10.20    0.80   1
   9  -5  -4   91.80    2.60   1
  -9   5   4   89.80    2.20   1
   9  -5  -1    5.40    0.70   1
  -9   5   1    5.40    0.60   1
   9  -5   2    6.10    0.60   1
  -9   5  -2    6.40    0.60   1
   9  -5   5   20.90    0.90   1
  -9   5  -5   19.80    1.00   1
   9  -5   8  120.60    2.50   1
  -9   5  -8  122.50    2.70   1
   9  -5  11    4.10    0.50   1
  -9   5 -11    4.20    0.70   1
   9  -5  14    4.20    0.60   1
  -9   5 -14    3.30    0.70   1
   9  -5  17  115.80    2.90   1
  -9   5 -17  111.10    2.80   1
   9  -5  20   52.30    1.80   1
  -9   5 -20   47.00    1.60   1
   9  -5  23    5.60    0.90   1
  -9   5 -23    3.80    0.80   1
   9  -5  26   16.10    1.20   1
  -9   5 -26   17.30    1.20   1
   9  -5  29   62.70    2.30   1
  -9   5 -29   65.60    2.30   1
   9  -5  32   90.40    2.80   1
  -9   5 -32   82.00    2.70   1
   9  -5  35   23.90    1.40   1
  -9   5 -35   22.70    1.50   1
   9  -5  38   82.10    2.70   1
  -9   5 -38   74.90    2.60   1
   9  -5  41    4.60    1.20   1
  -9   5 -41    5.30    1.30   1
   9  -5  44    6.00    1.20   1
  -9   5 -44    3.90    1.20   1
   9  -5  47   16.80    1.80   1
  -9   5 -47   18.90    1.70   1
   9  -5  50   18.50    2.00   1
  -9   5 -50   19.50    1.90   1
   9  -5  53    0.30    1.30   1
  -9   5 -53    0.80    1.20   1
   9  -5  56   10.30    2.00   1
  -9   5 -56   14.10    1.90   1
   9  -4 -56   11.20    2.30   1
  -9   4  56   10.80    2.10   1
   9  -4 -53    2.70    1.80   1
  -9   4  53    3.10    1.50   1
   9  -4 -50   13.20    2.30   1
  -9   4  50   23.80    2.20   1
   9  -4 -47   21.00    2.20   1
  -9   4  47   20.60    2.10   1
   9  -4 -44    4.40    1.60   1
  -9   4  44    7.90    1.50   1
   9  -4 -41    3.80    1.40   1
  -9   4  41    4.10    1.40   1
   9  -4 -38   86.70    3.90   1
  -9   4  38   82.60    3.20   1
   9  -4 -35   21.90    1.80   1
  -9   4  35   23.80    1.80   1
   9  -4 -32   88.90    3.70   1
  -9   4  32   94.50    3.40   1
   9  -4 -29   62.40    2.70   1
  -9   4  29   62.60    2.20   1
   9  -4 -26   17.20    1.80   1
  -9   4  26   15.10    1.20   1
   9  -4 -23    2.60    1.10   1
  -9   4  23    4.10    0.80   1
   9  -4 -20   50.00    2.00   1
  -9   4  20   52.40    1.90   1
   9  -4 -17  119.40    3.20   1
  -9   4  17  115.10    2.70   1
   9  -4 -14    3.50    0.90   1
  -9   4  14    4.50    0.70   1
   9  -4 -11    3.20    0.80   1
  -9   4  11    4.10    0.80   1
   9  -4  -8  127.30    3.30   1
  -9   4   8  128.10    2.40   1
   9  -4  -5   22.70    1.30   1
  -9   4   5   20.80    0.90   1
   9  -4  -2    6.40    0.70   1
  -9   4   2    6.10    0.80   1
   9  -4   1    5.00    0.60   1
  -9   4  -1    5.70    0.70   1
   9  -4   4   89.60    2.10   1
  -9   4  -4   85.20    2.80   1
   9  -4   7    8.90    0.60   1
  -9   4  -7   10.30    1.10   1
   9  -4  10   31.60    1.10   1
  -9   4 -10   29.70    1.20   1
   9  -4  13    7.50    0.60   1
  -9   4 -13    6.50    0.70   1
   9  -4  16   32.50    1.30   1
  -9   4 -16   30.80    1.40   1
   9  -4  19   29.80    1.30   1
  -9   4 -19   29.60    1.40   1
   9  -4  22    7.50    0.90   1
  -9   4 -22    6.30    0.90   1
   9  -4  25   19.50    1.30   1
  -9   4 -25   15.90    1.20   1
   9  -4  28   37.30    1.70   1
  -9   4 -28   35.80    1.60   1
   9  -4  31    7.90    1.00   1
  -9   4 -31    7.90    1.00   1
   9  -4  34  157.10    4.30   1
  -9   4 -34  147.60    3.90   1
   9  -4  37   18.20    1.40   1
  -9   4 -37   16.90    1.40   1
   9  -4  40    0.20    0.90   1
  -9   4 -40   -1.10    0.90   1
   9  -4  43    0.40    0.90   1
  -9   4 -43    3.70    1.10   1
   9  -4  46   37.60    2.00   1
  -9   4 -46   34.30    2.00   1
   9  -4  49   16.80    1.60   1
  -9   4 -49   14.90    1.70   1
   9  -4  52   -1.70    1.30   1
  -9   4 -52    2.70    1.40   1
   9  -4  55    0.70    1.60   1
  -9   4 -55    0.60    1.30   1
   9  -4  58   63.00    3.60   1
  -9   4 -58   68.80    3.30   1
   9  -3 -57    1.30    3.10   1
  -9   3  57    1.20    1.90   1
   9  -3 -54   14.60    2.30   1
  -9   3  54   24.40    2.20   1
   9  -3 -51   21.60    3.00   1
  -9   3  51   20.70    1.90   1
   9  -3 -48   94.20    4.60   1
  -9   3  48  110.20    4.50   1
   9  -3 -45    3.40    1.70   1
  -9   3  45    0.40    1.10   1
   9  -3 -42   30.90    2.40   1
  -9   3  42   27.70    2.00   1
   9  -3 -39   23.70    2.00   1
  -9   3  39   25.90    1.90   1
   9  -3 -36    6.60    1.30   1
  -9   3  36    4.90    1.30   1
   9  -3 -33    0.50    1.10   1
  -9   3  33    0.80    1.00   1
   9  -3 -30   60.70    2.50   1
  -9   3  30   61.90    2.50   1
   9  -3 -27   16.50    1.40   1
  -9   3  27   16.20    1.30   1
   9  -3 -24  151.70    4.10   1
  -9   3  24  151.70    3.40   1
   9  -3 -21    6.30    1.10   1
  -9   3  21    3.90    0.90   1
   9  -3 -18  108.60    3.10   1
  -9   3  18  110.10    2.60   1
   9  -3 -15   16.20    1.20   1
  -9   3  15   16.60    1.00   1
   9  -3 -12  182.80    4.40   1
  -9   3  12  171.80    3.30   1
   9  -3  -9   14.10    1.10   1
  -9   3   9   13.10    0.90   1
   9  -3  -6   62.50    1.70   1
  -9   3   6   63.00    1.80   1
   9  -3  -3    8.90    0.80   1
  -9   3   3   10.10    0.90   1
   9  -3   0   31.50    1.10   1
  -9   3   0   31.60    1.20   1
   9  -3   3   13.70    0.90   1
  -9   3  -3   13.90    0.80   1
   9  -3   6   58.20    1.70   1
  -9   3  -6   56.90    1.70   1
   9  -3   9    1.30    0.60   1
  -9   3  -9    0.90    0.60   1
   9  -3  12  228.00    4.20   1
  -9   3 -12  221.00    4.40   1
   9  -3  15   15.60    1.00   1
  -9   3 -15   16.60    1.00   1
   9  -3  18   10.30    0.90   1
  -9   3 -18    9.70    0.90   1
   9  -3  21    1.20    0.80   1
  -9   3 -21    0.20    0.70   1
   9  -3  24    6.40    0.70   1
  -9   3 -24    7.00    0.80   1
   9  -3  27   16.50    1.20   1
  -9   3 -27   17.70    1.10   1
   9  -3  30    2.00    0.90   1
  -9   3 -30    1.50    0.80   1
   9  -3  33    4.80    0.90   1
  -9   3 -33    6.30    1.00   1
   9  -3  36  243.00    5.90   1
  -9   3 -36  229.40    5.70   1
   9  -3  39    7.80    1.10   1
  -9   3 -39   12.00    1.40   1
   9  -3  42    4.30    1.10   1
  -9   3 -42    1.60    1.10   1
   9  -3  45    8.60    1.20   1
  -9   3 -45   11.10    1.30   1
   9  -3  48    2.60    1.20   1
  -9   3 -48    0.40    1.20   1
   9  -3  51    2.20    1.20   1
  -9   3 -51    1.30    1.20   1
   9  -3  54   15.00    1.70   1
  -9   3 -54   16.00    1.90   1
   9  -3  57   10.70    1.70   1
  -9   3 -57   11.20    2.10   1
   9  -2 -55    4.80    3.40   1
  -9   2  55    4.00    2.00   1
   9  -2 -52    6.10    2.10   1
  -9   2  52    6.30    1.50   1
   9  -2 -49    1.00    1.80   1
  -9   2  49    4.40    1.60   1
   9  -2 -46    1.60    1.50   1
  -9   2  46    0.40    1.10   1
   9  -2 -43    5.50    1.50   1
  -9   2  43    4.00    1.20   1
   9  -2 -40   -0.40    1.10   1
  -9   2  40    0.00    1.10   1
   9  -2 -37   -1.80    1.00   1
  -9   2  37    1.50    0.90   1
   9  -2 -34    4.20    1.20   1
  -9   2  34    5.10    1.10   1
   9  -2 -31    6.80    1.30   1
  -9   2  31    7.20    1.30   1
   9  -2 -28    6.30    1.20   1
  -9   2  28    4.80    0.80   1
   9  -2 -25    3.00    1.00   1
  -9   2  25    1.10    0.70   1
   9  -2 -22    2.50    0.80   1
  -9   2  22    2.20    0.70   1
   9  -2 -19   24.30    1.70   1
  -9   2  19   28.10    1.30   1
   9  -2 -16    0.70    0.80   1
  -9   2  16    0.20    0.60   1
   9  -2 -13    6.10    0.80   1
  -9   2  13    9.00    0.80   1
   9  -2 -10   12.60    1.00   1
  -9   2  10   14.10    1.00   1
   9  -2  -7    8.80    0.80   1
  -9   2   7    8.30    0.80   1
   9  -2  -4    5.50    0.70   1
  -9   2   4    4.20    0.60   1
   9  -2  -1   17.20    0.90   1
  -9   2   1   15.30    0.90   1
   9  -2   2    2.60    0.60   1
  -9   2  -2    4.20    0.60   1
   9  -2   5    0.90    0.60   1
  -9   2  -5    1.60    0.60   1
   9  -2   8    2.90    0.70   1
  -9   2  -8    3.00    0.60   1
   9  -2  11    5.10    0.70   1
  -9   2 -11    5.10    0.70   1
   9  -2  14    6.80    0.70   1
  -9   2 -14    6.70    0.70   1
   9  -2  17    1.30    0.70   1
  -9   2 -17   -0.20    0.60   1
   9  -2  20   -0.10    0.70   1
  -9   2 -20   -0.10    0.60   1
   9  -2  23    5.20    0.90   1
  -9   2 -23    5.70    0.90   1
   9  -2  26    1.00    0.80   1
  -9   2 -26   -1.20    0.70   1
   9  -2  29   10.70    1.20   1
  -9   2 -29    9.00    1.20   1
   9  -2  32    6.40    1.10   1
  -9   2 -32    4.20    1.00   1
   9  -2  35   17.20    1.50   1
  -9   2 -35   11.60    1.40   1
   9  -2  38   11.20    1.70   1
  -9   2 -38   15.00    1.70   1
   9  -2  41    1.50    1.20   1
  -9   2 -41   -0.30    1.20   1
   9  -2  44   16.90    2.00   1
  -9   2 -44   17.40    2.10   1
   9  -2  47    8.40    1.60   1
  -9   2 -47    6.30    1.40   1
   9  -2  50   -0.30    1.10   1
  -9   2 -50    0.30    1.50   1
   9  -2  53   10.80    1.70   1
  -9   2 -53    9.50    1.80   1
   9  -1 -50   -0.10    1.80   1
  -9   1  50    0.70    1.50   1
   9  -1 -47   10.00    1.90   1
  -9   1  47    9.90    1.60   1
   9  -1 -44    5.40    1.60   1
  -9   1  44    2.70    1.30   1
   9  -1 -41   31.30    2.30   1
  -9   1  41   28.50    2.20   1
   9  -1 -38   15.40    1.70   1
  -9   1  38   19.20    1.80   1
   9  -1 -35   -0.10    1.00   1
  -9   1  35    2.30    1.20   1
   9  -1 -32    9.60    1.30   1
  -9   1  32    9.60    1.00   1
   9  -1 -29   35.10    2.00   1
  -9   1  29   38.80    1.70   1
   9  -1 -26    0.50    1.00   1
  -9   1  26    0.70    0.80   1
   9  -1 -23    0.90    0.90   1
  -9   1  23    2.50    0.80   1
   9  -1 -20    0.90    0.90   1
  -9   1  20    1.40    0.70   1
   9  -1 -17   11.00    1.10   1
  -9   1  17    9.40    0.90   1
   9  -1 -14    0.10    0.60   1
  -9   1  14    1.70    0.80   1
   9  -1 -11    2.30    0.80   1
  -9   1  11    2.90    0.90   1
   9  -1  -8    9.10    0.80   1
  -9   1   8    9.10    0.90   1
   9  -1  -5   16.80    1.00   1
  -9   1   5   14.80    0.90   1
   9  -1  -2    8.90    0.90   1
  -9   1   2    8.90    0.80   1
   9  -1   1    8.60    0.90   1
  -9   1  -1    7.60    0.80   1
   9  -1   4    4.90    0.80   1
  -9   1  -4    5.80    0.80   1
   9  -1   7   46.00    1.70   1
  -9   1  -7   45.90    1.60   1
   9  -1  10    0.60    0.60   1
  -9   1 -10    2.00    0.60   1
   9  -1  13   38.00    1.50   1
  -9   1 -13   37.00    1.70   1
   9  -1  16    4.90    0.90   1
  -9   1 -16    4.40    1.00   1
   9  -1  19   12.70    1.00   1
  -9   1 -19   13.60    1.20   1
   9  -1  22    1.20    0.80   1
  -9   1 -22   -0.50    0.70   1
   9  -1  25   41.80    1.90   1
  -9   1 -25   40.70    1.90   1
   9  -1  28    6.30    1.20   1
  -9   1 -28    7.90    1.20   1
   9  -1  31    1.20    1.00   1
  -9   1 -31    0.80    1.00   1
   9  -1  34   31.60    1.90   1
  -9   1 -34   31.70    1.80   1
   9  -1  37   32.70    2.20   1
  -9   1 -37   34.60    2.00   1
   9  -1  40    3.00    1.10   1
  -9   1 -40    2.20    1.10   1
   9  -1  43    0.80    1.10   1
  -9   1 -43    1.30    1.20   1
   9  -1  46    2.50    1.40   1
  -9   1 -46    2.40    1.50   1
   9  -1  49   28.60    2.60   1
  -9   1 -49   25.70    2.30   1
   9  -1  52    1.90    1.60   1
  -9   1 -52   -0.50    1.80   1
   9   0 -48  128.50    5.00   1
  -9   0  48  141.40    5.60   1
   9   0 -45    0.50    1.20   1
  -9   0  45    0.40    1.50   1
   9   0 -42   45.80    2.60   1
  -9   0  42   48.20    2.80   1
   9   0 -39    1.10    1.30   1
  -9   0  39   -0.70    1.10   1
   9   0 -36    2.70    1.10   1
  -9   0  36    1.60    1.00   1
   9   0 -33   -0.80    1.10   1
  -9   0  33   -0.30    0.80   1
   9   0 -30  104.70    3.80   1
  -9   0  30  105.50    3.20   1
   9   0 -27   -1.70    1.10   1
  -9   0  27   -0.60    0.80   1
   9   0 -24   52.50    2.10   1
  -9   0  24   54.10    1.90   1
   9   0 -21   -0.70    0.80   1
  -9   0  21    0.20    0.80   1
   9   0 -18  176.40    3.70   1
  -9   0  18  173.20    3.70   1
   9   0 -15    0.10    0.70   1
  -9   0  15   -0.60    0.60   1
   9   0 -12  115.50    3.00   1
  -9   0  12  110.10    2.90   1
   9   0  -9    0.30    0.80   1
  -9   0   9    0.00    0.60   1
   9   0  -6  108.20    2.90   1
  -9   0   6  114.70    2.90   1
   9   0  -3    1.40    0.80   1
  -9   0   3   -0.90    0.70   1
   9   0   0   11.40    1.10   1
  -9   0   0   11.10    1.00   1
   9   0   3   -0.80    0.70   1
  -9   0  -3   -0.10    0.70   1
   9   0   6  122.10    3.40   1
  -9   0  -6  123.10    3.70   1
   9   0   9    0.80    0.80   1
  -9   0  -9   -0.30    0.90   1
   9   0  12  299.50    6.80   1
  -9   0 -12  304.30    6.50   1
   9   0  15    0.60    0.80   1
  -9   0 -15    0.00    0.80   1
   9   0  18   34.10    1.70   1
  -9   0 -18   33.30    1.80   1
   9   0  21   -0.60    0.90   1
  -9   0 -21   -0.70    0.90   1
   9   0  24   12.70    1.30   1
  -9   0 -24   13.10    1.30   1
   9   0  27   -0.70    1.00   1
  -9   0 -27   -1.50    1.10   1
   9   0  30   10.90    1.50   1
  -9   0 -30   11.30    1.30   1
   9   0  33   -0.20    0.90   1
  -9   0 -33    1.20    1.00   1
   9   0  36  234.00    6.80   1
  -9   0 -36  227.00    6.30   1
   9   0  39    2.90    1.30   1
  -9   0 -39    0.00    1.40   1
   9   0  42    1.90    1.60   1
  -9   0 -42    3.10    1.50   1
   9   0  45   -0.10    1.40   1
  -9   0 -45    0.10    1.50   1
   9   0  48    7.20    1.80   1
  -9   0 -48    5.60    2.10   1
  10  -9 -41    4.50    2.10   1
 -10   9  41    6.10    1.80   1
  10  -9 -38    7.40    1.90   1
 -10   9  38    3.30    2.10   1
  10  -9 -35   37.50    2.80   1
 -10   9  35   33.40    2.60   1
  10  -9 -32    3.10    1.70   1
 -10   9  32    0.40    1.30   1
  10  -9 -29   -0.60    1.30   1
 -10   9  29   -0.30    1.20   1
  10  -9 -26   16.10    1.90   1
 -10   9  26   12.90    1.50   1
  10  -9 -23   58.60    3.00   1
 -10   9  23   58.10    2.70   1
  10  -9 -20   21.60    1.60   1
 -10   9  20   24.20    1.60   1
  10  -9 -17   21.20    1.60   1
 -10   9  17   18.90    1.50   1
  10  -9 -14    9.80    1.30   1
 -10   9  14   10.30    1.20   1
  10  -9 -11   34.60    1.90   1
 -10   9  11   34.90    1.90   1
  10  -9  -8   15.70    1.30   1
 -10   9   8   16.50    1.40   1
  10  -9  -5   38.60    1.90   1
 -10   9   5   38.00    1.80   1
  10  -9  -2    1.20    0.90   1
 -10   9   2   -0.30    0.80   1
  10  -9   1    9.80    1.20   1
 -10   9  -1   10.10    1.10   1
  10  -9   4   19.60    1.40   1
 -10   9  -4   25.70    1.50   1
  10  -9   7   27.90    1.60   1
 -10   9  -7   31.10    1.50   1
  10  -9  10   -0.50    0.90   1
 -10   9 -10    0.20    0.80   1
  10  -9  13    3.40    1.00   1
 -10   9 -13    1.80    1.00   1
  10  -9  16   30.00    1.60   1
 -10   9 -16   30.00    1.60   1
  10  -9  19   43.30    2.00   1
 -10   9 -19   40.60    2.00   1
  10  -9  22   15.70    1.50   1
 -10   9 -22   11.90    1.40   1
  10  -9  25    0.60    1.30   1
 -10   9 -25    0.60    1.00   1
  10  -9  28    7.40    1.50   1
 -10   9 -28    4.60    1.60   1
  10  -9  31   49.20    2.70   1
 -10   9 -31   42.40    2.60   1
  10  -9  34   -0.10    1.10   1
 -10   9 -34    1.50    1.00   1
  10  -9  37    6.80    1.40   1
 -10   9 -37    5.40    1.30   1
  10  -9  40   11.80    1.70   1
 -10   9 -40    8.10    1.60   1
  10  -8 -45   10.50    2.20   1
 -10   8  45    8.60    2.10   1
  10  -8 -42    1.10    1.50   1
 -10   8  42    4.70    1.90   1
  10  -8 -39   16.60    2.10   1
 -10   8  39   20.70    2.50   1
  10  -8 -36   18.50    2.30   1
 -10   8  36   15.20    2.10   1
  10  -8 -33   40.80    2.70   1
 -10   8  33   42.50    2.80   1
  10  -8 -30    3.80    1.40   1
 -10   8  30    4.70    1.40   1
  10  -8 -27   11.10    1.80   1
 -10   8  27   13.30    1.60   1
  10  -8 -24   74.00    3.20   1
 -10   8  24   77.70    3.00   1
  10  -8 -21   77.80    3.30   1
 -10   8  21   77.40    3.00   1
  10  -8 -18    1.30    1.00   1
 -10   8  18   -0.10    0.70   1
  10  -8 -15    3.70    1.30   1
 -10   8  15    0.50    0.80   1
  10  -8 -12   18.70    1.50   1
 -10   8  12   18.60    1.40   1
  10  -8  -9   81.60    2.80   1
 -10   8   9   81.40    2.30   1
  10  -8  -6   -1.20    0.90   1
 -10   8   6   -0.30    0.60   1
  10  -8  -3   16.30    1.40   1
 -10   8   3   18.30    1.20   1
  10  -8   0  170.30    4.50   1
 -10   8   0  169.10    3.80   1
  10  -8   3   62.60    2.30   1
 -10   8  -3   66.30    2.30   1
  10  -8   6   21.00    1.60   1
 -10   8  -6   24.00    1.40   1
  10  -8   9   36.00    2.10   1
 -10   8  -9   35.00    1.60   1
  10  -8  12   33.30    1.80   1
 -10   8 -12   31.60    1.50   1
  10  -8  15   34.70    2.00   1
 -10   8 -15   33.90    1.70   1
  10  -8  18    6.80    1.10   1
 -10   8 -18    8.00    1.00   1
  10  -8  21   68.60    2.40   1
 -10   8 -21   66.60    2.70   1
  10  -8  24   41.20    2.00   1
 -10   8 -24   42.60    2.30   1
  10  -8  27   -0.20    1.20   1
 -10   8 -27    2.10    1.20   1
  10  -8  30    9.50    1.50   1
 -10   8 -30   10.40    1.40   1
  10  -8  33   49.40    2.40   1
 -10   8 -33   48.30    2.40   1
  10  -8  36   25.60    2.00   1
 -10   8 -36   27.60    2.00   1
  10  -8  39    3.40    1.50   1
 -10   8 -39    4.30    1.40   1
  10  -8  42    9.20    1.90   1
 -10   8 -42    7.90    1.50   1
  10  -8  45   22.20    2.20   1
 -10   8 -45   25.20    2.20   1
  10  -7 -49   55.50    4.80   1
 -10   7  49   55.80    3.60   1
  10  -7 -46    3.30    1.70   1
 -10   7  46    3.80    1.90   1
  10  -7 -43    2.80    1.60   1
 -10   7  43    0.90    1.80   1
  10  -7 -40   33.00    3.20   1
 -10   7  40   26.10    2.60   1
  10  -7 -37   64.00    3.70   1
 -10   7  37   61.50    3.40   1
  10  -7 -34   40.50    2.90   1
 -10   7  34   41.30    2.70   1
  10  -7 -31   21.70    2.20   1
 -10   7  31   19.00    1.90   1
  10  -7 -28    4.30    1.40   1
 -10   7  28    4.40    1.20   1
  10  -7 -25   53.30    2.80   1
 -10   7  25   53.40    2.20   1
  10  -7 -22    9.30    1.60   1
 -10   7  22    6.30    1.20   1
  10  -7 -19   57.00    3.40   1
 -10   7  19   59.70    2.30   1
  10  -7 -16    3.90    1.20   1
 -10   7  16    3.40    1.00   1
  10  -7 -13   20.60    2.10   1
 -10   7  13   22.90    1.60   1
  10  -7 -10   54.10    3.00   1
 -10   7  10   54.30    2.00   1
  10  -7  -7   76.60    3.60   1
 -10   7   7   83.30    2.60   1
  10  -7  -4   -1.00    0.90   1
 -10   7   4   -0.20    0.70   1
  10  -7  -1    3.70    0.80   1
 -10   7   1    1.30    0.60   1
  10  -7   2   12.80    1.20   1
 -10   7  -2   14.50    1.10   1
  10  -7   5  101.80    3.00   1
 -10   7  -5  100.00    2.60   1
  10  -7   8    6.00    0.90   1
 -10   7  -8    4.70    0.80   1
  10  -7  11    5.50    0.80   1
 -10   7 -11    7.00    0.90   1
  10  -7  14   23.40    1.50   1
 -10   7 -14   26.40    1.50   1
  10  -7  17   84.30    2.90   1
 -10   7 -17   82.10    2.60   1
  10  -7  20    2.50    1.10   1
 -10   7 -20    3.60    0.90   1
  10  -7  23   37.50    2.00   1
 -10   7 -23   34.80    1.70   1
  10  -7  26   18.30    1.60   1
 -10   7 -26   19.00    1.60   1
  10  -7  29   32.30    1.90   1
 -10   7 -29   33.60    1.90   1
  10  -7  32   25.50    1.90   1
 -10   7 -32   25.50    1.80   1
  10  -7  35   51.10    2.90   1
 -10   7 -35   53.60    2.50   1
  10  -7  38    1.00    1.20   1
 -10   7 -38   -0.70    1.30   1
  10  -7  41    3.50    1.30   1
 -10   7 -41    2.70    1.10   1
  10  -7  44    3.00    1.50   1
 -10   7 -44    1.80    1.30   1
  10  -7  47   41.10    2.80   1
 -10   7 -47   47.00    2.50   1
  10  -6 -50   17.30    3.20   1
 -10   6  50   15.70    2.60   1
  10  -6 -47    4.90    2.10   1
 -10   6  47    9.20    2.00   1
  10  -6 -44   -0.70    1.80   1
 -10   6  44   -2.50    1.60   1
  10  -6 -41    2.40    1.70   1
 -10   6  41    2.80    1.70   1
  10  -6 -38    3.80    2.30   1
 -10   6  38    3.10    1.60   1
  10  -6 -35    8.10    1.90   1
 -10   6  35    9.50    1.70   1
  10  -6 -32   13.20    2.20   1
 -10   6  32   15.30    2.10   1
  10  -6 -29    5.80    1.70   1
 -10   6  29    2.00    1.20   1
  10  -6 -26   32.70    2.90   1
 -10   6  26   34.60    1.90   1
  10  -6 -23   15.00    2.00   1
 -10   6  23   11.60    1.30   1
  10  -6 -20   -0.40    1.20   1
 -10   6  20    1.20    0.80   1
  10  -6 -17   19.30    2.10   1
 -10   6  17   18.20    1.50   1
  10  -6 -14   26.80    2.40   1
 -10   6  14   20.20    1.40   1
  10  -6 -11    9.80    1.60   1
 -10   6  11    9.90    1.10   1
  10  -6  -8    0.00    1.10   1
 -10   6   8    0.70    0.90   1
  10  -6  -5   56.90    3.00   1
 -10   6   5   60.80    2.30   1
  10  -6  -2   10.70    1.30   1
 -10   6   2   12.50    1.20   1
  10  -6   1   -0.10    0.90   1
 -10   6  -1   -0.40    0.80   1
  10  -6   4    4.80    1.10   1
 -10   6  -4    5.60    1.00   1
  10  -6   7   49.80    2.00   1
 -10   6  -7   46.20    2.10   1
  10  -6  10   26.80    1.30   1
 -10   6 -10   26.00    1.60   1
  10  -6  13    2.80    0.80   1
 -10   6 -13    2.50    0.90   1
  10  -6  16   15.00    1.20   1
 -10   6 -16   14.60    1.20   1
  10  -6  19   31.70    1.70   1
 -10   6 -19   30.80    1.60   1
  10  -6  22    2.50    0.90   1
 -10   6 -22    1.50    0.70   1
  10  -6  25   11.20    1.30   1
 -10   6 -25   11.00    1.20   1
  10  -6  28    4.70    1.20   1
 -10   6 -28    4.70    1.10   1
  10  -6  31   21.60    1.60   1
 -10   6 -31   19.10    1.40   1
  10  -6  34    3.20    1.20   1
 -10   6 -34    6.00    1.30   1
  10  -6  37   16.70    1.50   1
 -10   6 -37   20.30    1.70   1
  10  -6  40   12.10    1.70   1
 -10   6 -40   12.90    1.60   1
  10  -6  43    5.00    1.40   1
 -10   6 -43    7.80    1.40   1
  10  -6  46    9.70    1.70   1
 -10   6 -46   13.20    1.60   1
  10  -6  49   11.80    1.80   1
 -10   6 -49   13.50    1.80   1
  10  -5 -51    1.80    6.20   1
 -10   5  51    0.90    1.70   1
  10  -5 -48   24.40    2.80   1
 -10   5  48   21.10    2.40   1
  10  -5 -45   -1.50    1.40   1
 -10   5  45    4.40    1.60   1
  10  -5 -42   18.60    2.30   1
 -10   5  42   23.20    2.50   1
  10  -5 -39    1.40    1.70   1
 -10   5  39   -1.80    1.30   1
  10  -5 -36   17.20    2.40   1
 -10   5  36   18.60    1.90   1
  10  -5 -33    1.00    1.40   1
 -10   5  33    1.10    1.30   1
  10  -5 -30   14.60    1.90   1
 -10   5  30   11.90    1.40   1
  10  -5 -27    3.10    1.30   1
 -10   5  27    6.30    1.10   1
  10  -5 -24  137.60    5.00   1
 -10   5  24  149.30    3.80   1
  10  -5 -21    0.60    1.10   1
 -10   5  21    0.50    0.90   1
  10  -5 -18    0.80    1.50   1
 -10   5  18    0.40    0.80   1
  10  -5 -15   11.60    2.00   1
 -10   5  15   11.40    1.30   1
  10  -5 -12   25.50    2.10   1
 -10   5  12   23.90    1.40   1
  10  -5  -9    1.30    1.10   1
 -10   5   9    1.80    0.90   1
  10  -5  -6    1.50    1.20   1
 -10   5   6    1.40    1.10   1
  10  -5  -3    5.50    1.10   1
 -10   5   3    4.30    1.00   1
  10  -5   0  137.90    3.90   1
 -10   5   0  138.50    4.10   1
  10  -5   3    4.80    0.90   1
 -10   5  -3    3.20    1.00   1
  10  -5   6    0.90    0.70   1
 -10   5  -6    0.00    1.00   1
  10  -5   9    2.60    0.80   1
 -10   5  -9    2.60    1.00   1
  10  -5  12   26.40    1.60   1
 -10   5 -12   20.90    1.40   1
  10  -5  15   10.90    1.20   1
 -10   5 -15    8.00    1.00   1
  10  -5  18    1.10    0.90   1
 -10   5 -18    1.10    0.80   1
  10  -5  21    1.70    1.00   1
 -10   5 -21   -0.50    0.80   1
  10  -5  24  138.30    4.30   1
 -10   5 -24  133.50    3.70   1
  10  -5  27    5.70    1.10   1
 -10   5 -27    6.80    1.30   1
  10  -5  30   13.80    1.30   1
 -10   5 -30   13.80    1.60   1
  10  -5  33    1.90    1.00   1
 -10   5 -33    1.70    1.10   1
  10  -5  36   16.50    1.50   1
 -10   5 -36   14.80    1.50   1
  10  -5  39   -0.40    1.00   1
 -10   5 -39   -1.10    1.20   1
  10  -5  42   19.10    1.80   1
 -10   5 -42   16.20    1.70   1
  10  -5  45    1.80    1.30   1
 -10   5 -45   -0.30    1.40   1
  10  -5  48   20.50    2.10   1
 -10   5 -48   20.50    2.00   1
  10  -5  51   -1.20    1.20   1
 -10   5 -51   -1.60    1.40   1
  10  -4 -49   11.30    2.90   1
 -10   4  49   15.40    2.20   1
  10  -4 -46   13.20    2.40   1
 -10   4  46   14.20    2.10   1
  10  -4 -43    9.30    2.20   1
 -10   4  43    7.10    1.80   1
  10  -4 -40   13.20    2.10   1
 -10   4  40   15.00    1.90   1
  10  -4 -37   20.00    2.60   1
 -10   4  37   21.20    2.00   1
  10  -4 -34    1.70    1.50   1
 -10   4  34    5.20    1.30   1
  10  -4 -31   23.20    2.30   1
 -10   4  31   19.90    1.60   1
  10  -4 -28    4.20    1.40   1
 -10   4  28    3.60    1.00   1
  10  -4 -25   13.40    1.70   1
 -10   4  25   11.40    1.20   1
  10  -4 -22    1.80    1.30   1
 -10   4  22    1.60    0.90   1
  10  -4 -19   29.70    2.20   1
 -10   4  19   28.80    1.70   1
  10  -4 -16   13.10    1.70   1
 -10   4  16   13.70    1.30   1
  10  -4 -13    3.10    1.10   1
 -10   4  13    3.10    1.00   1
  10  -4 -10   23.10    1.70   1
 -10   4  10   25.80    1.40   1
  10  -4  -7   49.30    2.20   1
 -10   4   7   46.60    1.80   1
  10  -4  -4    6.00    0.90   1
 -10   4   4    2.80    0.90   1
  10  -4  -1    0.00    0.70   1
 -10   4   1   -0.70    0.90   1
  10  -4   2   11.60    0.90   1
 -10   4  -2   12.10    1.10   1
  10  -4   5   61.80    2.00   1
 -10   4  -5   57.80    2.10   1
  10  -4   8    0.70    0.70   1
 -10   4  -8    0.60    0.80   1
  10  -4  11   12.70    1.10   1
 -10   4 -11    9.60    1.10   1
  10  -4  14   24.20    1.40   1
 -10   4 -14   19.50    1.40   1
  10  -4  17   16.60    1.30   1
 -10   4 -17   17.30    1.40   1
  10  -4  20    1.80    0.80   1
 -10   4 -20    0.30    1.00   1
  10  -4  23   11.10    1.40   1
 -10   4 -23   11.80    1.30   1
  10  -4  26   32.20    2.10   1
 -10   4 -26   33.20    2.30   1
  10  -4  29    2.60    1.10   1
 -10   4 -29    1.40    1.20   1
  10  -4  32   16.60    1.70   1
 -10   4 -32   14.00    1.70   1
  10  -4  35    7.30    1.50   1
 -10   4 -35    7.30    1.50   1
  10  -4  38    5.50    1.40   1
 -10   4 -38    1.90    1.30   1
  10  -4  41    0.10    1.30   1
 -10   4 -41    3.40    1.30   1
  10  -4  44   -0.70    1.20   1
 -10   4 -44    1.20    1.30   1
  10  -4  47    8.00    1.90   1
 -10   4 -47    9.20    2.00   1
  10  -4  50   15.30    2.30   1
 -10   4 -50   15.90    1.90   1
  10  -3 -47   47.10    3.60   1
 -10   3  47   53.60    3.80   1
  10  -3 -44    2.40    2.10   1
 -10   3  44    2.30    1.80   1
  10  -3 -41    1.80    1.70   1
 -10   3  41    4.20    2.10   1
  10  -3 -38    3.80    2.10   1
 -10   3  38   -0.10    1.50   1
  10  -3 -35   63.80    3.70   1
 -10   3  35   57.80    2.90   1
  10  -3 -32   23.20    2.40   1
 -10   3  32   30.00    2.20   1
  10  -3 -29   34.00    2.50   1
 -10   3  29   32.70    2.00   1
  10  -3 -26   22.30    2.20   1
 -10   3  26   20.90    1.80   1
  10  -3 -23   35.50    2.40   1
 -10   3  23   36.30    1.90   1
  10  -3 -20    3.50    1.40   1
 -10   3  20    3.60    1.10   1
  10  -3 -17   86.10    3.10   1
 -10   3  17   84.40    2.80   1
  10  -3 -14   28.60    1.80   1
 -10   3  14   28.10    1.40   1
  10  -3 -11    7.10    1.00   1
 -10   3  11    4.50    0.90   1
  10  -3  -8    3.60    0.80   1
 -10   3   8    5.60    0.90   1
  10  -3  -5  105.70    2.50   1
 -10   3   5  100.00    2.80   1
  10  -3  -2   16.70    1.10   1
 -10   3   2   15.10    1.20   1
  10  -3   1    2.80    0.70   1
 -10   3  -1    1.60    0.70   1
  10  -3   4    1.30    0.80   1
 -10   3  -4   -0.40    0.70   1
  10  -3   7   81.70    2.40   1
 -10   3  -7   76.20    2.20   1
  10  -3  10   53.80    1.80   1
 -10   3 -10   50.10    1.80   1
  10  -3  13   21.80    1.30   1
 -10   3 -13   19.00    1.30   1
  10  -3  16    3.40    0.90   1
 -10   3 -16    3.20    0.90   1
  10  -3  19   55.50    2.30   1
 -10   3 -19   55.80    2.10   1
  10  -3  22    9.50    1.40   1
 -10   3 -22    6.70    1.20   1
  10  -3  25   52.80    2.50   1
 -10   3 -25   47.20    2.50   1
  10  -3  28    3.40    1.30   1
 -10   3 -28    5.20    1.30   1
  10  -3  31   15.00    1.60   1
 -10   3 -31   18.80    1.80   1
  10  -3  34   38.30    2.50   1
 -10   3 -34   33.70    2.20   1
  10  -3  37   62.20    3.30   1
 -10   3 -37   57.00    2.90   1
  10  -3  40   26.80    2.30   1
 -10   3 -40   28.60    2.30   1
  10  -3  43    2.90    1.50   1
 -10   3 -43    2.50    1.60   1
  10  -3  46    3.00    1.50   1
 -10   3 -46    7.00    1.80   1
  10  -3  49   47.30    3.00   1
 -10   3 -49   60.40    3.90   1
  10  -2 -45   20.30    3.00   1
 -10   2  45   21.50    2.50   1
  10  -2 -42    6.60    1.90   1
 -10   2  42   11.00    1.70   1
  10  -2 -39    4.60    1.80   1
 -10   2  39    4.40    1.40   1
  10  -2 -36   22.80    2.60   1
 -10   2  36   29.80    2.30   1
  10  -2 -33   52.00    2.90   1
 -10   2  33   54.00    2.60   1
  10  -2 -30   12.00    1.60   1
 -10   2  30   12.30    1.40   1
  10  -2 -27   -0.30    1.00   1
 -10   2  27    2.30    1.00   1
  10  -2 -24   43.00    2.60   1
 -10   2  24   41.70    2.00   1
  10  -2 -21   67.50    2.90   1
 -10   2  21   68.10    2.70   1
  10  -2 -18    9.60    1.20   1
 -10   2  18    5.90    1.00   1
  10  -2 -15   32.00    1.70   1
 -10   2  15   34.00    1.70   1
  10  -2 -12   33.50    1.50   1
 -10   2  12   32.20    1.40   1
  10  -2  -9   36.70    1.60   1
 -10   2   9   34.80    1.60   1
  10  -2  -6   20.60    1.40   1
 -10   2   6   23.00    1.30   1
  10  -2  -3   70.30    2.40   1
 -10   2   3   66.00    2.10   1
  10  -2   0  165.70    3.70   1
 -10   2   0  164.40    4.10   1
  10  -2   3   18.90    1.20   1
 -10   2  -3   14.80    1.50   1
  10  -2   6    0.40    0.80   1
 -10   2  -6   -1.00    0.80   1
  10  -2   9   78.00    2.40   1
 -10   2  -9   73.00    2.60   1
  10  -2  12   16.80    1.30   1
 -10   2 -12   18.70    1.40   1
  10  -2  15    0.00    0.80   1
 -10   2 -15    0.70    0.80   1
  10  -2  18    0.90    0.80   1
 -10   2 -18   -0.50    0.80   1
  10  -2  21   79.90    2.90   1
 -10   2 -21   73.20    2.80   1
  10  -2  24   69.50    2.70   1
 -10   2 -24   63.30    2.80   1
  10  -2  27   11.40    1.50   1
 -10   2 -27   10.70    1.50   1
  10  -2  30    3.20    1.20   1
 -10   2 -30    3.70    1.40   1
  10  -2  33   38.90    2.40   1
 -10   2 -33   41.40    2.50   1
  10  -2  36   18.60    2.00   1
 -10   2 -36   13.60    1.80   1
  10  -2  39   15.90    2.00   1
 -10   2 -39   17.70    2.00   1
  10  -2  42    2.30    1.50   1
 -10   2 -42    5.50    1.70   1
  10  -2  45   15.50    2.30   1
 -10   2 -45   12.60    2.10   1
  10  -1 -40   14.10    2.10   1
 -10   1  40   10.50    1.90   1
  10  -1 -37    4.20    1.90   1
 -10   1  37    5.70    1.70   1
  10  -1 -34   -2.00    1.40   1
 -10   1  34    2.10    1.40   1
  10  -1 -31   45.30    2.70   1
 -10   1  31   41.70    2.50   1
  10  -1 -28    8.70    1.50   1
 -10   1  28    6.20    1.20   1
  10  -1 -25    1.30    1.20   1
 -10   1  25    1.30    1.10   1
  10  -1 -22   17.20    1.60   1
 -10   1  22   15.50    1.40   1
  10  -1 -19   42.70    2.10   1
 -10   1  19   42.60    1.80   1
  10  -1 -16   28.80    1.70   1
 -10   1  16   28.70    1.50   1
  10  -1 -13    2.10    0.90   1
 -10   1  13    1.80    0.90   1
  10  -1 -10    0.60    0.90   1
 -10   1  10    0.20    0.70   1
  10  -1  -7   28.50    1.60   1
 -10   1   7   30.50    1.80   1
  10  -1  -4   25.60    1.50   1
 -10   1   4   24.20    1.60   1
  10  -1  -1   12.70    1.20   1
 -10   1   1   10.10    1.20   1
  10  -1   2    0.80    0.80   1
 -10   1  -2    1.40    0.90   1
  10  -1   5   37.50    1.80   1
 -10   1  -5   38.20    2.20   1
  10  -1   8   15.30    1.30   1
 -10   1  -8   15.50    1.40   1
  10  -1  11   32.00    1.70   1
 -10   1 -11   33.20    1.80   1
  10  -1  14   10.60    1.30   1
 -10   1 -14    7.40    1.20   1
  10  -1  17   19.00    1.50   1
 -10   1 -17   15.10    1.50   1
  10  -1  20   23.80    1.70   1
 -10   1 -20   19.40    1.80   1
  10  -1  23   63.30    2.50   1
 -10   1 -23   61.90    2.60   1
  10  -1  26   15.50    1.50   1
 -10   1 -26   11.60    1.50   1
  10  -1  29    2.00    1.20   1
 -10   1 -29    1.20    1.20   1
  10  -1  32    1.50    1.50   1
 -10   1 -32    2.40    1.40   1
  10  -1  35   30.50    2.50   1
 -10   1 -35   35.30    2.70   1
  10  -1  38    5.60    1.80   1
 -10   1 -38    4.30    1.60   1
  10  -1  41    6.60    2.30   1
 -10   1 -41    7.10    2.30   1
  10   0 -35   -0.30    1.70   1
 -10   0  35    0.50    2.10   1
  10   0 -32   18.70    2.10   1
 -10   0  32   19.60    2.80   1
  10   0 -29    0.90    1.10   1
 -10   0  29    0.50    1.70   1
  10   0 -26    1.00    1.40   1
 -10   0  26    0.00    1.40   1
  10   0 -23   -0.70    1.30   1
 -10   0  23    0.80    1.30   1
  10   0 -20   -0.10    1.20   1
 -10   0  20    1.10    1.00   1
  10   0 -17   -0.10    1.10   1
 -10   0  17    0.20    1.00   1
  10   0 -14    3.20    1.10   1
 -10   0  14    4.50    1.10   1
  10   0 -11    0.10    0.90   1
 -10   0  11    0.60    1.00   1
  10   0  -8    3.80    1.10   1
 -10   0   8    4.20    1.10   1
  10   0  -5    2.20    1.20   1
 -10   0   5   -0.40    0.90   1
  10   0  -2    6.40    1.10   1
 -10   0   2    4.80    1.10   1
  10   0   1   -0.80    1.00   1
 -10   0  -1    0.50    1.00   1
  10   0   4    1.40    1.10   1
 -10   0  -4    1.10    1.20   1
  10   0   7    0.40    1.30   1
 -10   0  -7    0.80    1.30   1
  10   0  10   50.00    2.50   1
 -10   0 -10   49.40    2.70   1
  10   0  13   -0.80    1.20   1
 -10   0 -13   -0.10    1.00   1
  10   0  16    2.00    1.10   1
 -10   0 -16    1.10    1.20   1
  10   0  19    0.10    1.00   1
 -10   0 -19    0.10    0.90   1
  10   0  22    0.70    1.00   1
 -10   0 -22   -1.30    1.10   1
  10   0  25    0.00    1.00   1
 -10   0 -25    1.20    1.20   1
  10   0  28   -1.60    1.00   1
 -10   0 -28    0.20    1.20   1
  10   0  31    1.30    1.40   1
 -10   0 -31   -2.50    1.40   1
  10   0  34   21.40    2.30   1
 -10   0 -34   20.80    2.70   1
  11 -10 -24   82.60    5.50   1
 -11  10  24   72.90    4.00   1
  11 -10 -21    3.00    3.20   1
 -11  10  21    1.50    2.00   1
  11 -10 -18   16.90    2.80   1
 -11  10  18   17.40    2.00   1
  11 -10 -15    1.30    2.10   1
 -11  10  15    4.30    1.50   1
  11 -10 -12   18.70    3.00   1
 -11  10  12   18.20    2.00   1
  11 -10  -9    4.50    2.20   1
 -11  10   9    5.20    1.50   1
  11 -10  -6    1.00    2.00   1
 -11  10   6    4.30    1.40   1
  11 -10  -3   -0.80    1.30   1
 -11  10   3    0.00    1.20   1
  11 -10   0   40.80    2.70   1
 -11  10   0   42.60    2.40   1
  11 -10   3    4.60    1.40   1
 -11  10  -3    2.10    1.10   1
  11 -10   6   14.10    2.20   1
 -11  10  -6   12.40    1.40   1
  11 -10   9    1.90    2.40   1
 -11  10  -9   -0.60    1.10   1
  11 -10  12   12.00    1.90   1
 -11  10 -12   14.60    2.10   1
  11 -10  15    8.50    1.60   1
 -11  10 -15    3.80    1.30   1
  11 -10  18    6.90    1.50   1
 -11  10 -18    5.20    1.70   1
  11 -10  21    3.20    1.50   1
 -11  10 -21    2.80    1.60   1
  11 -10  24   21.40    2.30   1
 -11  10 -24   23.20    2.60   1
  11  -9 -31   -5.60    1.80   1
 -11   9  31    1.50    1.40   1
  11  -9 -28   10.10    2.10   1
 -11   9  28   13.80    1.90   1
  11  -9 -25   -0.80    1.50   1
 -11   9  25    0.70    1.40   1
  11  -9 -22  102.50    5.00   1
 -11   9  22  100.50    4.40   1
  11  -9 -19    3.30    2.10   1
 -11   9  19   -0.30    1.30   1
  11  -9 -16    0.80    1.40   1
 -11   9  16   -1.80    1.30   1
  11  -9 -13   -0.10    1.40   1
 -11   9  13    1.90    1.40   1
  11  -9 -10   21.90    2.20   1
 -11   9  10   21.40    1.70   1
  11  -9  -7    0.70    1.70   1
 -11   9   7    0.50    1.20   1
  11  -9  -4    3.10    1.60   1
 -11   9   4    0.90    1.10   1
  11  -9  -1   -0.40    1.30   1
 -11   9   1   -0.20    1.10   1
  11  -9   2   63.90    3.30   1
 -11   9  -2   63.10    2.80   1
  11  -9   5    2.60    1.40   1
 -11   9  -5    2.30    1.20   1
  11  -9   8   11.90    1.70   1
 -11   9  -8    8.90    1.40   1
  11  -9  11   -0.10    1.00   1
 -11   9 -11    1.00    1.00   1
  11  -9  14   26.40    1.90   1
 -11   9 -14   23.70    1.90   1
  11  -9  17    0.20    1.30   1
 -11   9 -17    1.10    1.10   1
  11  -9  20   42.40    2.60   1
 -11   9 -20   37.30    2.70   1
  11  -9  23    0.90    1.30   1
 -11   9 -23   -0.20    1.40   1
  11  -9  26    3.30    1.60   1
 -11   9 -26    7.70    1.90   1
  11  -9  29   -1.00    1.20   1
 -11   9 -29    3.00    1.50   1
  11  -9  32   11.80    1.80   1
 -11   9 -32   12.20    1.80   1
  11  -8 -35    3.70    2.40   1
 -11   8  35    0.10    1.50   1
  11  -8 -32    1.70    2.10   1
 -11   8  32   -0.30    1.20   1
  11  -8 -29    3.10    1.70   1
 -11   8  29    2.30    1.50   1
  11  -8 -26   18.20    2.50   1
 -11   8  26   16.40    1.80   1
  11  -8 -23    3.10    1.90   1
 -11   8  23    1.20    1.80   1
  11  -8 -20   -0.30    1.50   1
 -11   8  20   -0.50    1.20   1
  11  -8 -17    3.70    1.80   1
 -11   8  17    4.30    1.30   1
  11  -8 -14    9.70    2.00   1
 -11   8  14   12.30    1.70   1
  11  -8 -11    5.60    1.50   1
 -11   8  11    6.60    1.40   1
  11  -8  -8   21.40    2.30   1
 -11   8   8   14.10    1.70   1
  11  -8  -5    1.90    1.20   1
 -11   8   5    2.10    1.00   1
  11  -8  -2   17.40    1.70   1
 -11   8   2   18.50    1.60   1
  11  -8   1    3.70    1.40   1
 -11   8  -1    5.40    1.40   1
  11  -8   4   24.20    2.40   1
 -11   8  -4   21.30    1.80   1
  11  -8   7    3.50    1.60   1
 -11   8  -7    2.10    1.10   1
  11  -8  10   -0.10    1.50   1
 -11   8 -10    1.70    1.30   1
  11  -8  13   -0.10    1.80   1
 -11   8 -13    4.10    1.30   1
  11  -8  16    5.60    1.60   1
 -11   8 -16    6.60    1.40   1
  11  -8  19    0.40    1.20   1
 -11   8 -19    1.00    1.30   1
  11  -8  22   -1.70    1.40   1
 -11   8 -22   -0.60    1.30   1
  11  -8  25    3.40    1.40   1
 -11   8 -25    5.50    1.50   1
  11  -8  28    8.40    1.40   1
 -11   8 -28    8.90    1.50   1
  11  -8  31    2.40    1.20   1
 -11   8 -31    0.30    1.20   1
  11  -8  34   18.70    2.00   1
 -11   8 -34   20.40    1.90   1
  11  -8  37   -0.90    1.80   1
 -11   8 -37   -0.40    1.40   1
  11  -7 -39   -0.60    2.00   1
 -11   7  39    1.80    1.70   1
  11  -7 -36    8.80    2.60   1
 -11   7  36    5.40    1.70   1
  11  -7 -33    3.70    2.20   1
 -11   7  33    1.20    1.40   1
  11  -7 -30   10.60    2.20   1
 -11   7  30   11.50    1.80   1
  11  -7 -27    1.10    1.90   1
 -11   7  27    2.00    1.30   1
  11  -7 -24   35.90    3.20   1
 -11   7  24   37.60    2.10   1
  11  -7 -21    0.10    1.70   1
 -11   7  21    2.60    1.30   1
  11  -7 -18   30.40    3.00   1
 -11   7  18   29.90    2.10   1
  11  -7 -15    3.20    1.60   1
 -11   7  15    3.10    1.40   1
  11  -7 -12   69.20    3.90   1
 -11   7  12   77.80    3.30   1
  11  -7  -9    1.10    1.40   1
 -11   7   9    2.30    1.30   1
  11  -7  -6    4.70    1.30   1
 -11   7   6    6.60    1.40   1
  11  -7  -3    1.40    1.10   1
 -11   7   3    1.00    1.00   1
  11  -7   0   29.70    2.00   1
 -11   7   0   27.70    2.10   1
  11  -7   3    5.30    1.40   1
 -11   7  -3    3.90    1.30   1
  11  -7   6   20.20    1.80   1
 -11   7  -6   21.50    1.60   1
  11  -7   9   -0.30    1.50   1
 -11   7  -9    0.80    1.10   1
  11  -7  12  104.50    4.10   1
 -11   7 -12  107.60    3.70   1
  11  -7  15    1.00    1.20   1
 -11   7 -15    2.60    1.10   1
  11  -7  18    2.60    1.60   1
 -11   7 -18    1.30    1.30   1
  11  -7  21    2.10    1.30   1
 -11   7 -21    4.90    1.20   1
  11  -7  24    1.00    1.50   1
 -11   7 -24    2.20    1.40   1
  11  -7  27    0.60    1.30   1
 -11   7 -27    0.20    1.20   1
  11  -7  30   -0.40    1.20   1
 -11   7 -30    1.10    1.40   1
  11  -7  33    1.40    1.50   1
 -11   7 -33    1.20    1.40   1
  11  -7  36   98.00    4.70   1
 -11   7 -36   98.40    4.20   1
  11  -7  39    2.30    1.70   1
 -11   7 -39   -3.10    1.70   1
  11  -6 -40   10.40    3.60   1
 -11   6  40   12.70    2.20   1
  11  -6 -37    2.80    2.00   1
 -11   6  37   -0.90    1.60   1
  11  -6 -34   34.70    3.50   1
 -11   6  34   34.60    2.50   1
  11  -6 -31    8.90    2.30   1
 -11   6  31    5.00    1.60   1
  11  -6 -28   13.40    2.70   1
 -11   6  28    6.20    1.60   1
  11  -6 -25    1.20    1.70   1
 -11   6  25    0.10    1.40   1
  11  -6 -22  172.20    7.40   1
 -11   6  22  173.50    5.40   1
  11  -6 -19    1.00    1.40   1
 -11   6  19   -0.50    1.10   1
  11  -6 -16    8.10    2.20   1
 -11   6  16    6.70    1.40   1
  11  -6 -13    1.00    1.50   1
 -11   6  13    1.10    1.20   1
  11  -6 -10   67.70    3.90   1
 -11   6  10   64.20    3.10   1
  11  -6  -7    1.50    1.20   1
 -11   6   7    1.30    1.30   1
  11  -6  -4   27.80    2.00   1
 -11   6   4   28.60    2.00   1
  11  -6  -1    2.20    1.20   1
 -11   6   1    2.10    1.10   1
  11  -6   2  103.00    3.80   1
 -11   6  -2  108.40    4.00   1
  11  -6   5    2.20    1.10   1
 -11   6  -5    0.30    1.10   1
  11  -6   8   56.00    2.40   1
 -11   6  -8   50.50    2.70   1
  11  -6  11    3.60    1.20   1
 -11   6 -11    3.00    1.20   1
  11  -6  14   31.20    2.10   1
 -11   6 -14   26.00    1.70   1
  11  -6  17    0.90    1.10   1
 -11   6 -17    0.20    0.90   1
  11  -6  20   94.80    4.50   1
 -11   6 -20   91.00    3.20   1
  11  -6  23    4.00    1.60   1
 -11   6 -23    7.20    1.20   1
  11  -6  26    3.10    1.70   1
 -11   6 -26    3.20    1.60   1
  11  -6  29    2.50    1.70   1
 -11   6 -29    4.60    1.20   1
  11  -6  32   43.20    3.20   1
 -11   6 -32   40.40    2.70   1
  11  -6  35    2.50    1.40   1
 -11   6 -35    2.70    1.50   1
  11  -6  38    0.70    1.80   1
 -11   6 -38    1.80    1.80   1
  11  -6  41    3.40    1.90   1
 -11   6 -41   -1.10    1.70   1
  11  -5 -41   -4.90    4.60   1
 -11   5  41    0.50    1.90   1
  11  -5 -38   -1.80    1.90   1
 -11   5  38    4.70    1.90   1
  11  -5 -35   -2.70    2.10   1
 -11   5  35    2.10    1.60   1
  11  -5 -32   42.80    3.80   1
 -11   5  32   45.40    2.80   1
  11  -5 -29    2.90    2.00   1
 -11   5  29    2.30    1.60   1
  11  -5 -26    4.60    2.10   1
 -11   5  26    1.80    1.30   1
  11  -5 -23    4.10    2.00   1
 -11   5  23    4.60    1.20   1
  11  -5 -20  103.40    5.20   1
 -11   5  20   99.90    3.80   1
  11  -5 -17   -1.50    1.40   1
 -11   5  17    0.10    1.40   1
  11  -5 -14   26.50    2.60   1
 -11   5  14   29.10    2.30   1
  11  -5 -11    7.70    2.10   1
 -11   5  11    4.20    1.40   1
  11  -5  -8   58.30    2.90   1
 -11   5   8   54.30    2.70   1
  11  -5  -5    0.90    1.20   1
 -11   5   5    3.10    1.20   1
  11  -5  -2  108.90    4.10   1
 -11   5   2  107.30    4.00   1
  11  -5   1    1.10    1.10   1
 -11   5  -1    4.30    1.30   1
  11  -5   4   28.10    1.60   1
 -11   5  -4   24.80    1.70   1
  11  -5   7    1.30    0.90   1
 -11   5  -7    0.90    1.00   1
  11  -5  10   66.90    2.90   1
 -11   5 -10   58.80    2.50   1
  11  -5  13    0.80    1.10   1
 -11   5 -13    2.60    1.10   1
  11  -5  16    6.40    1.20   1
 -11   5 -16    7.00    1.20   1
  11  -5  19    2.00    1.30   1
 -11   5 -19   -0.20    1.00   1
  11  -5  22  160.40    5.50   1
 -11   5 -22  166.70    5.30   1
  11  -5  25   -0.50    1.40   1
 -11   5 -25   -0.40    1.60   1
  11  -5  28    8.80    1.40   1
 -11   5 -28    7.80    1.60   1
  11  -5  31    2.40    1.60   1
 -11   5 -31    7.50    1.90   1
  11  -5  34   34.10    3.10   1
 -11   5 -34   32.70    2.80   1
  11  -5  37    1.70    1.70   1
 -11   5 -37   -3.80    1.70   1
  11  -5  40   12.20    2.20   1
 -11   5 -40    8.50    2.00   1
  11  -4 -39   11.40    6.00   1
 -11   4  39    0.10    1.70   1
  11  -4 -36  106.60    6.20   1
 -11   4  36  110.50    4.50   1
  11  -4 -33   -0.70    1.60   1
 -11   4  33    2.30    1.30   1
  11  -4 -30   -1.40    1.80   1
 -11   4  30   -0.10    1.20   1
  11  -4 -27   -0.20    1.80   1
 -11   4  27    2.50    1.30   1
  11  -4 -24   -1.70    2.00   1
 -11   4  24   -0.60    1.40   1
  11  -4 -21    4.10    1.70   1
 -11   4  21    2.70    1.30   1
  11  -4 -18    0.10    1.50   1
 -11   4  18    2.30    1.40   1
  11  -4 -15    0.70    1.50   1
 -11   4  15    0.80    1.20   1
  11  -4 -12  105.50    4.20   1
 -11   4  12  115.50    3.80   1
  11  -4  -9    2.20    1.30   1
 -11   4   9    0.90    1.10   1
  11  -4  -6   18.80    1.90   1
 -11   4   6   17.60    1.50   1
  11  -4  -3    3.60    1.20   1
 -11   4   3    5.50    1.30   1
  11  -4   0   31.90    1.70   1
 -11   4   0   29.80    2.00   1
  11  -4   3    0.20    1.10   1
 -11   4  -3    1.20    1.10   1
  11  -4   6    7.00    1.20   1
 -11   4  -6    4.90    1.20   1
  11  -4   9   -0.60    1.00   1
 -11   4  -9    0.00    0.90   1
  11  -4  12   76.80    3.10   1
 -11   4 -12   77.00    2.70   1
  11  -4  15    2.30    1.30   1
 -11   4 -15    1.60    1.00   1
  11  -4  18   27.80    2.00   1
 -11   4 -18   27.10    1.70   1
  11  -4  21    1.60    1.20   1
 -11   4 -21    2.20    1.00   1
  11  -4  24   35.80    2.50   1
 -11   4 -24   36.60    2.50   1
  11  -4  27    1.30    1.20   1
 -11   4 -27    0.90    1.10   1
  11  -4  30   15.90    2.10   1
 -11   4 -30   11.80    1.70   1
  11  -4  33    2.30    1.40   1
 -11   4 -33    0.10    1.40   1
  11  -4  36    3.40    1.60   1
 -11   4 -36    5.70    1.50   1
  11  -4  39    2.70    2.00   1
 -11   4 -39    4.00    2.00   1
  11  -3 -37   -1.40    2.80   1
 -11   3  37    2.20    1.70   1
  11  -3 -34   14.50    2.50   1
 -11   3  34   15.00    1.70   1
  11  -3 -31   -2.20    1.70   1
 -11   3  31    1.10    1.40   1
  11  -3 -28    8.30    1.80   1
 -11   3  28    8.50    1.40   1
  11  -3 -25    3.20    1.50   1
 -11   3  25    4.20    1.30   1
  11  -3 -22    1.90    1.30   1
 -11   3  22    0.20    1.10   1
  11  -3 -19    0.10    1.30   1
 -11   3  19   -0.80    0.90   1
  11  -3 -16    7.70    1.70   1
 -11   3  16    6.90    1.30   1
  11  -3 -13    4.20    1.30   1
 -11   3  13    3.90    1.20   1
  11  -3 -10    1.50    1.20   1
 -11   3  10    0.80    1.00   1
  11  -3  -7    1.40    1.20   1
 -11   3   7    1.60    1.10   1
  11  -3  -4   21.70    2.00   1
 -11   3   4   17.80    1.70   1
  11  -3  -1    5.50    1.20   1
 -11   3   1    6.00    1.30   1
  11  -3   2   22.90    1.80   1
 -11   3  -2   19.60    1.70   1
  11  -3   5    0.00    1.20   1
 -11   3  -5    2.00    1.10   1
  11  -3   8   18.30    1.80   1
 -11   3  -8   18.10    2.10   1
  11  -3  11    5.20    1.20   1
 -11   3 -11    6.20    1.40   1
  11  -3  14   13.80    1.40   1
 -11   3 -14   11.50    1.60   1
  11  -3  17    2.50    1.00   1
 -11   3 -17    3.60    1.40   1
  11  -3  20    1.80    1.10   1
 -11   3 -20    0.80    1.20   1
  11  -3  23    3.30    1.20   1
 -11   3 -23    0.30    1.20   1
  11  -3  26   17.20    1.80   1
 -11   3 -26   16.90    1.80   1
  11  -3  29    1.80    1.20   1
 -11   3 -29    3.10    1.30   1
  11  -3  32    2.80    1.50   1
 -11   3 -32    1.60    1.30   1
  11  -3  35    0.90    1.50   1
 -11   3 -35    5.00    2.00   1
  11  -2 -32   13.00    3.40   1
 -11   2  32   15.50    2.00   1
  11  -2 -29    2.40    2.30   1
 -11   2  29    1.50    1.40   1
  11  -2 -26    4.80    1.80   1
 -11   2  26    4.30    1.20   1
  11  -2 -23    3.20    1.70   1
 -11   2  23    2.30    1.20   1
  11  -2 -20   44.10    2.70   1
 -11   2  20   42.60    2.50   1
  11  -2 -17    0.40    1.30   1
 -11   2  17   -0.80    1.10   1
  11  -2 -14   21.40    2.80   1
 -11   2  14   24.80    1.90   1
  11  -2 -11   -0.80    1.00   1
 -11   2  11    0.30    1.10   1
  11  -2  -8   10.60    1.40   1
 -11   2   8    9.40    1.40   1
  11  -2  -5    2.90    1.20   1
 -11   2   5    3.50    1.40   1
  11  -2  -2   68.10    3.10   1
 -11   2   2   68.10    3.20   1
  11  -2   1    1.00    1.10   1
 -11   2  -1   -0.50    1.20   1
  11  -2   4    1.60    1.30   1
 -11   2  -4   -0.10    1.30   1
  11  -2   7    0.40    1.20   1
 -11   2  -7   -0.30    1.50   1
  11  -2  10   20.90    1.70   1
 -11   2 -10   19.70    2.10   1
  11  -2  13   -0.80    1.10   1
 -11   2 -13    0.10    1.60   1
  11  -2  16    2.50    1.10   1
 -11   2 -16    1.20    1.60   1
  11  -2  19    1.30    1.50   1
 -11   2 -19    1.10    1.30   1
  11  -2  22   93.20    3.80   1
 -11   2 -22   86.70    3.90   1
  11  -2  25    4.00    1.50   1
 -11   2 -25   -0.10    1.50   1
  11  -2  28   12.70    1.70   1
 -11   2 -28    7.80    1.70   1
  11  -2  31    0.70    1.30   1
 -11   2 -31    0.90    1.50   1
  11  -1 -24   20.10    3.00   1
 -11   1  24   25.50    2.80   1
  11  -1 -21    3.10    1.70   1
 -11   1  21   -1.20    1.50   1
  11  -1 -18    8.90    1.70   1
 -11   1  18    2.50    1.50   1
  11  -1 -15    5.50    1.50   1
 -11   1  15    5.70    1.40   1
  11  -1 -12   16.00    1.60   1
 -11   1  12   14.00    1.80   1
  11  -1  -9    0.70    1.10   1
 -11   1   9    1.70    1.50   1
  11  -1  -6   12.10    1.60   1
 -11   1   6   13.00    1.90   1
  11  -1  -3    6.20    1.30   1
 -11   1   3    2.20    1.10   1
  11  -1   0   46.30    2.50   1
 -11   1   0   41.30    2.30   1
  11  -1   3   -1.70    1.00   1
 -11   1  -3   -0.70    1.20   1
  11  -1   6    2.00    1.10   1
 -11   1  -6    2.20    1.40   1
  11  -1   9    4.90    1.40   1
 -11   1  -9    4.40    1.80   1
  11  -1  12   16.30    1.70   1
 -11   1 -12   15.10    2.10   1
  11  -1  15    3.20    1.40   1
 -11   1 -15    3.40    1.50   1
  11  -1  18   11.20    1.80   1
 -11   1 -18   12.90    1.90   1
  11  -1  21   -0.90    1.50   1
 -11   1 -21    1.10    1.60   1
  11  -1  24   76.40    3.90   1
 -11   1 -24   76.80    4.00   1
  11   0  -7   -2.20    1.40   1
 -11   0   7    1.30    1.40   1
  11   0  -4   90.00    3.80   1
 -11   0   4   93.60    4.10   1
  11   0  -1   -0.70    1.60   1
 -11   0   1    0.50    1.30   1
  11   0   2    3.20    1.40   1
 -11   0  -2   -1.30    1.70   1
  11   0   5    0.00    1.30   1
 -11   0  -5   -1.30    1.30   1
  11   0   8   86.60    5.90   1
 -11   0  -8   79.20    9.70   1
  12  -9 -15   -0.20    2.50   1
 -12   9  15    0.90    1.80   1
  12  -9 -12   24.20    2.60   1
 -12   9  12   24.80    2.40   1
  12  -9  -9   18.30    2.80   1
 -12   9   9   15.10    2.50   1
  12  -9  -6    7.40    2.30   1
 -12   9   6    8.10    1.90   1
  12  -9  -3    3.70    2.30   1
 -12   9   3    4.30    1.70   1
  12  -9   0   38.90    3.20   1
 -12   9   0   37.60    2.80   1
  12  -9   3   11.20    2.10   1
 -12   9  -3    9.00    1.80   1
  12  -9   6   -0.40    1.50   1
 -12   9  -6    2.10    1.40   1
  12  -9   9   12.80    2.10   1
 -12   9  -9   11.10    1.90   1
  12  -9  12    8.80    1.90   1
 -12   9 -12   11.80    1.80   1
  12  -9  15    3.70    1.80   1
 -12   9 -15    3.80    1.60   1
  12  -8 -22    7.00    2.80   1
 -12   8  22    8.10    1.90   1
  12  -8 -19   13.20    2.50   1
 -12   8  19   11.80    2.20   1
  12  -8 -16    0.00    2.40   1
 -12   8  16    2.20    1.60   1
  12  -8 -13   25.00    2.80   1
 -12   8  13   25.60    2.50   1
  12  -8 -10   80.80    4.20   1
 -12   8  10   82.40    4.10   1
  12  -8  -7   43.60    2.80   1
 -12   8   7   43.80    3.00   1
  12  -8  -4    1.50    1.70   1
 -12   8   4    2.20    1.40   1
  12  -8  -1   10.80    2.10   1
 -12   8   1   10.60    1.90   1
  12  -8   2   11.40    2.40   1
 -12   8  -2    8.30    1.60   1
  12  -8   5   92.50    5.10   1
 -12   8  -5   84.80    4.20   1
  12  -8   8    7.00    2.40   1
 -12   8  -8    5.90    1.60   1
  12  -8  11    2.30    2.00   1
 -12   8 -11    1.10    1.30   1
  12  -8  14   11.70    2.60   1
 -12   8 -14   10.70    1.60   1
  12  -8  17   55.20    4.40   1
 -12   8 -17   52.80    2.70   1
  12  -8  20    2.60    1.80   1
 -12   8 -20    6.30    1.70   1
  12  -8  23   21.90    2.90   1
 -12   8 -23   24.60    3.00   1
  12  -7 -26   -1.90    3.00   1
 -12   7  26    1.80    1.90   1
  12  -7 -23   -1.30    2.10   1
 -12   7  23   -0.40    1.80   1
  12  -7 -20    0.50    1.80   1
 -12   7  20   -2.30    1.70   1
  12  -7 -17    6.90    2.50   1
 -12   7  17    6.50    2.10   1
  12  -7 -14    4.50    1.90   1
 -12   7  14    0.80    1.40   1
  12  -7 -11    0.40    1.50   1
 -12   7  11    1.20    1.40   1
  12  -7  -8    3.50    1.50   1
 -12   7   8    2.40    1.40   1
  12  -7  -5   16.10    2.00   1
 -12   7   5   22.00    2.00   1
  12  -7  -2    2.40    1.40   1
 -12   7   2   -0.50    1.40   1
  12  -7   1   -0.60    1.60   1
 -12   7  -1    1.90    1.40   1
  12  -7   4   -1.20    2.00   1
 -12   7  -4    0.20    1.50   1
  12  -7   7   42.30    3.90   1
 -12   7  -7   37.60    2.80   1
  12  -7  10    3.90    1.70   1
 -12   7 -10    5.70    1.50   1
  12  -7  13   13.50    2.50   1
 -12   7 -13   13.50    1.70   1
  12  -7  16   -1.60    1.40   1
 -12   7 -16    1.00    1.50   1
  12  -7  19   11.20    2.10   1
 -12   7 -19    9.70    1.50   1
  12  -7  22   -0.60    1.60   1
 -12   7 -22    2.20    1.50   1
  12  -7  25    9.50    2.60   1
 -12   7 -25   13.50    2.50   1
  12  -6 -27    0.20    2.60   1
 -12   6  27    3.60    2.10   1
  12  -6 -24   64.30    4.50   1
 -12   6  24   67.40    4.20   1
  12  -6 -21    0.20    1.80   1
 -12   6  21   -0.40    1.80   1
  12  -6 -18    0.40    2.20   1
 -12   6  18    4.50    1.60   1
  12  -6 -15    9.30    2.10   1
 -12   6  15    8.40    1.70   1
  12  -6 -12    1.90    1.40   1
 -12   6  12   -0.50    1.40   1
  12  -6  -9    2.10    1.40   1
 -12   6   9    1.20    1.30   1
  12  -6  -6    3.00    1.40   1
 -12   6   6    1.10    1.30   1
  12  -6  -3    2.00    1.40   1
 -12   6   3    3.70    1.50   1
  12  -6   0  121.00    5.00   1
 -12   6   0  115.40    4.90   1
  12  -6   3    2.10    1.30   1
 -12   6  -3    0.20    1.30   1
  12  -6   6    3.90    2.40   1
 -12   6  -6    2.40    1.40   1
  12  -6   9    2.80    1.70   1
 -12   6  -9    1.40    1.30   1
  12  -6  12    3.30    1.50   1
 -12   6 -12    2.00    1.50   1
  12  -6  15    8.80    1.80   1
 -12   6 -15   11.00    1.90   1
  12  -6  18    3.00    2.00   1
 -12   6 -18    1.40    1.20   1
  12  -6  21   -1.00    1.40   1
 -12   6 -21    0.60    1.30   1
  12  -6  24   63.80    4.00   1
 -12   6 -24   66.40    4.20   1
  12  -6  27    7.90    3.00   1
 -12   6 -27    5.00    2.20   1
  12  -5 -25   24.20    4.40   1
 -12   5  25   16.30    2.80   1
  12  -5 -22    3.00    2.10   1
 -12   5  22   -1.40    1.40   1
  12  -5 -19    9.40    2.40   1
 -12   5  19   12.70    2.20   1
  12  -5 -16    1.10    1.50   1
 -12   5  16    3.80    1.80   1
  12  -5 -13   17.70    2.10   1
 -12   5  13   16.70    2.00   1
  12  -5 -10    4.00    1.90   1
 -12   5  10    4.10    1.40   1
  12  -5  -7   48.00    3.10   1
 -12   5   7   48.60    2.70   1
  12  -5  -4    2.80    1.50   1
 -12   5   4    4.20    1.60   1
  12  -5  -1    1.80    2.20   1
 -12   5   1    2.10    1.50   1
  12  -5   2    2.00    2.20   1
 -12   5  -2   -0.60    1.20   1
  12  -5   5   17.70    2.10   1
 -12   5  -5   16.80    1.80   1
  12  -5   8    3.30    1.40   1
 -12   5  -8    2.60    1.30   1
  12  -5  11    1.80    1.40   1
 -12   5 -11    1.40    1.60   1
  12  -5  14    1.80    1.30   1
 -12   5 -14    0.40    1.20   1
  12  -5  17    4.70    1.50   1
 -12   5 -17   11.50    1.60   1
  12  -5  20   -1.90    1.50   1
 -12   5 -20    1.30    1.80   1
  12  -5  23    0.40    1.20   1
 -12   5 -23    2.90    1.60   1
  12  -5  26    1.90    2.10   1
 -12   5 -26    2.20    1.90   1
  12  -4 -23   22.50    4.20   1
 -12   4  23   17.30    2.70   1
  12  -4 -20    5.70    2.20   1
 -12   4  20    4.90    1.70   1
  12  -4 -17   58.20    3.50   1
 -12   4  17   61.50    3.40   1
  12  -4 -14   13.60    2.20   1
 -12   4  14   13.10    1.90   1
  12  -4 -11    1.30    1.40   1
 -12   4  11   -0.80    1.40   1
  12  -4  -8    8.70    2.00   1
 -12   4   8    7.80    1.60   1
  12  -4  -5  105.70    5.40   1
 -12   4   5  102.60    4.30   1
  12  -4  -2   18.30    2.50   1
 -12   4   2   13.90    1.80   1
  12  -4   1   12.20    2.40   1
 -12   4  -1   10.00    1.60   1
  12  -4   4    2.40    1.50   1
 -12   4  -4    3.50    1.80   1
  12  -4   7   43.70    2.80   1
 -12   4  -7   37.10    2.80   1
  12  -4  10   74.00    3.60   1
 -12   4 -10   78.80    4.20   1
  12  -4  13   30.30    2.30   1
 -12   4 -13   23.40    2.50   1
  12  -4  16    1.30    1.40   1
 -12   4 -16    5.50    1.70   1
  12  -4  19    8.60    1.80   1
 -12   4 -19   14.40    2.50   1
  12  -4  22    7.50    1.80   1
 -12   4 -22    8.20    1.90   1
  12  -3 -15    1.90    2.10   1
 -12   3  15    2.90    2.00   1
  12  -3 -12   22.40    3.10   1
 -12   3  12   12.10    2.90   1
  12  -3  -9   12.90    2.80   1
 -12   3   9   10.90    2.40   1
  12  -3  -6   -0.50    2.00   1
 -12   3   6   -1.30    1.90   1
  12  -3  -3   14.10    2.30   1
 -12   3   3   10.30    1.90   1
  12  -3   0   47.10    3.40   1
 -12   3   0   40.80    3.00   1
  12  -3   3    8.90    1.80   1
 -12   3  -3    4.50    1.60   1
  12  -3   6    7.60    1.90   1
 -12   3  -6    8.20    1.90   1
  12  -3   9   17.70    2.30   1
 -12   3  -9   10.80    1.90   1
  12  -3  12   26.50    2.70   1
 -12   3 -12   21.80    2.50   1
  12  -3  15    1.30    1.30   1
 -12   3 -15    3.80    1.70   1
   0   0   0
;
_shelx_hkl_checksum     92225
_shelx_res_file
;
TITL rbfehas in R-3c = RbFe(HAsO4)2
    shelx.res
    created by SHELXL-2016/6 at 11:58:48 on 20-Mar-2018
REM isotypic with RbFe(HPO4)2 (!); model used here
REM small colourless hex. plates (hydroth.)
CELL 0.71073   8.425   8.425  54.749  90.00  90.00 120.00
ZERR   18.00   0.001   0.001   0.011   0.00   0.00   0.00
LATT  3
SYMM -Y, X-Y, Z
SYMM -X+Y, -X, Z
SYMM Y, X, .5-Z
SYMM X-Y, -Y, .5-Z
SYMM -X, -X+Y, .5-Z
SFAC O AS Fe Rb H
UNIT 144 36 18 18 36
ACTA
OMIT 0 0 6
SHEL 10 0.71
size 0.03 0.08 0.09
L.S. 10
BOND
bond $H
Conn 15 4 Rb2
FMAP 2
TEMP 20
HTAB
dfix 0.9 0.04 O3 H
eqiv $1 y, x-1, -z+3/2
htab O3 O4_$1
PLAN 20
WGHT    0.024100   19.869402
EXTI    0.000112
FVAR       0.03902   1.01031
MOLE   1
RB1   4    0.000000    0.000000    0.750000    10.16667    0.03909    0.03909 =
         0.01994    0.00000    0.00000    0.01955
RB2   4    0.000000    0.000000    0.667519    10.33333    0.04531    0.04531 =
         0.02051    0.00000    0.00000    0.02266
FE1   3    0.333333    0.666667    0.753518    10.33333    0.00900    0.00900 =
         0.00684    0.00000    0.00000    0.00450
FE2   3    0.333333    0.666667    0.666667    10.16667    0.01221    0.01221 =
         0.00554    0.00000    0.00000    0.00610
AS    2   -0.421075   -0.387703    0.712975    11.00000    0.01225    0.01058 =
         0.00780    0.00115    0.00099    0.00733
O1    1    0.473916   -0.421473    0.686323    11.00000    0.03240    0.03064 =
         0.01012   -0.00120   -0.00665    0.02222
O2    1   -0.442485   -0.250421    0.733122    11.00000    0.01268    0.01152 =
         0.01256   -0.00151    0.00388    0.00598
rem O3 = OH)
O3    1   -0.187327   -0.276240    0.706523    11.00000    0.01526    0.01844 =
         0.02952    0.01290    0.01043    0.01096
O4    1    0.474946   -0.119675    0.775933    11.00000    0.01278    0.01075 =
         0.01378   -0.00481   -0.00192    0.00764
H     5   -0.149096   -0.341875    0.711257    11.00000    0.02198
HKLF 4
REM  rbfehas in R-3c = RbFe(HAsO4)2
REM R1 =  0.0206 for    1014 Fo > 4sig(Fo)  and  0.0246 for all    1105 data
REM     62 parameters refined using      1 restraints
END
WGHT      0.0241     19.7275
REM No hydrogen bonds found for HTAB generation
REM Highest difference peak  0.867,  deepest hole -0.722,  1-sigma level  0.142
Q1    1  -0.0883  0.0000  0.7500  10.50000  0.05    0.87
Q2    1  -0.3046 -0.3707  0.7139  11.00000  0.05    0.75
Q3    1   0.6116  0.0289  0.7875  11.00000  0.05    0.70
Q4    1  -0.4511 -0.3296  0.7319  11.00000  0.05    0.53
Q5    1  -0.4459 -0.4931  0.7146  11.00000  0.05    0.51
Q6    1   0.4781 -0.4802  0.6962  11.00000  0.05    0.49
Q7    1  -0.1059 -0.0516  0.6675  11.00000  0.05    0.48
Q8    1   0.4280 -0.3165  0.6866  11.00000  0.05    0.46
Q9    1  -0.1747 -0.2449  0.6957  11.00000  0.05    0.44
Q10   1   0.1199 -0.1999  0.6940  11.00000  0.05    0.42
Q11   1  -0.2838 -0.2568  0.7147  11.00000  0.05    0.42
Q12   1  -0.0599  0.0444  0.6813  11.00000  0.05    0.40
Q13   1  -0.3715 -0.1868  0.7310  11.00000  0.05    0.40
Q14   1   0.0652  0.1273  0.6509  11.00000  0.05    0.39
Q15   1   0.4767 -0.4030  0.6958  11.00000  0.05    0.39
Q16   1  -0.2770 -0.3346  0.6991  11.00000  0.05    0.38
Q17   1  -0.4213 -0.3792  0.7002  11.00000  0.05    0.38
Q18   1  -0.3803 -0.4178  0.6963  11.00000  0.05    0.38
Q19   1   0.1270  0.1716  0.6837  11.00000  0.05    0.38
Q20   1   0.4152 -0.3943  0.6797  11.00000  0.05    0.37
;
_shelx_res_checksum     93751
data_TlFeHAsO42
_database_code_depnum_ccdc_archive 'CCDC 1839860'
_audit_creation_method     'SHELXL-2016/6'
_chemical_name_systematic     'Thallium iron bis[hydrogen arsenate(V)]'
_chemical_name_common     'thallium iron bis(hydrogen arsenate)'
_chemical_formula_moiety     'As2 Fe H2 O8 Tl'
_chemical_formula_sum     'As2 Fe H2  O8 Tl'
_chemical_formula_iupac     'Tl Fe (H As O4)2'
_chemical_formula_weight     540.08
_chemical_melting_point     ?
_shelx_space_group_comment
;
The symmetry employed for this shelxl refinement is uniquely defined
by the following loop, which should always be used as a source of
symmetry information in preference to the above space-group names.
They are only intended as comments.
;
_space_group_crystal_system     triclinic
_space_group_name_H-M_alt     'P -1'
_space_group_name_Hall     '-P 1'
loop_
    _space_group_symop_operation_xyz
    'x, y, z'
    '-x, -y, -z'
_cell_length_a     7.346(2)
_cell_length_b     9.148(2)
_cell_length_c     9.662(2)
_cell_angle_alpha     64.89(3)
_cell_angle_beta     70.51(3)
_cell_angle_gamma     69.94(3)
_cell_volume     538.6(3)
_cell_formula_units_Z     3
_cell_measurement_reflns_used     3867
_cell_measurement_theta_min     2.530
_cell_measurement_theta_max     32.583
_cell_measurement_temperature     293(2)
_exptl_crystal_description     'short prismatic'
_exptl_crystal_colour     'colourless with red inclusions'
_exptl_crystal_size_max     0.100
_exptl_crystal_size_mid     0.050
_exptl_crystal_size_min     0.040
_exptl_crystal_density_diffrn     4.995
_exptl_crystal_density_meas     ?
_exptl_crystal_density_method     'not measured'
_exptl_crystal_F_000     717
_exptl_absorpt_coefficient_mu     33.582
_exptl_absorpt_correction_type     multi-scan
_exptl_absorpt_process_details
;
(HKL SCALEPACK; Otwinowski <i>et al.</i>,  2003)
;
_shelx_estimated_absorpt_T_min     0.134
_shelx_estimated_absorpt_T_max     0.347
_exptl_absorpt_correction_T_min     0.134
_exptl_absorpt_correction_T_max     0.347
_diffrn_ambient_temperature     293(2)
_diffrn_radiation_type     MoK\a
_diffrn_radiation_wavelength     0.71073
_diffrn_measurement_device_type     'Nonius KappaCCD single-crystal four-circle'
_diffrn_measurement_method     '\f and \w scans'
_diffrn_detector_area_resol_mean     ?
_diffrn_reflns_number     7723
_diffrn_reflns_av_R_equivalents     0.0214
_diffrn_reflns_theta_min     2.530
_diffrn_reflns_theta_max     32.583
_diffrn_reflns_theta_full     25.242
_diffrn_measured_fraction_theta_max     0.995
_diffrn_measured_fraction_theta_full     0.999
_diffrn_reflns_limit_h_min     -11
_diffrn_reflns_limit_h_max     11
_diffrn_reflns_limit_k_min     -13
_diffrn_reflns_limit_k_max     13
_diffrn_reflns_limit_l_min     -14
_diffrn_reflns_limit_l_max     14
_refine_special_details     ?
_reflns_number_total     3906
_reflns_number_gt     3391
_reflns_threshold_expression     'I > 2\s(I)'
_refine_ls_structure_factor_coef     Fsqd
_refine_ls_matrix_type     full
_refine_ls_R_factor_all     0.0293
_refine_ls_R_factor_gt     0.0224
_refine_ls_wR_factor_gt     0.0487
_refine_ls_wR_factor_ref     0.0508
_refine_ls_goodness_of_fit_ref     1.058
_refine_ls_restrained_S_all     1.058
_refine_ls_number_reflns     3906
_refine_ls_number_parameters     208
_refine_ls_number_restraints     4
_refine_ls_hydrogen_treatment     refU
_refine_ls_weighting_scheme     calc
_refine_ls_weighting_details
              'w=1/[\s^2^(Fo^2^)+(0.0193P)^2^+0.8062P] where P=(Fo^2^+2Fc^2^)/3'
_atom_sites_solution_hydrogens     difmap
_atom_sites_solution_primary     direct
_atom_sites_solution_secondary     difmap
_refine_ls_shift/su_max     0.005
_refine_ls_shift/su_mean     0.000
_refine_diff_density_max     0.960
_refine_diff_density_min     -1.130
_refine_ls_extinction_method
;
SHELXL2016 (Sheldrick, 2015)
;
_refine_ls_extinction_coef     0.0068(2)
_refine_ls_extinction_expression
                                  'Fc^*^=kFc[1+0.001xFc^2^\l^3^/sin(2\q)]^-1/4^'
loop_
    _atom_type_symbol
    _atom_type_description
    _atom_type_scat_dispersion_real
    _atom_type_scat_dispersion_imag
    _atom_type_scat_source
    'O' 'O' 0.0106 0.0060
                         'International Tables Vol C Tables 4.2.6.8 and 6.1.1.4'
    'H' 'H' 0.0000 0.0000
                         'International Tables Vol C Tables 4.2.6.8 and 6.1.1.4'
    'Fe' 'Fe' 0.3463 0.8444
                         'International Tables Vol C Tables 4.2.6.8 and 6.1.1.4'
    'As' 'As' 0.0499 2.0058
                         'International Tables Vol C Tables 4.2.6.8 and 6.1.1.4'
    'Tl' 'Tl' -2.8358 9.6688
                         'International Tables Vol C Tables 4.2.6.8 and 6.1.1.4'
_computing_data_collection
;
COLLECT (Nonius, 2003)
;
_computing_cell_refinement
;
HKL SCALEPACK (Otwinowski <i>et al.</i>,  2003)
;
_computing_data_reduction
;
HKL DENZO and SCALEPACK (Otwinowski <i>et al.</i>,  2003)
;
_computing_structure_solution
;
SHELXS97 (Sheldrick, 2008)
;
_computing_structure_refinement
;
SHELXL2016 (Sheldrick, 2015)
;
_computing_molecular_graphics
;
DIAMOND (Brandenburg, 2005)
;
_computing_publication_material
;
WINGX (Farrugia, 2012)
;
loop_
    _atom_site_type_symbol
    _atom_site_label
    _atom_site_fract_x
    _atom_site_fract_y
    _atom_site_fract_z
    _atom_site_U_iso_or_equiv
    _atom_site_adp_type
    _atom_site_calc_flag
    _atom_site_occupancy
    _atom_site_disorder_assembly
    _atom_site_disorder_group
    Tl Tl1A 0.500000 1.000000 0.000000 0.0401(16) Uani d 0.631(3) . .
    Tl Tl1B 0.4695(15) 0.9990(11) -0.0176(13) 0.0299(8) Uani d 0.1843(14) . .
    Tl Tl2A 0.4052(7) 0.8325(4) 0.4667(4) 0.0319(6) Uani d 0.449(3) . .
    Tl Tl2B 0.3531(3) 0.8270(4) 0.4840(4) 0.0376(3) Uani d 0.437(3) . .
    Tl Tl2C 0.402(3) 0.8510(16) 0.4841(15) 0.0286(13) Uani d 0.114(3) . .
    Fe Fe1 0.000000 0.500000 0.500000 0.00759(10) Uani d 1 . .
    Fe Fe2 0.20590(6) 0.72309(5) -0.05912(5) 0.00754(8) Uani d 1 . .
    As As1 0.45203(4) 0.56033(3) 0.21662(3) 0.00716(6) Uani d 1 . .
    As As2 -0.07841(4) 0.87435(3) 0.23460(3) 0.00748(6) Uani d 1 . .
    As As3 0.09158(4) 0.35105(3) 0.21621(3) 0.00721(6) Uani d 1 . .
    O O1 0.4101(3) 0.7015(2) 0.0441(2) 0.0106(4) Uani d 1 . .
    O O2 0.5906(4) 0.6397(3) 0.2680(3) 0.0194(5) Uani d 1 . .
    O O3 0.5713(3) 0.3653(2) 0.2221(2) 0.0107(4) Uani d 1 . .
    O O4 0.2440(3) 0.5521(3) 0.3531(3) 0.0190(5) Uani d 1 . .
    O O5 -0.0194(3) 0.8151(3) 0.0805(2) 0.0130(4) Uani d 1 . .
    O O6 -0.1590(3) 0.7306(2) 0.4022(2) 0.0118(4) Uani d 1 . .
    O O7 -0.2594(3) 1.0506(2) 0.2095(2) 0.0108(4) Uani d 1 . .
    O O8 0.1223(3) 0.9190(3) 0.2530(3) 0.0173(4) Uani d 1 . .
    O O9 -0.0703(3) 0.4281(3) 0.3527(2) 0.0132(4) Uani d 1 . .
    O O10 -0.0155(3) 0.2336(2) 0.1890(2) 0.0114(4) Uani d 1 . .
    O O11 0.1828(3) 0.4911(3) 0.0534(2) 0.0135(4) Uani d 1 . .
    O O12 0.2880(3) 0.2007(3) 0.2888(3) 0.0159(4) Uani d 1 . .
    H H2 0.694(6) 0.570(5) 0.295(5) 0.033(13) Uiso d 1 . .
    H H8 0.073100 1.037300 0.239694 0.08(2) Uiso d 1 . .
    H H12 0.376(7) 0.259(6) 0.258(6) 0.042(14) Uiso d 1 . .
loop_
    _atom_site_aniso_label
    _atom_site_aniso_U_11
    _atom_site_aniso_U_22
    _atom_site_aniso_U_33
    _atom_site_aniso_U_12
    _atom_site_aniso_U_13
    _atom_site_aniso_U_23
    Tl1A 0.060(2) 0.0347(7) 0.0312(14) -0.0317(10) -0.0034(15) -0.0060(7)
    Tl1B 0.0417(9) 0.0227(11) 0.0314(14) -0.0187(13) -0.0130(8) -0.0028(9)
    Tl2A 0.0396(9) 0.0272(9) 0.0211(6) 0.0020(7) -0.0087(6) -0.0076(4)
    Tl2B 0.0433(6) 0.0345(5) 0.0234(5) -0.0040(6) -0.0136(6) 0.0012(3)
    Tl2C 0.041(4) 0.0191(16) 0.019(2) 0.0010(14) -0.010(2) -0.0056(12)
    Fe1 0.0087(2) 0.0058(2) 0.0072(2) -0.00065(19) -0.00228(18) -0.00170(19)
    Fe2 0.00853(17) 0.00551(16) 0.00764(17) -0.00077(13) -0.00218(13)
                                                                    -0.00183(13)
    As1 0.00724(12) 0.00543(12) 0.00788(13) -0.00077(9) -0.00187(9) -0.00189(9)
    As2 0.00859(12) 0.00441(12) 0.00832(13) -0.00028(9) -0.00242(9) -0.00177(9)
    As3 0.00828(12) 0.00481(12) 0.00847(13) -0.00135(9) -0.00238(9) -0.00200(9)
    O1 0.0117(9) 0.0089(9) 0.0088(9) -0.0023(7) -0.0047(7) 0.0008(7)
    O2 0.0203(11) 0.0144(10) 0.0324(13) 0.0006(9) -0.0162(10) -0.0123(10)
    O3 0.0101(9) 0.0061(8) 0.0130(10) 0.0016(7) -0.0023(7) -0.0035(7)
    O4 0.0163(10) 0.0165(11) 0.0156(11) -0.0045(9) 0.0068(8) -0.0051(9)
    O5 0.0140(9) 0.0130(10) 0.0124(10) -0.0009(8) -0.0019(7) -0.0074(8)
    O6 0.0138(9) 0.0056(8) 0.0092(9) -0.0004(7) -0.0024(7) 0.0019(7)
    O7 0.0096(9) 0.0060(8) 0.0147(10) 0.0008(7) -0.0038(7) -0.0028(7)
    O8 0.0149(10) 0.0108(10) 0.0307(13) -0.0015(8) -0.0125(9) -0.0070(9)
    O9 0.0114(9) 0.0159(10) 0.0132(10) 0.0013(8) -0.0028(7) -0.0093(8)
    O10 0.0146(9) 0.0081(9) 0.0161(10) -0.0041(7) -0.0080(8) -0.0039(8)
    O11 0.0149(10) 0.0080(9) 0.0127(10) -0.0039(8) -0.0004(7) -0.0003(8)
    O12 0.0121(10) 0.0119(10) 0.0212(11) -0.0006(8) -0.0083(8) -0.0017(9)
_geom_special_details
;
 All esds (except the esd in the dihedral angle between two l.s. planes)
 are estimated using the full covariance matrix.  The cell esds are taken
 into account individually in the estimation of esds in distances, angles
 and torsion angles; correlations between esds in cell parameters are only
 used when they are defined by crystal symmetry.  An approximate (isotropic)
 treatment of cell esds is used for estimating esds involving l.s. planes.
;
loop_
    _geom_bond_atom_site_label_1
    _geom_bond_atom_site_label_2
    _geom_bond_site_symmetry_2
    _geom_bond_distance
    _geom_bond_publ_flag
    Tl1A Tl1B 2_675 0.327(15) ?
    Tl1A O1 . 2.853(2) y
    Tl1A O1 2_675 2.853(2) y
    Tl1A O8 2_675 3.094(3) y
    Tl1A O8 . 3.094(3) y
    Tl1A O2 . 3.227(3) y
    Tl1A O2 2_675 3.227(3) y
    Tl1A O7 2_575 3.344(2) y
    Tl1A O7 1_655 3.344(2) y
    Tl1A O5 2_575 3.543(2) y
    Tl1A O5 1_655 3.543(2) y
    Tl1A O12 2_665 3.615(3) yes
    Tl1A O12 1_565 3.615(3) y
    Tl1A As1 2_675 3.7440(14) .
    Tl1A As1 . 3.7440(14) ?
    Tl1B Tl1B 2_675 0.65(3) ?
    Tl1B O1 . 2.687(12) ?
    Tl1B O8 . 3.014(10) ?
    Tl1B O7 2_575 3.022(15) ?
    Tl1B O1 2_675 3.045(14) ?
    Tl1B O2 2_675 3.146(8) ?
    Tl1B O8 2_675 3.205(11) ?
    Tl1B O5 2_575 3.286(10) ?
    Tl1B O2 . 3.338(8) ?
    Tl1B O12 2_665 3.477(12) ?
    Tl1B O7 1_655 3.666(15) ?
    Tl1B As2 2_575 3.697(13) ?
    Tl1B As1 . 3.701(9) ?
    Tl1B O12 1_565 3.775(13) ?
    Tl1B O5 1_655 3.810(11) ?
    Tl2A O3 2_666 2.804(4) y
    Tl2A O2 . 2.852(4) y
    Tl2A O6 1_655 2.936(5) y
    Tl2A O12 1_565 3.020(4) y
    Tl2A O8 . 3.091(5) y
    Tl2A O7 1_655 3.362(5) y
    Tl2A O7 2_576 3.450(4) y
    Tl2A O9 2_566 3.523(5) y
    Tl2A O10 2_566 3.572(5) y
    Tl2A O12 2_666 3.638(5) y
    Tl2A As1 2_666 3.688(4) n
    Tl2A O4 2_666 3.691(4) y
    Tl2A As2 1_655 3.763(5) ?
    Tl2A O4 . 3.811(5) yes
    Tl2B O3 2_666 2.758(4) ?
    Tl2B O8 . 2.919(4) ?
    Tl2B O2 . 2.982(6) ?
    Tl2B O12 1_565 3.079(4) ?
    Tl2B O9 2_566 3.204(4) ?
    Tl2B O10 2_566 3.266(4) ?
    Tl2B O6 1_655 3.283(3) ?
    Tl2B O7 2_576 3.380(6) ?
    Tl2B O4 . 3.650(6) ?
    Tl2B As1 2_666 3.682(3) ?
    Tl2B O7 1_655 3.698(3) ?
    Tl2B O4 2_666 3.833(4) ?
    Tl2B O12 2_666 3.843(4) ?
    Tl2B O2 2_666 3.861(4) ?
    Tl2B As3 2_566 3.879(2) ?
    Tl2C O3 2_666 2.711(13) ?
    Tl2C O12 1_565 2.931(13) ?
    Tl2C O6 1_655 2.970(18) ?
    Tl2C O2 . 3.111(12) ?
    Tl2C O7 2_576 3.197(12) ?
    Tl2C O8 . 3.258(14) ?
    Tl2C O7 1_655 3.339(17) ?
    Tl2C O12 2_666 3.454(14) ?
    Tl2C O10 2_566 3.478(17) ?
    Tl2C O9 2_566 3.640(16) ?
    Tl2C Tl2C 2_676 3.64(3) ?
    Tl2C As1 2_666 3.706(13) ?
    Tl2C O4 2_666 3.749(14) ?
    Tl2C As2 1_655 3.794(18) ?
    Fe1 O4 2_566 1.942(2) y
    Fe1 O4 . 1.942(2) y
    Fe1 O6 2_566 2.015(2) y
    Fe1 O6 . 2.015(2) y
    Fe1 O9 . 2.060(2) y
    Fe1 O9 2_566 2.060(2) yes
    Fe2 O5 . 1.946(2) y
    Fe2 O11 . 1.970(2) y
    Fe2 O1 . 1.978(2) y
    Fe2 O10 2_565 2.014(2) y
    Fe2 O7 2_575 2.044(2) y
    Fe2 O3 2_665 2.065(2) y
    As1 O4 . 1.652(2) y
    As1 O1 . 1.668(2) y
    As1 O3 . 1.683(2) y
    As1 O2 . 1.720(2) y
    As2 O6 . 1.670(2) y
    As2 O5 . 1.671(2) y
    As2 O7 . 1.684(2) y
    As2 O8 . 1.738(2) y
    As3 O11 . 1.655(2) y
    As3 O10 . 1.6730(19) y
    As3 O9 . 1.679(2) y
    As3 O12 . 1.721(2) y
    O2 H2 . 0.85(3) ?
    O8 H8 . 0.982(2) ?
    O12 H12 . 0.88(3) ?
loop_
    _geom_angle_atom_site_label_1
    _geom_angle_atom_site_label_2
    _geom_angle_atom_site_label_3
    _geom_angle_site_symmetry_1
    _geom_angle_site_symmetry_3
    _geom_angle
    _geom_angle_publ_flag
    Tl1B Tl1A O1 2_675 . 123.3(15) ?
    Tl1B Tl1A O1 2_675 2_675 56.7(15) ?
    O1 Tl1A O1 . 2_675 180.0 ?
    Tl1B Tl1A O8 2_675 2_675 72.9(17) ?
    O1 Tl1A O8 . 2_675 115.26(7) ?
    O1 Tl1A O8 2_675 2_675 64.74(7) ?
    Tl1B Tl1A O8 2_675 . 107.1(17) ?
    O1 Tl1A O8 . . 64.74(7) ?
    O1 Tl1A O8 2_675 . 115.26(7) ?
    O8 Tl1A O8 2_675 . 180.0 ?
    Tl1B Tl1A O2 2_675 . 72.8(15) ?
    O1 Tl1A O2 . . 51.62(6) ?
    O1 Tl1A O2 2_675 . 128.38(6) ?
    O8 Tl1A O2 2_675 . 112.41(7) ?
    O8 Tl1A O2 . . 67.59(7) ?
    Tl1B Tl1A O2 2_675 2_675 107.2(15) ?
    O1 Tl1A O2 . 2_675 128.39(6) ?
    O1 Tl1A O2 2_675 2_675 51.61(6) ?
    O8 Tl1A O2 2_675 2_675 67.59(7) ?
    O8 Tl1A O2 . 2_675 112.41(7) ?
    O2 Tl1A O2 . 2_675 180.0 ?
    Tl1B Tl1A O7 2_675 2_575 169.8(17) ?
    O1 Tl1A O7 . 2_575 52.66(6) ?
    O1 Tl1A O7 2_675 2_575 127.34(6) ?
    O8 Tl1A O7 2_675 2_575 99.91(6) ?
    O8 Tl1A O7 . 2_575 80.09(6) ?
    O2 Tl1A O7 . 2_575 104.24(6) ?
    O2 Tl1A O7 2_675 2_575 75.76(6) ?
    Tl1B Tl1A O7 2_675 1_655 10.2(17) ?
    O1 Tl1A O7 . 1_655 127.34(6) ?
    O1 Tl1A O7 2_675 1_655 52.66(6) ?
    O8 Tl1A O7 2_675 1_655 80.09(6) ?
    O8 Tl1A O7 . 1_655 99.91(6) ?
    O2 Tl1A O7 . 1_655 75.76(6) ?
    O2 Tl1A O7 2_675 1_655 104.24(6) ?
    O7 Tl1A O7 2_575 1_655 180.0 ?
    Tl1B Tl1A O5 2_675 2_575 143.2(16) ?
    O1 Tl1A O5 . 2_575 83.29(6) ?
    O1 Tl1A O5 2_675 2_575 96.71(6) ?
    O8 Tl1A O5 2_675 2_575 121.76(6) ?
    O8 Tl1A O5 . 2_575 58.24(6) ?
    O2 Tl1A O5 . 2_575 120.71(6) ?
    O2 Tl1A O5 2_675 2_575 59.29(6) ?
    O7 Tl1A O5 2_575 2_575 46.78(5) ?
    O7 Tl1A O5 1_655 2_575 133.22(5) ?
    Tl1B Tl1A O5 2_675 1_655 36.8(16) ?
    O1 Tl1A O5 . 1_655 96.71(6) ?
    O1 Tl1A O5 2_675 1_655 83.29(6) ?
    O8 Tl1A O5 2_675 1_655 58.24(6) ?
    O8 Tl1A O5 . 1_655 121.76(6) ?
    O2 Tl1A O5 . 1_655 59.29(6) ?
    O2 Tl1A O5 2_675 1_655 120.71(6) ?
    O7 Tl1A O5 2_575 1_655 133.22(5) ?
    O7 Tl1A O5 1_655 1_655 46.78(5) ?
    O5 Tl1A O5 2_575 1_655 180.00(3) ?
    Tl1B Tl1A O12 2_675 2_665 117.2(17) ?
    O1 Tl1A O12 . 2_665 57.83(6) ?
    O1 Tl1A O12 2_675 2_665 122.17(6) ?
    O8 Tl1A O12 2_675 2_665 59.93(6) ?
    O8 Tl1A O12 . 2_665 120.07(6) ?
    O2 Tl1A O12 . 2_665 88.55(6) ?
    O2 Tl1A O12 2_675 2_665 91.45(6) ?
    O7 Tl1A O12 2_575 2_665 52.68(5) ?
    O7 Tl1A O12 1_655 2_665 127.32(5) ?
    O5 Tl1A O12 2_575 2_665 98.17(5) ?
    O5 Tl1A O12 1_655 2_665 81.83(5) ?
    Tl1B Tl1A O12 2_675 1_565 62.8(17) ?
    O1 Tl1A O12 . 1_565 122.17(6) ?
    O1 Tl1A O12 2_675 1_565 57.83(6) ?
    O8 Tl1A O12 2_675 1_565 120.07(6) ?
    O8 Tl1A O12 . 1_565 59.93(6) ?
    O2 Tl1A O12 . 1_565 91.45(6) ?
    O2 Tl1A O12 2_675 1_565 88.55(6) ?
    O7 Tl1A O12 2_575 1_565 127.32(5) ?
    O7 Tl1A O12 1_655 1_565 52.68(5) ?
    O5 Tl1A O12 2_575 1_565 81.83(5) ?
    O5 Tl1A O12 1_655 1_565 98.17(5) ?
    O12 Tl1A O12 2_665 1_565 180.00(6) ?
    Tl1B Tl1A As1 2_675 2_675 79.9(15) ?
    O1 Tl1A As1 . 2_675 155.08(4) ?
    O1 Tl1A As1 2_675 2_675 24.92(4) ?
    O8 Tl1A As1 2_675 2_675 59.16(5) ?
    O8 Tl1A As1 . 2_675 120.84(5) ?
    O2 Tl1A As1 . 2_675 152.70(4) ?
    O2 Tl1A As1 2_675 2_675 27.30(4) ?
    O7 Tl1A As1 2_575 2_675 102.87(4) ?
    O7 Tl1A As1 1_655 2_675 77.13(4) ?
    O5 Tl1A As1 2_575 2_675 81.04(5) ?
    O5 Tl1A As1 1_655 2_675 98.96(5) ?
    O12 Tl1A As1 2_665 2_675 105.49(5) ?
    O12 Tl1A As1 1_565 2_675 74.51(5) ?
    Tl1B Tl1A As1 2_675 . 100.1(15) ?
    O1 Tl1A As1 . . 24.92(4) ?
    O1 Tl1A As1 2_675 . 155.08(4) ?
    O8 Tl1A As1 2_675 . 120.84(5) ?
    O8 Tl1A As1 . . 59.16(5) ?
    O2 Tl1A As1 . . 27.30(4) ?
    O2 Tl1A As1 2_675 . 152.70(4) ?
    O7 Tl1A As1 2_575 . 77.13(4) ?
    O7 Tl1A As1 1_655 . 102.87(4) ?
    O5 Tl1A As1 2_575 . 98.96(5) ?
    O5 Tl1A As1 1_655 . 81.04(5) ?
    O12 Tl1A As1 2_665 . 74.51(5) ?
    O12 Tl1A As1 1_565 . 105.49(5) ?
    As1 Tl1A As1 2_675 . 180.0 ?
    Tl1B Tl1B O1 2_675 . 117.4(14) ?
    Tl1B Tl1B O8 2_675 . 101.1(18) ?
    O1 Tl1B O8 . . 67.8(3) ?
    Tl1B Tl1B O7 2_675 2_575 168.7(18) ?
    O1 Tl1B O7 . 2_575 58.0(3) ?
    O8 Tl1B O7 . 2_575 86.8(3) ?
    Tl1B Tl1B O1 2_675 2_675 51.6(15) ?
    O1 Tl1B O1 . 2_675 169.0(4) ?
    O8 Tl1B O1 . 2_675 112.0(4) ?
    O7 Tl1B O1 2_575 2_675 132.7(3) ?
    Tl1B Tl1B O2 2_675 2_675 101.5(16) ?
    O1 Tl1B O2 . 2_675 139.6(5) ?
    O8 Tl1B O2 . 2_675 117.0(2) ?
    O7 Tl1B O2 2_575 2_675 81.7(3) ?
    O1 Tl1B O2 2_675 2_675 51.03(17) ?
    Tl1B Tl1B O8 2_675 2_675 67.3(17) ?
    O1 Tl1B O8 . 2_675 116.7(3) ?
    O8 Tl1B O8 . 2_675 168.4(5) ?
    O7 Tl1B O8 2_575 2_675 104.7(4) ?
    O1 Tl1B O8 2_675 2_675 61.3(2) ?
    O2 Tl1B O8 2_675 2_675 67.3(2) ?
    Tl1B Tl1B O5 2_675 2_575 139.8(18) ?
    O1 Tl1B O5 . 2_575 91.0(4) ?
    O8 Tl1B O5 . 2_575 62.0(2) ?
    O7 Tl1B O5 2_575 2_575 51.3(2) ?
    O1 Tl1B O5 2_675 2_575 98.6(2) ?
    O2 Tl1B O5 2_675 2_575 62.93(16) ?
    O8 Tl1B O5 2_675 2_575 126.7(3) ?
    Tl1B Tl1B O2 2_675 . 67.4(14) ?
    O1 Tl1B O2 . . 51.18(14) ?
    O8 Tl1B O2 . . 67.03(19) ?
    O7 Tl1B O2 2_575 . 109.2(4) ?
    O1 Tl1B O2 2_675 . 118.1(4) ?
    O2 Tl1B O2 2_675 . 168.9(5) ?
    O8 Tl1B O2 2_675 . 106.8(2) ?
    O5 Tl1B O2 2_575 . 125.3(3) ?
    Tl1B Tl1B O12 2_675 2_665 112.4(17) ?
    O1 Tl1B O12 . 2_665 60.9(3) ?
    O8 Tl1B O12 . 2_665 127.2(4) ?
    O7 Tl1B O12 2_575 2_665 56.4(2) ?
    O1 Tl1B O12 2_675 2_665 120.7(3) ?
    O2 Tl1B O12 2_675 2_665 95.5(3) ?
    O8 Tl1B O12 2_675 2_665 60.63(19) ?
    O5 Tl1B O12 2_575 2_665 106.2(4) ?
    O2 Tl1B O12 . 2_665 89.1(2) ?
    Tl1B Tl1B O7 2_675 1_655 9.3(16) ?
    O1 Tl1B O7 . 1_655 121.3(3) ?
    O8 Tl1B O7 . 1_655 94.6(3) ?
    O7 Tl1B O7 2_575 1_655 178.0(3) ?
    O1 Tl1B O7 2_675 1_655 47.9(2) ?
    O2 Tl1B O7 2_675 1_655 98.9(4) ?
    O8 Tl1B O7 2_675 1_655 73.9(3) ?
    O5 Tl1B O7 2_575 1_655 130.7(3) ?
    O2 Tl1B O7 . 1_655 70.2(2) ?
    O12 Tl1B O7 2_665 1_655 121.6(3) ?
    Tl1B Tl1B As2 2_675 2_575 162.4(16) ?
    O1 Tl1B As2 . 2_575 79.5(4) ?
    O8 Tl1B As2 . 2_575 80.1(3) ?
    O7 Tl1B As2 2_575 2_575 26.69(11) ?
    O1 Tl1B As2 2_675 2_575 111.5(2) ?
    O2 Tl1B As2 2_675 2_575 63.25(18) ?
    O8 Tl1B As2 2_675 2_575 110.9(3) ?
    O5 Tl1B As2 2_575 2_575 26.86(11) ?
    O2 Tl1B As2 . 2_575 127.7(4) ?
    O12 Tl1B As2 2_665 2_575 79.4(3) ?
    O7 Tl1B As2 1_655 2_575 155.0(3) ?
    Tl1B Tl1B As1 2_675 . 95.1(14) ?
    O1 Tl1B As1 . . 24.26(9) ?
    O8 Tl1B As1 . . 60.26(18) ?
    O7 Tl1B As1 2_575 . 81.8(3) ?
    O1 Tl1B As1 2_675 . 145.5(4) ?
    O2 Tl1B As1 2_675 . 163.4(5) ?
    O8 Tl1B As1 2_675 . 119.0(2) ?
    O5 Tl1B As1 2_575 . 104.8(3) ?
    O2 Tl1B As1 . . 27.68(8) ?
    O12 Tl1B As1 2_665 . 76.7(2) ?
    O7 Tl1B As1 1_655 . 97.7(2) ?
    As2 Tl1B As1 2_575 . 100.6(3) ?
    Tl1B Tl1B O12 2_675 1_565 58.4(17) ?
    O1 Tl1B O12 . 1_565 121.9(3) ?
    O8 Tl1B O12 . 1_565 58.5(2) ?
    O7 Tl1B O12 2_575 1_565 132.8(3) ?
    O1 Tl1B O12 2_675 1_565 54.7(2) ?
    O2 Tl1B O12 2_675 1_565 87.0(3) ?
    O8 Tl1B O12 2_675 1_565 112.6(4) ?
    O5 Tl1B O12 2_575 1_565 82.9(2) ?
    O2 Tl1B O12 . 1_565 87.0(3) ?
    O12 Tl1B O12 2_665 1_565 170.8(4) ?
    O7 Tl1B O12 1_655 1_565 49.2(2) ?
    As2 Tl1B O12 2_575 1_565 109.6(2) ?
    As1 Tl1B O12 . 1_565 103.2(3) ?
    Tl1B Tl1B O5 2_675 1_655 33.9(14) ?
    O1 Tl1B O5 . 1_655 93.69(19) ?
    O8 Tl1B O5 . 1_655 116.0(3) ?
    O7 Tl1B O5 2_575 1_655 135.1(3) ?
    O1 Tl1B O5 2_675 1_655 76.4(3) ?
    O2 Tl1B O5 2_675 1_655 115.3(3) ?
    O8 Tl1B O5 2_675 1_655 54.44(17) ?
    O5 Tl1B O5 2_575 1_655 173.6(5) ?
    O2 Tl1B O5 . 1_655 55.60(15) ?
    O12 Tl1B O5 2_665 1_655 79.93(17) ?
    O7 Tl1B O5 1_655 1_655 42.95(15) ?
    As2 Tl1B O5 2_575 1_655 159.0(4) ?
    As1 Tl1B O5 . 1_655 78.19(14) ?
    O12 Tl1B O5 1_565 1_655 91.0(3) ?
    O3 Tl2A O2 2_666 . 110.62(13) ?
    O3 Tl2A O6 2_666 1_655 84.49(12) ?
    O2 Tl2A O6 . 1_655 63.62(10) ?
    O3 Tl2A O12 2_666 1_565 135.34(15) ?
    O2 Tl2A O12 . 1_565 113.29(14) ?
    O6 Tl2A O12 1_655 1_565 107.85(16) ?
    O3 Tl2A O8 2_666 . 136.34(18) ?
    O2 Tl2A O8 . . 72.45(11) ?
    O6 Tl2A O8 1_655 . 129.21(14) ?
    O12 Tl2A O8 1_565 . 67.16(10) ?
    O3 Tl2A O7 2_666 1_655 124.09(17) ?
    O2 Tl2A O7 . 1_655 80.54(12) ?
    O6 Tl2A O7 1_655 1_655 50.58(9) ?
    O12 Tl2A O7 1_565 1_655 57.75(9) ?
    O8 Tl2A O7 . 1_655 99.55(11) ?
    O3 Tl2A O7 2_666 2_576 51.02(8) ?
    O2 Tl2A O7 . 2_576 161.15(13) ?
    O6 Tl2A O7 1_655 2_576 106.12(14) ?
    O12 Tl2A O7 1_565 2_576 84.49(11) ?
    O8 Tl2A O7 . 2_576 122.69(13) ?
    O7 Tl2A O7 1_655 2_576 105.65(13) ?
    O3 Tl2A O9 2_666 2_566 67.53(10) ?
    O2 Tl2A O9 . 2_566 84.95(13) ?
    O6 Tl2A O9 1_655 2_566 127.21(12) ?
    O12 Tl2A O9 1_565 2_566 123.73(15) ?
    O8 Tl2A O9 . 2_566 69.50(12) ?
    O7 Tl2A O9 1_655 2_566 164.03(13) ?
    O7 Tl2A O9 2_576 2_566 90.22(11) ?
    O3 Tl2A O10 2_666 2_566 50.72(8) ?
    O2 Tl2A O10 . 2_566 129.09(16) ?
    O6 Tl2A O10 1_655 2_566 135.10(13) ?
    O12 Tl2A O10 1_565 2_566 103.61(12) ?
    O8 Tl2A O10 . 2_566 92.25(13) ?
    O7 Tl2A O10 1_655 2_566 150.35(13) ?
    O7 Tl2A O10 2_576 2_566 46.17(7) ?
    O9 Tl2A O10 2_566 2_566 44.78(7) ?
    O3 Tl2A O12 2_666 2_666 48.01(9) ?
    O2 Tl2A O12 . 2_666 114.65(14) ?
    O6 Tl2A O12 1_655 2_666 54.68(9) ?
    O12 Tl2A O12 1_565 2_666 104.24(13) ?
    O8 Tl2A O12 . 2_666 171.01(13) ?
    O7 Tl2A O12 1_655 2_666 76.97(12) ?
    O7 Tl2A O12 2_576 2_666 51.73(8) ?
    O9 Tl2A O12 2_566 2_666 115.55(11) ?
    O10 Tl2A O12 2_566 2_666 87.20(9) ?
    O3 Tl2A As1 2_666 2_666 25.72(5) ?
    O2 Tl2A As1 . 2_666 84.90(10) ?
    O6 Tl2A As1 1_655 2_666 72.19(9) ?
    O12 Tl2A As1 1_565 2_666 160.16(14) ?
    O8 Tl2A As1 . 2_666 128.92(15) ?
    O7 Tl2A As1 1_655 2_666 121.50(13) ?
    O7 Tl2A As1 2_576 2_666 76.68(8) ?
    O9 Tl2A As1 2_566 2_666 63.26(8) ?
    O10 Tl2A As1 2_566 2_666 67.47(8) ?
    O12 Tl2A As1 2_666 2_666 58.90(7) ?
    O3 Tl2A O4 2_666 2_666 46.68(8) ?
    O2 Tl2A O4 . 2_666 68.41(9) ?
    O6 Tl2A O4 1_655 2_666 47.49(8) ?
    O12 Tl2A O4 1_565 2_666 153.38(18) ?
    O8 Tl2A O4 . 2_666 133.41(14) ?
    O7 Tl2A O4 1_655 2_666 97.99(12) ?
    O7 Tl2A O4 2_576 2_666 92.92(10) ?
    O9 Tl2A O4 2_566 2_666 82.69(9) ?
    O10 Tl2A O4 2_566 2_666 93.26(10) ?
    O12 Tl2A O4 2_666 2_666 55.57(8) ?
    As1 Tl2A O4 2_666 2_666 25.87(4) ?
    O3 Tl2A As2 2_666 1_655 107.80(14) ?
    O2 Tl2A As2 . 1_655 64.63(10) ?
    O6 Tl2A As2 1_655 1_655 25.22(6) ?
    O12 Tl2A As2 1_565 1_655 84.29(12) ?
    O8 Tl2A As2 . 1_655 111.92(11) ?
    O7 Tl2A As2 1_655 1_655 26.59(5) ?
    O7 Tl2A As2 2_576 1_655 113.46(13) ?
    O9 Tl2A As2 2_566 1_655 145.94(11) ?
    O10 Tl2A As2 2_566 1_655 155.68(13) ?
    O12 Tl2A As2 2_666 1_655 68.51(9) ?
    As1 Tl2A As2 2_666 1_655 97.41(10) ?
    O4 Tl2A As2 2_666 1_655 72.43(9) ?
    O3 Tl2A O4 2_666 . 100.56(13) ?
    O2 Tl2A O4 . . 44.83(9) ?
    O6 Tl2A O4 1_655 . 105.38(11) ?
    O12 Tl2A O4 1_565 . 116.01(13) ?
    O8 Tl2A O4 . . 49.45(9) ?
    O7 Tl2A O4 1_655 . 120.12(11) ?
    O7 Tl2A O4 2_576 . 134.10(14) ?
    O9 Tl2A O4 2_566 . 43.94(7) ?
    O10 Tl2A O4 2_566 . 88.11(12) ?
    O12 Tl2A O4 2_666 . 139.43(11) ?
    As1 Tl2A O4 2_666 . 82.21(9) ?
    O4 Tl2A O4 2_666 . 84.55(10) ?
    As2 Tl2A O4 1_655 . 109.33(10) ?
    O3 Tl2A Tl1B 2_666 2_675 161.45(17) ?
    O2 Tl2A Tl1B . 2_675 53.76(17) ?
    O6 Tl2A Tl1B 1_655 2_675 79.28(18) ?
    O12 Tl2A Tl1B 1_565 2_675 59.60(16) ?
    O8 Tl2A Tl1B . 2_675 53.9(2) ?
    O7 Tl2A Tl1B 1_655 2_675 49.1(2) ?
    O7 Tl2A Tl1B 2_576 2_675 143.0(2) ?
    O9 Tl2A Tl1B 2_566 2_675 116.1(2) ?
    O10 Tl2A Tl1B 2_566 2_675 145.3(2) ?
    O12 Tl2A Tl1B 2_666 2_675 124.9(2) ?
    As1 Tl2A Tl1B 2_666 2_675 137.33(16) ?
    O4 Tl2A Tl1B 2_666 2_675 114.80(15) ?
    As2 Tl2A Tl1B 1_655 2_675 58.25(19) ?
    O4 Tl2A Tl1B . 2_675 75.5(2) ?
    O3 Tl2B O8 2_666 . 149.22(12) ?
    O3 Tl2B O2 2_666 . 108.16(12) ?
    O8 Tl2B O2 . . 73.17(13) ?
    O3 Tl2B O12 2_666 1_565 134.7(2) ?
    O8 Tl2B O12 . 1_565 68.56(8) ?
    O2 Tl2B O12 . 1_565 108.07(11) ?
    O3 Tl2B O9 2_666 2_566 73.06(8) ?
    O8 Tl2B O9 . 2_566 76.24(10) ?
    O2 Tl2B O9 . 2_566 88.85(14) ?
    O12 Tl2B O9 1_565 2_566 133.58(9) ?
    O3 Tl2B O10 2_666 2_566 54.99(8) ?
    O8 Tl2B O10 . 2_566 102.08(8) ?
    O2 Tl2B O10 . 2_566 136.68(14) ?
    O12 Tl2B O10 1_565 2_566 109.78(14) ?
    O9 Tl2B O10 2_566 2_566 49.37(6) ?
    O3 Tl2B O6 2_666 1_655 78.90(8) ?
    O8 Tl2B O6 . 1_655 122.70(14) ?
    O2 Tl2B O6 . 1_655 58.07(8) ?
    O12 Tl2B O6 1_565 1_655 98.30(9) ?
    O9 Tl2B O6 2_566 1_655 126.44(12) ?
    O10 Tl2B O6 2_566 1_655 133.58(11) ?
    O3 Tl2B O7 2_666 2_576 52.16(10) ?
    O8 Tl2B O7 . 2_576 131.34(12) ?
    O2 Tl2B O7 . 2_576 155.48(9) ?
    O12 Tl2B O7 1_565 2_576 84.81(13) ?
    O9 Tl2B O7 2_566 2_576 97.20(9) ?
    O10 Tl2B O7 2_566 2_576 48.95(8) ?
    O6 Tl2B O7 1_655 2_576 100.23(12) ?
    O3 Tl2B O4 2_666 . 105.48(12) ?
    O8 Tl2B O4 . . 52.13(10) ?
    O2 Tl2B O4 . . 46.54(9) ?
    O12 Tl2B O4 1_565 . 119.12(12) ?
    O9 Tl2B O4 2_566 . 46.87(8) ?
    O10 Tl2B O4 2_566 . 95.76(9) ?
    O6 Tl2B O4 1_655 . 101.98(13) ?
    O7 Tl2B O4 2_576 . 144.05(8) ?
    O3 Tl2B As1 2_666 2_666 25.50(5) ?
    O8 Tl2B As1 . 2_666 135.81(15) ?
    O2 Tl2B As1 . 2_666 83.25(10) ?
    O12 Tl2B As1 1_565 2_666 155.60(15) ?
    O9 Tl2B As1 2_566 2_666 66.26(6) ?
    O10 Tl2B As1 2_566 2_666 70.68(6) ?
    O6 Tl2B As1 1_655 2_666 68.82(6) ?
    O7 Tl2B As1 2_576 2_666 77.62(8) ?
    O4 Tl2B As1 . 2_666 84.53(9) ?
    O3 Tl2B O7 2_666 1_655 114.48(10) ?
    O8 Tl2B O7 . 1_655 95.62(9) ?
    O2 Tl2B O7 . 1_655 73.45(8) ?
    O12 Tl2B O7 1_565 1_655 53.44(7) ?
    O9 Tl2B O7 2_566 1_655 162.11(18) ?
    O10 Tl2B O7 2_566 1_655 148.46(17) ?
    O6 Tl2B O7 1_655 1_655 45.34(6) ?
    O7 Tl2B O7 2_576 1_655 100.05(12) ?
    O4 Tl2B O7 . 1_655 115.66(12) ?
    As1 Tl2B O7 2_666 1_655 113.00(6) ?
    O3 Tl2B O4 2_666 2_666 44.76(7) ?
    O8 Tl2B O4 . 2_666 134.38(18) ?
    O2 Tl2B O4 . 2_666 65.24(9) ?
    O12 Tl2B O4 1_565 2_666 141.63(9) ?
    O9 Tl2B O4 2_566 2_666 84.79(8) ?
    O10 Tl2B O4 2_566 2_666 95.78(8) ?
    O6 Tl2B O4 1_655 2_666 44.76(6) ?
    O7 Tl2B O4 2_576 2_666 91.56(9) ?
    O4 Tl2B O4 . 2_666 84.79(11) ?
    As1 Tl2B O4 2_666 2_666 25.29(4) ?
    O7 Tl2B O4 1_655 2_666 90.02(7) ?
    O3 Tl2B O12 2_666 2_666 45.24(8) ?
    O8 Tl2B O12 . 2_666 165.47(10) ?
    O2 Tl2B O12 . 2_666 106.12(8) ?
    O12 Tl2B O12 1_565 2_666 98.54(12) ?
    O9 Tl2B O12 2_566 2_666 118.27(9) ?
    O10 Tl2B O12 2_566 2_666 88.37(11) ?
    O6 Tl2B O12 1_655 2_666 50.52(7) ?
    O7 Tl2B O12 2_576 2_666 50.28(8) ?
    O4 Tl2B O12 . 2_666 137.64(10) ?
    As1 Tl2B O12 2_666 2_666 57.16(6) ?
    O7 Tl2B O12 1_655 2_666 70.64(7) ?
    O4 Tl2B O12 2_666 2_666 52.86(6) ?
    O3 Tl2B O2 2_666 2_666 46.10(7) ?
    O8 Tl2B O2 . 2_666 109.73(14) ?
    O2 Tl2B O2 . 2_666 72.92(11) ?
    O12 Tl2B O2 1_565 2_666 177.42(8) ?
    O9 Tl2B O2 2_566 2_666 43.85(7) ?
    O10 Tl2B O2 2_566 2_666 68.46(7) ?
    O6 Tl2B O2 1_655 2_666 84.25(9) ?
    O7 Tl2B O2 2_576 2_666 95.15(8) ?
    O4 Tl2B O2 . 2_666 59.71(8) ?
    As1 Tl2B O2 2_666 2_666 26.23(4) ?
    O7 Tl2B O2 1_655 2_666 129.04(9) ?
    O4 Tl2B O2 2_666 2_666 40.95(6) ?
    O12 Tl2B O2 2_666 2_666 83.38(7) ?
    O3 Tl2B As3 2_666 2_566 66.57(6) ?
    O8 Tl2B As3 . 2_566 84.53(8) ?
    O2 Tl2B As3 . 2_566 114.04(13) ?
    O12 Tl2B As3 1_565 2_566 119.79(9) ?
    O9 Tl2B As3 2_566 2_566 25.19(4) ?
    O10 Tl2B As3 2_566 2_566 25.27(4) ?
    O6 Tl2B As3 1_655 2_566 140.22(8) ?
    O7 Tl2B As3 2_576 2_566 74.20(7) ?
    O4 Tl2B As3 . 2_566 70.61(7) ?
    As1 Tl2B As3 2_666 2_566 71.55(5) ?
    O7 Tl2B As3 1_655 2_566 172.07(14) ?
    O4 Tl2B As3 2_666 2_566 95.54(7) ?
    O12 Tl2B As3 2_666 2_566 108.40(9) ?
    O2 Tl2B As3 2_666 2_566 57.80(6) ?
    O3 Tl2C O12 2_666 1_565 145.5(4) ?
    O3 Tl2C O6 2_666 1_655 85.5(4) ?
    O12 Tl2C O6 1_565 1_655 109.3(5) ?
    O3 Tl2C O2 2_666 . 105.8(4) ?
    O12 Tl2C O2 1_565 . 108.6(4) ?
    O6 Tl2C O2 1_655 . 60.2(3) ?
    O3 Tl2C O7 2_666 2_576 54.9(2) ?
    O12 Tl2C O7 1_565 2_576 90.7(3) ?
    O6 Tl2C O7 1_655 2_576 112.0(4) ?
    O2 Tl2C O7 . 2_576 160.6(5) ?
    O3 Tl2C O8 2_666 . 132.8(6) ?
    O12 Tl2C O8 1_565 . 66.0(3) ?
    O6 Tl2C O8 1_655 . 121.8(4) ?
    O2 Tl2C O8 . . 67.0(2) ?
    O7 Tl2C O8 2_576 . 125.7(5) ?
    O3 Tl2C O7 2_666 1_655 128.4(6) ?
    O12 Tl2C O7 1_565 1_655 58.8(3) ?
    O6 Tl2C O7 1_655 1_655 50.6(3) ?
    O2 Tl2C O7 . 1_655 77.4(3) ?
    O7 Tl2C O7 2_576 1_655 112.3(4) ?
    O8 Tl2C O7 . 1_655 96.7(3) ?
    O3 Tl2C O12 2_666 2_666 50.8(2) ?
    O12 Tl2C O12 1_565 2_666 111.0(4) ?
    O6 Tl2C O12 1_655 2_666 56.8(3) ?
    O2 Tl2C O12 . 2_666 113.1(5) ?
    O7 Tl2C O12 2_576 2_666 55.3(2) ?
    O8 Tl2C O12 . 2_666 176.4(5) ?
    O7 Tl2C O12 1_655 2_666 79.9(4) ?
    O3 Tl2C O10 2_666 2_566 52.4(3) ?
    O12 Tl2C O10 1_565 2_566 107.9(5) ?
    O6 Tl2C O10 1_655 2_566 137.8(4) ?
    O2 Tl2C O10 . 2_566 123.5(5) ?
    O7 Tl2C O10 2_576 2_566 48.5(2) ?
    O8 Tl2C O10 . 2_566 91.2(4) ?
    O7 Tl2C O10 1_655 2_566 159.0(4) ?
    O12 Tl2C O10 2_666 2_566 91.7(3) ?
    O3 Tl2C O9 2_666 2_566 66.5(3) ?
    O12 Tl2C O9 1_565 2_566 122.7(5) ?
    O6 Tl2C O9 1_655 2_566 122.0(4) ?
    O2 Tl2C O9 . 2_566 79.4(3) ?
    O7 Tl2C O9 2_576 2_566 92.3(4) ?
    O8 Tl2C O9 . 2_566 66.3(3) ?
    O7 Tl2C O9 1_655 2_566 155.4(4) ?
    O12 Tl2C O9 2_666 2_566 117.3(4) ?
    O10 Tl2C O9 2_566 2_566 44.6(2) ?
    O3 Tl2C Tl2C 2_666 2_676 93.7(5) ?
    O12 Tl2C Tl2C 1_565 2_676 62.3(4) ?
    O6 Tl2C Tl2C 1_655 2_676 75.3(6) ?
    O2 Tl2C Tl2C . 2_676 128.9(8) ?
    O7 Tl2C Tl2C 2_576 2_676 58.0(3) ?
    O8 Tl2C Tl2C . 2_676 128.2(6) ?
    O7 Tl2C Tl2C 1_655 2_676 54.3(4) ?
    O12 Tl2C Tl2C 2_666 2_676 48.7(3) ?
    O10 Tl2C Tl2C 2_566 2_676 105.9(5) ?
    O9 Tl2C Tl2C 2_566 2_676 150.3(6) ?
    O3 Tl2C As1 2_666 2_666 24.72(13) ?
    O12 Tl2C As1 1_565 2_666 169.5(4) ?
    O6 Tl2C As1 1_655 2_666 71.6(3) ?
    O2 Tl2C As1 . 2_666 81.2(3) ?
    O7 Tl2C As1 2_576 2_666 79.5(3) ?
    O8 Tl2C As1 . 2_666 122.9(4) ?
    O7 Tl2C As1 1_655 2_666 121.7(5) ?
    O12 Tl2C As1 2_666 2_666 60.3(2) ?
    O10 Tl2C As1 2_566 2_666 68.2(3) ?
    O9 Tl2C As1 2_566 2_666 62.0(2) ?
    Tl2C Tl2C As1 2_676 2_666 108.7(5) ?
    O3 Tl2C O4 2_666 2_666 46.0(2) ?
    O12 Tl2C O4 1_565 2_666 155.8(6) ?
    O6 Tl2C O4 1_655 2_666 46.7(2) ?
    O2 Tl2C O4 . 2_666 65.4(3) ?
    O7 Tl2C O4 2_576 2_666 96.1(3) ?
    O8 Tl2C O4 . 2_666 125.5(3) ?
    O7 Tl2C O4 1_655 2_666 97.3(4) ?
    O12 Tl2C O4 2_666 2_666 56.5(2) ?
    O10 Tl2C O4 2_566 2_666 93.8(3) ?
    O9 Tl2C O4 2_566 2_666 80.4(3) ?
    Tl2C Tl2C O4 2_676 2_666 102.1(6) ?
    As1 Tl2C O4 2_666 2_666 25.60(10) ?
    O3 Tl2C As2 2_666 1_655 109.1(5) ?
    O12 Tl2C As2 1_565 1_655 84.9(4) ?
    O6 Tl2C As2 1_655 1_655 25.01(15) ?
    O2 Tl2C As2 . 1_655 62.3(3) ?
    O7 Tl2C As2 2_576 1_655 119.1(4) ?
    O8 Tl2C As2 . 1_655 107.4(3) ?
    O7 Tl2C As2 1_655 1_655 26.34(14) ?
    O12 Tl2C As2 2_666 1_655 70.0(3) ?
    O10 Tl2C As2 2_566 1_655 160.7(4) ?
    O9 Tl2C As2 2_566 1_655 139.2(4) ?
    Tl2C Tl2C As2 2_676 1_655 66.7(5) ?
    As1 Tl2C As2 2_666 1_655 96.6(4) ?
    O4 Tl2C As2 2_666 1_655 71.5(3) ?
    O3 Tl2C Tl2A 2_666 2_676 92.3(3) ?
    O12 Tl2C Tl2A 1_565 2_676 62.8(2) ?
    O6 Tl2C Tl2A 1_655 2_676 77.0(3) ?
    O2 Tl2C Tl2A . 2_676 131.1(5) ?
    O7 Tl2C Tl2A 2_576 2_676 55.8(2) ?
    O8 Tl2C Tl2A . 2_676 128.8(3) ?
    O7 Tl2C Tl2A 1_655 2_676 56.5(2) ?
    O12 Tl2C Tl2A 2_666 2_676 48.24(18) ?
    O10 Tl2C Tl2A 2_566 2_676 103.7(3) ?
    O9 Tl2C Tl2A 2_566 2_676 148.1(4) ?
    Tl2C Tl2C Tl2A 2_676 2_676 2.3(3) ?
    As1 Tl2C Tl2A 2_666 2_676 108.0(3) ?
    O4 Tl2C Tl2A 2_666 2_676 102.4(3) ?
    As2 Tl2C Tl2A 1_655 2_676 68.9(2) ?
    O4 Fe1 O4 2_566 . 180.0 ?
    O4 Fe1 O6 2_566 2_566 91.70(10) ?
    O4 Fe1 O6 . 2_566 88.30(10) ?
    O4 Fe1 O6 2_566 . 88.30(10) ?
    O4 Fe1 O6 . . 91.70(10) ?
    O6 Fe1 O6 2_566 . 180.0 ?
    O4 Fe1 O9 2_566 . 87.04(9) ?
    O4 Fe1 O9 . . 92.96(9) ?
    O6 Fe1 O9 2_566 . 92.17(9) ?
    O6 Fe1 O9 . . 87.83(9) ?
    O4 Fe1 O9 2_566 2_566 92.96(9) ?
    O4 Fe1 O9 . 2_566 87.04(9) ?
    O6 Fe1 O9 2_566 2_566 87.83(9) ?
    O6 Fe1 O9 . 2_566 92.17(9) ?
    O9 Fe1 O9 . 2_566 180.00(12) ?
    O4 Fe1 Tl2A 2_566 2_666 124.04(9) ?
    O4 Fe1 Tl2A . 2_666 55.96(9) ?
    O6 Fe1 Tl2A 2_566 2_666 33.14(8) ?
    O6 Fe1 Tl2A . 2_666 146.86(8) ?
    O9 Fe1 Tl2A . 2_666 99.80(8) ?
    O9 Fe1 Tl2A 2_566 2_666 80.20(8) ?
    O4 Fe1 Tl2A 2_566 1_455 55.96(9) ?
    O4 Fe1 Tl2A . 1_455 124.04(9) ?
    O6 Fe1 Tl2A 2_566 1_455 146.86(8) ?
    O6 Fe1 Tl2A . 1_455 33.14(8) ?
    O9 Fe1 Tl2A . 1_455 80.20(8) ?
    O9 Fe1 Tl2A 2_566 1_455 99.80(8) ?
    Tl2A Fe1 Tl2A 2_666 1_455 180.0 ?
    O4 Fe1 Tl2C 2_566 2_666 123.9(2) ?
    O4 Fe1 Tl2C . 2_666 56.1(2) ?
    O6 Fe1 Tl2C 2_566 2_666 32.4(2) ?
    O6 Fe1 Tl2C . 2_666 147.6(2) ?
    O9 Fe1 Tl2C . 2_666 96.31(16) ?
    O9 Fe1 Tl2C 2_566 2_666 83.69(16) ?
    Tl2A Fe1 Tl2C 2_666 2_666 3.50(15) ?
    Tl2A Fe1 Tl2C 1_455 2_666 176.50(15) ?
    O4 Fe1 Tl2C 2_566 1_455 56.1(2) ?
    O4 Fe1 Tl2C . 1_455 123.9(2) ?
    O6 Fe1 Tl2C 2_566 1_455 147.6(2) ?
    O6 Fe1 Tl2C . 1_455 32.4(2) ?
    O9 Fe1 Tl2C . 1_455 83.69(16) ?
    O9 Fe1 Tl2C 2_566 1_455 96.31(16) ?
    Tl2A Fe1 Tl2C 2_666 1_455 176.50(15) ?
    Tl2A Fe1 Tl2C 1_455 1_455 3.50(15) ?
    Tl2C Fe1 Tl2C 2_666 1_455 180.0 ?
    O4 Fe1 Tl2B 2_566 2_566 51.92(9) ?
    O4 Fe1 Tl2B . 2_566 128.08(9) ?
    O6 Fe1 Tl2B 2_566 2_566 77.24(7) ?
    O6 Fe1 Tl2B . 2_566 102.76(7) ?
    O9 Fe1 Tl2B . 2_566 39.51(8) ?
    O9 Fe1 Tl2B 2_566 2_566 140.49(8) ?
    Tl2A Fe1 Tl2B 2_666 2_566 103.44(5) ?
    Tl2A Fe1 Tl2B 1_455 2_566 76.56(5) ?
    Tl2C Fe1 Tl2B 2_666 2_566 100.63(18) ?
    Tl2C Fe1 Tl2B 1_455 2_566 79.37(18) ?
    O4 Fe1 Tl2B 2_566 . 128.08(9) ?
    O4 Fe1 Tl2B . . 51.92(9) ?
    O6 Fe1 Tl2B 2_566 . 102.76(7) ?
    O6 Fe1 Tl2B . . 77.24(7) ?
    O9 Fe1 Tl2B . . 140.49(8) ?
    O9 Fe1 Tl2B 2_566 . 39.51(8) ?
    Tl2A Fe1 Tl2B 2_666 . 76.56(5) ?
    Tl2A Fe1 Tl2B 1_455 . 103.44(5) ?
    Tl2C Fe1 Tl2B 2_666 . 79.37(18) ?
    Tl2C Fe1 Tl2B 1_455 . 100.63(18) ?
    Tl2B Fe1 Tl2B 2_566 . 180.0 ?
    O5 Fe2 O11 . . 95.79(10) ?
    O5 Fe2 O1 . . 95.83(9) ?
    O11 Fe2 O1 . . 94.90(9) ?
    O5 Fe2 O10 . 2_565 87.53(9) ?
    O11 Fe2 O10 . 2_565 91.37(9) ?
    O1 Fe2 O10 . 2_565 172.54(9) ?
    O5 Fe2 O7 . 2_575 94.10(9) ?
    O11 Fe2 O7 . 2_575 169.50(9) ?
    O1 Fe2 O7 . 2_575 87.58(9) ?
    O10 Fe2 O7 2_565 2_575 85.53(9) ?
    O5 Fe2 O3 . 2_665 174.72(8) ?
    O11 Fe2 O3 . 2_665 85.61(9) ?
    O1 Fe2 O3 . 2_665 89.11(8) ?
    O10 Fe2 O3 2_565 2_665 87.34(8) ?
    O7 Fe2 O3 2_575 2_665 84.23(9) ?
    O5 Fe2 Tl1B . . 83.71(16) ?
    O11 Fe2 Tl1B . . 134.23(14) ?
    O1 Fe2 Tl1B . . 40.21(13) ?
    O10 Fe2 Tl1B 2_565 . 134.14(13) ?
    O7 Fe2 Tl1B 2_575 . 50.57(15) ?
    O3 Fe2 Tl1B 2_665 . 98.97(16) ?
    O5 Fe2 Tl2C . 1_554 135.2(2) ?
    O11 Fe2 Tl2C . 1_554 115.68(19) ?
    O1 Fe2 Tl2C . 1_554 111.3(3) ?
    O10 Fe2 Tl2C 2_565 1_554 62.1(3) ?
    O7 Fe2 Tl2C 2_575 1_554 54.13(19) ?
    O3 Fe2 Tl2C 2_665 1_554 40.4(2) ?
    Tl1B Fe2 Tl2C . 1_554 94.5(3) ?
    O5 Fe2 Tl2B . 1_554 133.55(8) ?
    O11 Fe2 Tl2B . 1_554 111.03(9) ?
    O1 Fe2 Tl2B . 1_554 117.77(7) ?
    O10 Fe2 Tl2B 2_565 1_554 55.86(7) ?
    O7 Fe2 Tl2B 2_575 1_554 59.09(9) ?
    O3 Fe2 Tl2B 2_665 1_554 41.56(7) ?
    Tl1B Fe2 Tl2B . 1_554 101.28(17) ?
    Tl2C Fe2 Tl2B 1_554 1_554 7.1(2) ?
    O5 Fe2 Tl2A . 1_554 136.51(9) ?
    O11 Fe2 Tl2A . 1_554 112.58(9) ?
    O1 Fe2 Tl2A . 1_554 112.92(9) ?
    O10 Fe2 Tl2A 2_565 1_554 60.69(9) ?
    O7 Fe2 Tl2A 2_575 1_554 57.26(8) ?
    O3 Fe2 Tl2A 2_665 1_554 38.83(8) ?
    Tl1B Fe2 Tl2A . 1_554 97.41(17) ?
    Tl2C Fe2 Tl2A 1_554 1_554 3.2(2) ?
    Tl2B Fe2 Tl2A 1_554 1_554 4.85(8) ?
    O5 Fe2 Tl1A . . 84.15(7) ?
    O11 Fe2 Tl1A . . 131.70(7) ?
    O1 Fe2 Tl1A . . 37.68(6) ?
    O10 Fe2 Tl1A 2_565 . 136.69(6) ?
    O7 Fe2 Tl1A 2_575 . 52.97(6) ?
    O3 Fe2 Tl1A 2_665 . 98.74(6) ?
    Tl1B Fe2 Tl1A . . 2.55(12) ?
    Tl2C Fe2 Tl1A 1_554 . 95.9(2) ?
    Tl2B Fe2 Tl1A 1_554 . 102.81(6) ?
    Tl2A Fe2 Tl1A 1_554 . 98.84(7) ?
    O5 Fe2 Tl1B . 2_675 84.53(14) ?
    O11 Fe2 Tl1B . 2_675 129.48(12) ?
    O1 Fe2 Tl1B . 2_675 35.47(11) ?
    O10 Fe2 Tl1B 2_565 2_675 138.92(11) ?
    O7 Fe2 Tl1B 2_575 2_675 55.08(13) ?
    O3 Fe2 Tl1B 2_665 2_675 98.53(14) ?
    Tl1B Fe2 Tl1B . 2_675 4.8(2) ?
    Tl2C Fe2 Tl1B 1_554 2_675 97.2(3) ?
    Tl2B Fe2 Tl1B 1_554 2_675 104.14(15) ?
    Tl2A Fe2 Tl1B 1_554 2_675 100.08(15) ?
    Tl1A Fe2 Tl1B . 2_675 2.23(10) ?
    O4 As1 O1 . . 111.35(11) ?
    O4 As1 O3 . . 108.09(11) ?
    O1 As1 O3 . . 117.28(10) ?
    O4 As1 O2 . . 105.89(12) ?
    O1 As1 O2 . . 103.87(11) ?
    O3 As1 O2 . . 109.74(11) ?
    O4 As1 Tl2B . 2_666 82.50(10) ?
    O1 As1 Tl2B . 2_666 161.67(10) ?
    O3 As1 Tl2B . 2_666 44.89(11) ?
    O2 As1 Tl2B . 2_666 82.71(11) ?
    O4 As1 Tl2A . 2_666 77.17(11) ?
    O1 As1 Tl2A . 2_666 163.46(9) ?
    O3 As1 Tl2A . 2_666 46.32(9) ?
    O2 As1 Tl2A . 2_666 86.55(11) ?
    Tl2B As1 Tl2A 2_666 2_666 5.82(8) ?
    O4 As1 Tl1B . . 109.71(17) ?
    O1 As1 Tl1B . . 41.4(2) ?
    O3 As1 Tl1B . . 141.82(17) ?
    O2 As1 Tl1B . . 64.3(2) ?
    Tl2B As1 Tl1B 2_666 . 146.8(2) ?
    Tl2A As1 Tl1B 2_666 . 150.9(2) ?
    O4 As1 Tl2C . 2_666 78.6(3) ?
    O1 As1 Tl2C . 2_666 159.27(18) ?
    O3 As1 Tl2C . 2_666 42.3(2) ?
    O2 As1 Tl2C . 2_666 90.0(2) ?
    Tl2B As1 Tl2C 2_666 2_666 7.5(3) ?
    Tl2A As1 Tl2C 2_666 2_666 4.29(16) ?
    Tl1B As1 Tl2C . 2_666 154.2(3) ?
    O4 As1 Tl1A . . 110.64(9) ?
    O1 As1 Tl1A . . 46.10(7) ?
    O3 As1 Tl1A . . 141.27(7) ?
    O2 As1 Tl1A . . 59.36(9) ?
    Tl2B As1 Tl1A 2_666 . 141.78(6) ?
    Tl2A As1 Tl1A 2_666 . 145.90(8) ?
    Tl1B As1 Tl1A . . 5.0(2) ?
    Tl2C As1 Tl1A 2_666 . 149.2(2) ?
    O4 As1 Tl1B . 2_675 111.38(17) ?
    O1 As1 Tl1B . 2_675 50.7(2) ?
    O3 As1 Tl1B . 2_675 140.23(15) ?
    O2 As1 Tl1B . 2_675 54.5(2) ?
    Tl2B As1 Tl1B 2_666 2_675 137.0(2) ?
    Tl2A As1 Tl1B 2_666 2_675 141.1(2) ?
    Tl1B As1 Tl1B . 2_675 9.8(4) ?
    Tl2C As1 Tl1B 2_666 2_675 144.4(3) ?
    Tl1A As1 Tl1B . 2_675 4.8(2) ?
    O4 As1 Tl2B . . 65.74(9) ?
    O1 As1 Tl2B . . 104.61(8) ?
    O3 As1 Tl2B . . 135.82(8) ?
    O2 As1 Tl2B . . 42.84(9) ?
    Tl2B As1 Tl2B 2_666 . 91.89(9) ?
    Tl2A As1 Tl2B 2_666 . 91.78(7) ?
    Tl1B As1 Tl2B . . 67.5(2) ?
    Tl2C As1 Tl2B 2_666 . 96.05(17) ?
    Tl1A As1 Tl2B . . 64.33(4) ?
    Tl1B As1 Tl2B 2_675 . 61.4(2) ?
    O4 As1 Tl2A . . 70.99(11) ?
    O1 As1 Tl2A . . 103.97(9) ?
    O3 As1 Tl2A . . 134.43(9) ?
    O2 As1 Tl2A . . 37.60(11) ?
    Tl2B As1 Tl2A 2_666 . 91.71(10) ?
    Tl2A As1 Tl2A 2_666 . 92.14(8) ?
    Tl1B As1 Tl2A . . 65.3(2) ?
    Tl2C As1 Tl2A 2_666 . 96.43(18) ?
    Tl1A As1 Tl2A . . 61.81(6) ?
    Tl1B As1 Tl2A 2_675 . 58.5(2) ?
    Tl2B As1 Tl2A . . 5.35(7) ?
    O6 As2 O5 . . 112.19(11) ?
    O6 As2 O7 . . 108.23(11) ?
    O5 As2 O7 . . 109.50(11) ?
    O6 As2 O8 . . 108.63(11) ?
    O5 As2 O8 . . 111.53(11) ?
    O7 As2 O8 . . 106.56(10) ?
    O6 As2 Tl1B . 2_575 102.43(17) ?
    O5 As2 Tl1B . 2_575 62.73(19) ?
    O7 As2 Tl1B . 2_575 53.70(19) ?
    O8 As2 Tl1B . 2_575 147.66(17) ?
    O6 As2 Tl2A . 1_455 48.51(9) ?
    O5 As2 Tl2A . 1_455 110.40(10) ?
    O7 As2 Tl2A . 1_455 63.33(9) ?
    O8 As2 Tl2A . 1_455 137.72(10) ?
    Tl1B As2 Tl2A 2_575 1_455 61.81(17) ?
    O6 As2 Tl2C . 1_455 48.7(2) ?
    O5 As2 Tl2C . 1_455 114.46(19) ?
    O7 As2 Tl2C . 1_455 61.6(2) ?
    O8 As2 Tl2C . 1_455 133.80(19) ?
    Tl1B As2 Tl2C 2_575 1_455 64.3(2) ?
    Tl2A As2 Tl2C 1_455 1_455 4.18(17) ?
    O6 As2 Tl1A . 1_455 101.68(8) ?
    O5 As2 Tl1A . 1_455 61.84(8) ?
    O7 As2 Tl1A . 1_455 55.05(7) ?
    O8 As2 Tl1A . 1_455 148.71(8) ?
    Tl1B As2 Tl1A 2_575 1_455 1.42(17) ?
    Tl2A As2 Tl1A 1_455 1_455 61.71(6) ?
    Tl2C As2 Tl1A 1_455 1_455 64.28(19) ?
    O6 As2 Tl2C . 2_576 77.7(2) ?
    O5 As2 Tl2C . 2_576 156.3(2) ?
    O7 As2 Tl2C . 2_576 47.2(2) ?
    O8 As2 Tl2C . 2_576 83.6(3) ?
    Tl1B As2 Tl2C 2_575 2_576 94.6(3) ?
    Tl2A As2 Tl2C 1_455 2_576 59.0(2) ?
    Tl2C As2 Tl2C 1_455 2_576 54.9(4) ?
    Tl1A As2 Tl2C 1_455 2_576 95.6(2) ?
    O6 As2 Tl2B . 1_455 48.84(8) ?
    O5 As2 Tl2B . 1_455 109.53(11) ?
    O7 As2 Tl2B . 1_455 63.38(9) ?
    O8 As2 Tl2B . 1_455 138.60(11) ?
    Tl1B As2 Tl2B 2_575 1_455 61.06(16) ?
    Tl2A As2 Tl2B 1_455 1_455 0.88(12) ?
    Tl2C As2 Tl2B 1_455 1_455 5.0(2) ?
    Tl1A As2 Tl2B 1_455 1_455 60.95(5) ?
    Tl2C As2 Tl2B 2_576 1_455 59.7(2) ?
    O6 As2 Tl1B . . 136.29(14) ?
    O5 As2 Tl1B . . 76.3(2) ?
    O7 As2 Tl1B . . 108.47(12) ?
    O8 As2 Tl1B . . 37.3(2) ?
    Tl1B As2 Tl1B 2_575 . 118.22(18) ?
    Tl2A As2 Tl1B 1_455 . 170.49(16) ?
    Tl2C As2 Tl1B 1_455 . 166.8(2) ?
    Tl1A As2 Tl1B 1_455 . 118.58(16) ?
    Tl2C As2 Tl1B 2_576 . 112.2(3) ?
    Tl2B As2 Tl1B 1_455 . 170.96(15) ?
    O6 As2 Tl2B . 2_576 81.06(8) ?
    O5 As2 Tl2B . 2_576 158.98(8) ?
    O7 As2 Tl2B . 2_576 49.63(8) ?
    O8 As2 Tl2B . 2_576 77.26(9) ?
    Tl1B As2 Tl2B 2_575 2_576 99.31(18) ?
    Tl2A As2 Tl2B 1_455 2_576 65.34(6) ?
    Tl2C As2 Tl2B 1_455 2_576 61.21(17) ?
    Tl1A As2 Tl2B 1_455 2_576 100.41(4) ?
    Tl2C As2 Tl2B 2_576 2_576 6.4(2) ?
    Tl2B As2 Tl2B 1_455 2_576 66.09(10) ?
    Tl1B As2 Tl2B . 2_576 105.92(19) ?
    O11 As3 O10 . . 114.60(11) ?
    O11 As3 O9 . . 114.77(11) ?
    O10 As3 O9 . . 107.46(11) ?
    O11 As3 O12 . . 108.03(11) ?
    O10 As3 O12 . . 99.57(10) ?
    O9 As3 O12 . . 111.41(11) ?
    O11 As3 Tl2B . 2_566 151.04(8) ?
    O10 As3 Tl2B . 2_566 56.44(11) ?
    O9 As3 Tl2B . 2_566 54.30(11) ?
    O12 As3 Tl2B . 2_566 100.81(9) ?
    O11 As3 Tl2A . 2_566 149.26(9) ?
    O10 As3 Tl2A . 2_566 55.87(9) ?
    O9 As3 Tl2A . 2_566 54.20(9) ?
    O12 As3 Tl2A . 2_566 102.56(9) ?
    Tl2B As3 Tl2A 2_566 2_566 1.80(6) ?
    O11 As3 Tl2C . 2_566 148.9(2) ?
    O10 As3 Tl2C . 2_566 52.14(17) ?
    O9 As3 Tl2C . 2_566 57.83(17) ?
    O12 As3 Tl2C . 2_566 102.3(2) ?
    Tl2B As3 Tl2C 2_566 2_566 4.5(2) ?
    Tl2A As3 Tl2C 2_566 2_566 3.75(14) ?
    O11 As3 Tl1B . 2_665 84.07(15) ?
    O10 As3 Tl1B . 2_665 69.2(2) ?
    O9 As3 Tl1B . 2_665 159.27(14) ?
    O12 As3 Tl1B . 2_665 51.33(18) ?
    Tl2B As3 Tl1B 2_566 2_665 113.00(17) ?
    Tl2A As3 Tl1B 2_566 2_665 113.69(16) ?
    Tl2C As3 Tl1B 2_566 2_665 110.6(2) ?
    O11 As3 Tl1A . 1_545 84.12(8) ?
    O10 As3 Tl1A . 1_545 65.45(7) ?
    O9 As3 Tl1A . 1_545 160.59(8) ?
    O12 As3 Tl1A . 1_545 55.16(8) ?
    Tl2B As3 Tl1A 2_566 1_545 111.13(8) ?
    Tl2A As3 Tl1A 2_566 1_545 111.69(6) ?
    Tl2C As3 Tl1A 2_566 1_545 108.43(16) ?
    Tl1B As3 Tl1A 2_665 1_545 4.35(19) ?
    O11 As3 Tl1B . 1_545 84.20(14) ?
    O10 As3 Tl1B . 1_545 61.76(19) ?
    O9 As3 Tl1B . 1_545 161.02(14) ?
    O12 As3 Tl1B . 1_545 58.96(17) ?
    Tl2B As3 Tl1B 2_566 1_545 109.19(17) ?
    Tl2A As3 Tl1B 2_566 1_545 109.63(16) ?
    Tl2C As3 Tl1B 2_566 1_545 106.3(2) ?
    Tl1B As3 Tl1B 2_665 1_545 8.6(4) ?
    Tl1A As3 Tl1B 1_545 1_545 4.27(18) ?
    O11 As3 Tl2C . 1_545 129.0(2) ?
    O10 As3 Tl2C . 1_545 80.0(2) ?
    O9 As3 Tl2C . 1_545 104.96(19) ?
    O12 As3 Tl2C . 1_545 23.7(2) ?
    Tl2B As3 Tl2C 2_566 1_545 78.9(2) ?
    Tl2A As3 Tl2C 2_566 1_545 80.5(2) ?
    Tl2C As3 Tl2C 2_566 1_545 79.8(4) ?
    Tl1B As3 Tl2C 2_665 1_545 54.5(2) ?
    Tl1A As3 Tl2C 1_545 1_545 56.81(16) ?
    Tl1B As3 Tl2C 1_545 1_545 59.2(2) ?
    O11 As3 Tl2B . 1_545 132.75(8) ?
    O10 As3 Tl2B . 1_545 74.02(9) ?
    O9 As3 Tl2B . 1_545 104.89(10) ?
    O12 As3 Tl2B . 1_545 29.66(8) ?
    Tl2B As3 Tl2B 2_566 1_545 74.28(6) ?
    Tl2A As3 Tl2B 2_566 1_545 75.87(6) ?
    Tl2C As3 Tl2B 2_566 1_545 74.87(19) ?
    Tl1B As3 Tl2B 2_665 1_545 54.38(13) ?
    Tl1A As3 Tl2B 1_545 1_545 56.21(6) ?
    Tl1B As3 Tl2B 1_545 1_545 58.18(13) ?
    Tl2C As3 Tl2B 1_545 1_545 6.2(2) ?
    As1 O1 Fe2 . . 126.13(11) ?
    As1 O1 Tl1B . . 114.3(3) ?
    Fe2 O1 Tl1B . . 111.4(3) ?
    As1 O1 Tl1A . . 108.97(9) ?
    Fe2 O1 Tl1A . . 117.26(9) ?
    Tl1B O1 Tl1A . . 5.8(2) ?
    As1 O1 Tl1B . 2_675 104.2(2) ?
    Fe2 O1 Tl1B . 2_675 122.4(2) ?
    Tl1B O1 Tl1B . 2_675 11.0(4) ?
    Tl1A O1 Tl1B . 2_675 5.16(19) ?
    As1 O1 Tl2A . . 55.90(7) ?
    Fe2 O1 Tl2A . . 135.14(10) ?
    Tl1B O1 Tl2A . . 61.8(3) ?
    Tl1A O1 Tl2A . . 57.72(6) ?
    Tl1B O1 Tl2A 2_675 . 54.3(2) ?
    As1 O1 Tl2B . . 55.35(7) ?
    Fe2 O1 Tl2B . . 131.07(8) ?
    Tl1B O1 Tl2B . . 64.2(3) ?
    Tl1A O1 Tl2B . . 60.43(5) ?
    Tl1B O1 Tl2B 2_675 . 57.3(2) ?
    Tl2A O1 Tl2B . . 4.56(6) ?
    As1 O1 Tl2C . . 56.97(16) ?
    Fe2 O1 Tl2C . . 134.8(2) ?
    Tl1B O1 Tl2C . . 60.8(3) ?
    Tl1A O1 Tl2C . . 56.75(17) ?
    Tl1B O1 Tl2C 2_675 . 53.4(3) ?
    Tl2A O1 Tl2C . . 1.07(18) ?
    Tl2B O1 Tl2C . . 4.9(2) ?
    As1 O1 Tl2C . 1_554 150.86(17) ?
    Fe2 O1 Tl2C . 1_554 47.1(2) ?
    Tl1B O1 Tl2C . 1_554 91.3(3) ?
    Tl1A O1 Tl2C . 1_554 95.80(16) ?
    Tl1B O1 Tl2C 2_675 1_554 99.8(3) ?
    Tl2A O1 Tl2C . 1_554 152.55(13) ?
    Tl2B O1 Tl2C . 1_554 153.67(13) ?
    Tl2C O1 Tl2C . 1_554 151.5(3) ?
    As1 O1 Tl2A . 2_675 151.74(10) ?
    Fe2 O1 Tl2A . 2_675 81.86(8) ?
    Tl1B O1 Tl2A . 2_675 47.4(3) ?
    Tl1A O1 Tl2A . 2_675 51.24(6) ?
    Tl1B O1 Tl2A 2_675 2_675 54.8(2) ?
    Tl2A O1 Tl2A . 2_675 108.96(6) ?
    Tl2B O1 Tl2A . 2_675 111.56(8) ?
    Tl2C O1 Tl2A . 2_675 107.99(18) ?
    Tl2C O1 Tl2A 1_554 2_675 45.12(17) ?
    As1 O1 Tl2C . 2_675 153.1(2) ?
    Fe2 O1 Tl2C . 2_675 80.01(19) ?
    Tl1B O1 Tl2C . 2_675 50.5(3) ?
    Tl1A O1 Tl2C . 2_675 54.32(13) ?
    Tl1B O1 Tl2C 2_675 2_675 57.9(3) ?
    Tl2A O1 Tl2C . 2_675 112.04(15) ?
    Tl2B O1 Tl2C . 2_675 114.66(15) ?
    Tl2C O1 Tl2C . 2_675 111.07(16) ?
    Tl2C O1 Tl2C 1_554 2_675 42.2(3) ?
    Tl2A O1 Tl2C 2_675 2_675 3.11(12) ?
    As1 O2 Tl2A . . 120.80(15) ?
    As1 O2 Tl2B . . 114.06(13) ?
    Tl2A O2 Tl2B . . 6.91(12) ?
    As1 O2 Tl2C . . 122.7(3) ?
    Tl2A O2 Tl2C . . 1.9(4) ?
    Tl2B O2 Tl2C . . 8.8(3) ?
    As1 O2 Tl1B . 2_675 99.0(3) ?
    Tl2A O2 Tl1B . 2_675 79.2(2) ?
    Tl2B O2 Tl1B . 2_675 81.3(2) ?
    Tl2C O2 Tl1B . 2_675 79.2(3) ?
    As1 O2 Tl1A . . 93.34(9) ?
    Tl2A O2 Tl1A . . 81.85(9) ?
    Tl2B O2 Tl1A . . 83.31(8) ?
    Tl2C O2 Tl1A . . 81.9(2) ?
    Tl1B O2 Tl1A 2_675 . 5.7(3) ?
    As1 O2 Tl1B . . 88.0(3) ?
    Tl2A O2 Tl1B . . 84.3(2) ?
    Tl2B O2 Tl1B . . 85.2(2) ?
    Tl2C O2 Tl1B . . 84.6(3) ?
    Tl1B O2 Tl1B 2_675 . 11.1(5) ?
    Tl1A O2 Tl1B . . 5.4(3) ?
    As1 O2 Tl2B . 2_666 71.06(10) ?
    Tl2A O2 Tl2B . 2_666 109.95(13) ?
    Tl2B O2 Tl2B . 2_666 107.08(11) ?
    Tl2C O2 Tl2B . 2_666 110.3(3) ?
    Tl1B O2 Tl2B 2_675 2_666 168.9(3) ?
    Tl1A O2 Tl2B . 2_666 163.67(10) ?
    Tl1B O2 Tl2B . 2_666 158.5(3) ?
    As1 O2 Tl2A . 2_666 67.86(10) ?
    Tl2A O2 Tl2A . 2_666 107.71(11) ?
    Tl2B O2 Tl2A . 2_666 104.32(10) ?
    Tl2C O2 Tl2A . 2_666 108.2(3) ?
    Tl1B O2 Tl2A 2_675 2_666 166.9(3) ?
    Tl1A O2 Tl2A . 2_666 161.19(9) ?
    Tl1B O2 Tl2A . 2_666 155.8(3) ?
    Tl2B O2 Tl2A 2_666 2_666 5.22(6) ?
    As1 O2 Tl2C . 2_666 65.1(2) ?
    Tl2A O2 Tl2C . 2_666 111.0(2) ?
    Tl2B O2 Tl2C . 2_666 107.5(2) ?
    Tl2C O2 Tl2C . 2_666 111.5(2) ?
    Tl1B O2 Tl2C 2_675 2_666 163.8(3) ?
    Tl1A O2 Tl2C . 2_666 158.2(2) ?
    Tl1B O2 Tl2C . 2_666 152.9(3) ?
    Tl2B O2 Tl2C 2_666 2_666 6.2(2) ?
    Tl2A O2 Tl2C 2_666 2_666 3.62(15) ?
    As1 O2 H2 . . 113(3) ?
    Tl2A O2 H2 . . 111(3) ?
    Tl2B O2 H2 . . 114(3) ?
    Tl2C O2 H2 . . 109(3) ?
    Tl1B O2 H2 2_675 . 131(3) ?
    Tl1A O2 H2 . . 135(3) ?
    Tl1B O2 H2 . . 139(3) ?
    Tl2B O2 H2 2_666 . 52(3) ?
    Tl2A O2 H2 2_666 . 58(3) ?
    Tl2C O2 H2 2_666 . 58(3) ?
    As1 O3 Fe2 . 2_665 131.25(12) ?
    As1 O3 Tl2C . 2_666 112.9(3) ?
    Fe2 O3 Tl2C 2_665 2_666 110.1(3) ?
    As1 O3 Tl2B . 2_666 109.61(14) ?
    Fe2 O3 Tl2B 2_665 2_666 108.65(11) ?
    Tl2C O3 Tl2B 2_666 2_666 10.1(4) ?
    As1 O3 Tl2A . 2_666 107.96(12) ?
    Fe2 O3 Tl2A 2_665 2_666 113.66(11) ?
    Tl2C O3 Tl2A 2_666 2_666 5.4(2) ?
    Tl2B O3 Tl2A 2_666 2_666 7.66(10) ?
    As1 O3 Tl1B . 2_665 135.47(14) ?
    Fe2 O3 Tl1B 2_665 2_665 55.10(13) ?
    Tl2C O3 Tl1B 2_666 2_665 98.4(3) ?
    Tl2B O3 Tl1B 2_666 2_665 106.05(16) ?
    Tl2A O3 Tl1B 2_666 2_665 103.81(15) ?
    As1 O3 Tl2C . 1_545 134.1(2) ?
    Fe2 O3 Tl2C 2_665 1_545 91.18(19) ?
    Tl2C O3 Tl2C 2_666 1_545 51.0(4) ?
    Tl2B O3 Tl2C 2_666 1_545 60.46(16) ?
    Tl2A O3 Tl2C 2_666 1_545 55.88(18) ?
    Tl1B O3 Tl2C 2_665 1_545 50.50(18) ?
    As1 O3 Tl2A . 1_545 135.71(10) ?
    Fe2 O3 Tl2A 2_665 1_545 88.82(8) ?
    Tl2C O3 Tl2A 2_666 1_545 53.5(3) ?
    Tl2B O3 Tl2A 2_666 1_545 62.88(9) ?
    Tl2A O3 Tl2A 2_666 1_545 58.48(13) ?
    Tl1B O3 Tl2A 2_665 1_545 47.62(12) ?
    Tl2C O3 Tl2A 1_545 1_545 2.89(14) ?
    As1 O3 Tl1A . 1_545 132.86(9) ?
    Fe2 O3 Tl1A 2_665 1_545 56.68(5) ?
    Tl2C O3 Tl1A 2_666 1_545 100.0(3) ?
    Tl2B O3 Tl1A 2_666 1_545 107.82(12) ?
    Tl2A O3 Tl1A 2_666 1_545 105.31(10) ?
    Tl1B O3 Tl1A 2_665 1_545 2.65(11) ?
    Tl2C O3 Tl1A 1_545 1_545 51.31(14) ?
    Tl2A O3 Tl1A 1_545 1_545 48.45(5) ?
    As1 O3 Tl2B . 1_545 132.28(9) ?
    Fe2 O3 Tl2B 2_665 1_545 91.64(8) ?
    Tl2C O3 Tl2B 2_666 1_545 54.3(3) ?
    Tl2B O3 Tl2B 2_666 1_545 63.88(13) ?
    Tl2A O3 Tl2B 2_666 1_545 59.06(9) ?
    Tl1B O3 Tl2B 2_665 1_545 48.44(13) ?
    Tl2C O3 Tl2B 1_545 1_545 3.8(2) ?
    Tl2A O3 Tl2B 1_545 1_545 3.54(5) ?
    Tl1A O3 Tl2B 1_545 1_545 49.07(6) ?
    As1 O3 Tl1B . . 26.48(12) ?
    Fe2 O3 Tl1B 2_665 . 105.07(14) ?
    Tl2C O3 Tl1B 2_666 . 131.6(3) ?
    Tl2B O3 Tl1B 2_666 . 124.7(2) ?
    Tl2A O3 Tl1B 2_666 . 126.15(18) ?
    Tl1B O3 Tl1B 2_665 . 129.18(12) ?
    Tl2C O3 Tl1B 1_545 . 158.3(2) ?
    Tl2A O3 Tl1B 1_545 . 158.75(14) ?
    Tl1A O3 Tl1B 1_545 . 127.28(17) ?
    Tl2B O3 Tl1B 1_545 . 155.26(13) ?
    As1 O3 Tl1B . 1_545 130.50(12) ?
    Fe2 O3 Tl1B 2_665 1_545 58.15(12) ?
    Tl2C O3 Tl1B 2_666 1_545 101.3(3) ?
    Tl2B O3 Tl1B 2_666 1_545 109.41(15) ?
    Tl2A O3 Tl1B 2_666 1_545 106.65(14) ?
    Tl1B O3 Tl1B 2_665 1_545 5.04(19) ?
    Tl2C O3 Tl1B 1_545 1_545 52.12(17) ?
    Tl2A O3 Tl1B 1_545 1_545 49.29(11) ?
    Tl1A O3 Tl1B 1_545 1_545 2.40(9) ?
    Tl2B O3 Tl1B 1_545 1_545 49.72(12) ?
    Tl1B O3 Tl1B . 1_545 125.5(2) ?
    As1 O4 Fe1 . . 166.48(15) ?
    As1 O4 Tl2B . . 89.90(10) ?
    Fe1 O4 Tl2B . . 103.33(9) ?
    As1 O4 Tl2A . 2_666 76.96(11) ?
    Fe1 O4 Tl2A . 2_666 98.20(11) ?
    Tl2B O4 Tl2A . 2_666 97.68(9) ?
    As1 O4 Tl2C . 2_666 75.8(3) ?
    Fe1 O4 Tl2C . 2_666 98.5(3) ?
    Tl2B O4 Tl2C . 2_666 101.6(2) ?
    Tl2A O4 Tl2C 2_666 2_666 4.18(17) ?
    As1 O4 Tl2A . . 84.81(11) ?
    Fe1 O4 Tl2A . . 108.35(11) ?
    Tl2B O4 Tl2A . . 5.20(7) ?
    Tl2A O4 Tl2A 2_666 . 95.45(10) ?
    Tl2C O4 Tl2A 2_666 . 99.3(2) ?
    As1 O4 Tl2B . 2_666 72.21(9) ?
    Fe1 O4 Tl2B . 2_666 103.35(9) ?
    Tl2B O4 Tl2B . 2_666 95.21(11) ?
    Tl2A O4 Tl2B 2_666 2_666 5.28(8) ?
    Tl2C O4 Tl2B 2_666 2_666 7.2(3) ?
    Tl2A O4 Tl2B . 2_666 92.62(11) ?
    As1 O4 Tl2C . . 86.4(3) ?
    Fe1 O4 Tl2C . . 106.8(2) ?
    Tl2B O4 Tl2C . . 3.7(3) ?
    Tl2A O4 Tl2C 2_666 . 95.8(2) ?
    Tl2C O4 Tl2C 2_666 . 99.6(2) ?
    Tl2A O4 Tl2C . . 1.6(3) ?
    Tl2B O4 Tl2C 2_666 . 93.1(2) ?
    As1 O4 Tl1B . . 50.23(13) ?
    Fe1 O4 Tl1B . . 139.29(14) ?
    Tl2B O4 Tl1B . . 62.09(19) ?
    Tl2A O4 Tl1B 2_666 . 120.48(15) ?
    Tl2C O4 Tl1B 2_666 . 121.0(3) ?
    Tl2A O4 Tl1B . . 59.2(2) ?
    Tl2B O4 Tl1B 2_666 . 115.20(13) ?
    Tl2C O4 Tl1B . . 60.4(3) ?
    As1 O4 Tl1A . . 49.70(7) ?
    Fe1 O4 Tl1A . . 140.71(10) ?
    Tl2B O4 Tl1A . . 58.81(5) ?
    Tl2A O4 Tl1A 2_666 . 117.68(9) ?
    Tl2C O4 Tl1A 2_666 . 118.5(3) ?
    Tl2A O4 Tl1A . . 55.77(6) ?
    Tl2B O4 Tl1A 2_666 . 112.41(7) ?
    Tl2C O4 Tl1A . . 56.96(19) ?
    Tl1B O4 Tl1A . . 4.04(18) ?
    As1 O4 Tl1B . 2_675 49.42(13) ?
    Fe1 O4 Tl1B . 2_675 141.78(14) ?
    Tl2B O4 Tl1B . 2_675 55.70(18) ?
    Tl2A O4 Tl1B 2_666 2_675 114.90(14) ?
    Tl2C O4 Tl1B 2_666 2_675 115.9(3) ?
    Tl2A O4 Tl1B . 2_675 52.46(19) ?
    Tl2B O4 Tl1B 2_666 2_675 109.66(13) ?
    Tl2C O4 Tl1B . 2_675 53.7(3) ?
    Tl1B O4 Tl1B . 2_675 7.9(3) ?
    Tl1A O4 Tl1B . 2_675 3.91(17) ?
    As2 O5 Fe2 . . 142.35(13) ?
    As2 O5 Tl1B . 2_575 90.4(3) ?
    Fe2 O5 Tl1B . 2_575 126.1(2) ?
    As2 O5 Tl1A . 1_455 93.59(9) ?
    Fe2 O5 Tl1A . 1_455 123.14(9) ?
    Tl1B O5 Tl1A 2_575 1_455 3.4(2) ?
    As2 O5 Tl1B . 1_455 96.3(2) ?
    Fe2 O5 Tl1B . 1_455 120.6(2) ?
    Tl1B O5 Tl1B 2_575 1_455 6.4(5) ?
    Tl1A O5 Tl1B 1_455 1_455 3.0(2) ?
    As2 O5 Tl1B . . 80.61(19) ?
    Fe2 O5 Tl1B . . 68.44(17) ?
    Tl1B O5 Tl1B 2_575 . 131.69(18) ?
    Tl1A O5 Tl1B 1_455 . 133.51(11) ?
    Tl1B O5 Tl1B 1_455 . 135.0(2) ?
    As2 O5 Tl1A . . 78.54(8) ?
    Fe2 O5 Tl1A . . 69.75(6) ?
    Tl1B O5 Tl1A 2_575 . 133.1(2) ?
    Tl1A O5 Tl1A 1_455 . 135.05(6) ?
    Tl1B O5 Tl1A 1_455 . 136.64(17) ?
    Tl1B O5 Tl1A . . 2.70(16) ?
    As2 O5 Tl2A . 1_455 49.78(8) ?
    Fe2 O5 Tl2A . 1_455 157.69(10) ?
    Tl1B O5 Tl2A 2_575 1_455 54.9(2) ?
    Tl1A O5 Tl2A 1_455 1_455 56.74(6) ?
    Tl1B O5 Tl2A 1_455 1_455 58.40(17) ?
    Tl1B O5 Tl2A . 1_455 129.96(19) ?
    Tl1A O5 Tl2A . 1_455 128.08(7) ?
    As2 O5 Tl1B . 2_675 76.70(17) ?
    Fe2 O5 Tl1B . 2_675 70.94(16) ?
    Tl1B O5 Tl1B 2_575 2_675 134.2(3) ?
    Tl1A O5 Tl1B 1_455 2_675 136.33(10) ?
    Tl1B O5 Tl1B 1_455 2_675 138.05(15) ?
    Tl1B O5 Tl1B . 2_675 5.1(3) ?
    Tl1A O5 Tl1B . 2_675 2.40(13) ?
    Tl2A O5 Tl1B 1_455 2_675 126.37(17) ?
    As2 O5 Tl2C . 1_455 46.81(17) ?
    Fe2 O5 Tl2C . 1_455 160.19(18) ?
    Tl1B O5 Tl2C 2_575 1_455 56.2(3) ?
    Tl1A O5 Tl2C 1_455 1_455 58.14(17) ?
    Tl1B O5 Tl2C 1_455 1_455 59.9(2) ?
    Tl1B O5 Tl2C . 1_455 126.9(2) ?
    Tl1A O5 Tl2C . 1_455 125.04(17) ?
    Tl2A O5 Tl2C 1_455 1_455 3.08(18) ?
    Tl1B O5 Tl2C 2_675 1_455 123.3(2) ?
    As2 O5 Tl2B . 1_455 51.91(8) ?
    Fe2 O5 Tl2B . 1_455 156.29(10) ?
    Tl1B O5 Tl2B 2_575 1_455 53.55(19) ?
    Tl1A O5 Tl2B 1_455 1_455 55.28(5) ?
    Tl1B O5 Tl2B 1_455 1_455 56.85(17) ?
    Tl1B O5 Tl2B . 1_455 132.05(19) ?
    Tl1A O5 Tl2B . 1_455 130.19(7) ?
    Tl2A O5 Tl2B 1_455 1_455 2.14(10) ?
    Tl1B O5 Tl2B 2_675 1_455 128.49(17) ?
    Tl2C O5 Tl2B 1_455 1_455 5.15(19) ?
    As2 O6 Fe1 . . 126.05(12) ?
    As2 O6 Tl2A . 1_455 106.26(12) ?
    Fe1 O6 Tl2A . 1_455 124.82(12) ?
    As2 O6 Tl2C . 1_455 106.3(3) ?
    Fe1 O6 Tl2C . 1_455 126.3(3) ?
    Tl2A O6 Tl2C 1_455 1_455 5.3(2) ?
    As2 O6 Tl2B . 1_455 108.64(10) ?
    Fe1 O6 Tl2B . 1_455 122.23(10) ?
    Tl2A O6 Tl2B 1_455 1_455 2.60(10) ?
    Tl2C O6 Tl2B 1_455 1_455 6.8(3) ?
    As2 O6 Tl2C . 2_576 78.7(2) ?
    Fe1 O6 Tl2C . 2_576 135.73(19) ?
    Tl2A O6 Tl2C 1_455 2_576 64.8(2) ?
    Tl2C O6 Tl2C 1_455 2_576 59.8(4) ?
    Tl2B O6 Tl2C 1_455 2_576 66.6(3) ?
    As2 O6 Tl2B . 2_576 76.31(8) ?
    Fe1 O6 Tl2B . 2_576 133.00(9) ?
    Tl2A O6 Tl2B 1_455 2_576 70.73(9) ?
    Tl2C O6 Tl2B 1_455 2_576 65.8(2) ?
    Tl2B O6 Tl2B 1_455 2_576 72.57(11) ?
    Tl2C O6 Tl2B 2_576 2_576 6.0(3) ?
    As2 O6 Tl2A . 2_576 79.49(9) ?
    Fe1 O6 Tl2A . 2_576 133.98(9) ?
    Tl2A O6 Tl2A 1_455 2_576 65.97(14) ?
    Tl2C O6 Tl2A 1_455 2_576 61.0(2) ?
    Tl2B O6 Tl2A 1_455 2_576 67.76(10) ?
    Tl2C O6 Tl2A 2_576 2_576 1.8(2) ?
    Tl2B O6 Tl2A 2_576 2_576 4.97(7) ?
    As2 O6 Tl1B . 2_575 55.67(16) ?
    Fe1 O6 Tl1B . 2_575 138.50(18) ?
    Tl2A O6 Tl1B 1_455 2_575 59.44(15) ?
    Tl2C O6 Tl1B 1_455 2_575 62.4(3) ?
    Tl2B O6 Tl1B 1_455 2_575 60.96(14) ?
    Tl2C O6 Tl1B 2_576 2_575 85.3(2) ?
    Tl2B O6 Tl1B 2_576 2_575 88.46(17) ?
    Tl2A O6 Tl1B 2_576 2_575 87.14(17) ?
    As2 O6 Tl2B . . 75.09(8) ?
    Fe1 O6 Tl2B . . 76.97(8) ?
    Tl2A O6 Tl2B 1_455 . 139.02(8) ?
    Tl2C O6 Tl2B 1_455 . 133.7(2) ?
    Tl2B O6 Tl2B 1_455 . 140.17(16) ?
    Tl2C O6 Tl2B 2_576 . 75.8(3) ?
    Tl2B O6 Tl2B 2_576 . 69.97(6) ?
    Tl2A O6 Tl2B 2_576 . 74.36(11) ?
    Tl1B O6 Tl2B 2_575 . 129.88(17) ?
    As2 O6 Tl1A . 1_455 57.71(7) ?
    Fe1 O6 Tl1A . 1_455 136.87(8) ?
    Tl2A O6 Tl1A 1_455 1_455 58.46(8) ?
    Tl2C O6 Tl1A 1_455 1_455 61.6(2) ?
    Tl2B O6 Tl1A 1_455 1_455 59.90(7) ?
    Tl2C O6 Tl1A 2_576 1_455 86.74(19) ?
    Tl2B O6 Tl1A 2_576 1_455 90.01(6) ?
    Tl2A O6 Tl1A 2_576 1_455 88.54(7) ?
    Tl1B O6 Tl1A 2_575 1_455 2.28(17) ?
    Tl2B O6 Tl1A . 1_455 132.08(6) ?
    As2 O6 Tl2A . . 73.27(9) ?
    Fe1 O6 Tl2A . . 76.91(8) ?
    Tl2A O6 Tl2A 1_455 . 141.05(13) ?
    Tl2C O6 Tl2A 1_455 . 135.7(3) ?
    Tl2B O6 Tl2A 1_455 . 142.30(9) ?
    Tl2C O6 Tl2A 2_576 . 77.4(2) ?
    Tl2B O6 Tl2A 2_576 . 71.48(7) ?
    Tl2A O6 Tl2A 2_576 . 75.96(9) ?
    Tl1B O6 Tl2A 2_575 . 128.38(17) ?
    Tl2B O6 Tl2A . . 2.59(8) ?
    Tl1A O6 Tl2A 1_455 . 130.56(6) ?
    As2 O7 Fe2 . 2_575 122.44(11) ?
    As2 O7 Tl1B . 2_575 99.60(17) ?
    Fe2 O7 Tl1B 2_575 2_575 97.94(18) ?
    As2 O7 Tl2C . 2_576 110.0(3) ?
    Fe2 O7 Tl2C 2_575 2_576 94.7(3) ?
    Tl1B O7 Tl2C 2_575 2_576 134.3(4) ?
    As2 O7 Tl2C . 1_455 92.1(3) ?
    Fe2 O7 Tl2C 2_575 1_455 145.3(3) ?
    Tl1B O7 Tl2C 2_575 1_455 77.4(3) ?
    Tl2C O7 Tl2C 2_576 1_455 67.7(4) ?
    As2 O7 Tl1A . 1_455 100.56(9) ?
    Fe2 O7 Tl1A 2_575 1_455 97.82(8) ?
    Tl1B O7 Tl1A 2_575 1_455 1.10(17) ?
    Tl2C O7 Tl1A 2_576 1_455 133.2(3) ?
    Tl2C O7 Tl1A 1_455 1_455 76.9(2) ?
    As2 O7 Tl2A . 1_455 90.08(10) ?
    Fe2 O7 Tl2A 2_575 1_455 147.47(11) ?
    Tl1B O7 Tl2A 2_575 1_455 73.5(2) ?
    Tl2C O7 Tl2A 2_576 1_455 72.4(3) ?
    Tl2C O7 Tl2A 1_455 1_455 4.73(18) ?
    Tl1A O7 Tl2A 1_455 1_455 73.06(8) ?
    As2 O7 Tl2B . 2_576 108.05(10) ?
    Fe2 O7 Tl2B 2_575 2_576 89.65(8) ?
    Tl1B O7 Tl2B 2_575 2_576 141.32(19) ?
    Tl2C O7 Tl2B 2_576 2_576 7.8(3) ?
    Tl2C O7 Tl2B 1_455 2_576 75.10(18) ?
    Tl1A O7 Tl2B 1_455 2_576 140.26(7) ?
    Tl2A O7 Tl2B 1_455 2_576 79.80(8) ?
    As2 O7 Tl2A . 2_576 110.54(11) ?
    Fe2 O7 Tl2A 2_575 2_576 92.84(10) ?
    Tl1B O7 Tl2A 2_575 2_576 135.4(2) ?
    Tl2C O7 Tl2A 2_576 2_576 2.0(3) ?
    Tl2C O7 Tl2A 1_455 2_576 69.6(2) ?
    Tl1A O7 Tl2A 1_455 2_576 134.39(10) ?
    Tl2A O7 Tl2A 1_455 2_576 74.35(13) ?
    Tl2B O7 Tl2A 2_576 2_576 6.18(9) ?
    As2 O7 Tl1B . 1_455 101.35(15) ?
    Fe2 O7 Tl1B 2_575 1_455 97.73(15) ?
    Tl1B O7 Tl1B 2_575 1_455 2.0(3) ?
    Tl2C O7 Tl1B 2_576 1_455 132.4(4) ?
    Tl2C O7 Tl1B 1_455 1_455 76.5(3) ?
    Tl1A O7 Tl1B 1_455 1_455 0.90(14) ?
    Tl2A O7 Tl1B 1_455 1_455 72.67(17) ?
    Tl2B O7 Tl1B 2_576 1_455 139.38(16) ?
    Tl2A O7 Tl1B 2_576 1_455 133.53(18) ?
    As2 O7 Tl2B . 1_455 92.59(10) ?
    Fe2 O7 Tl2B 2_575 1_455 144.92(10) ?
    Tl1B O7 Tl2B 2_575 1_455 72.2(2) ?
    Tl2C O7 Tl2B 2_576 1_455 72.5(3) ?
    Tl2C O7 Tl2B 1_455 1_455 5.3(2) ?
    Tl1A O7 Tl2B 1_455 1_455 71.63(8) ?
    Tl2A O7 Tl2B 1_455 1_455 2.70(7) ?
    Tl2B O7 Tl2B 2_576 1_455 79.95(12) ?
    Tl2A O7 Tl2B 2_576 1_455 74.37(10) ?
    Tl1B O7 Tl2B 1_455 1_455 71.21(17) ?
    As2 O7 Tl1B . . 52.90(12) ?
    Fe2 O7 Tl1B 2_575 . 69.77(11) ?
    Tl1B O7 Tl1B 2_575 . 113.2(2) ?
    Tl2C O7 Tl1B 2_576 . 112.4(4) ?
    Tl2C O7 Tl1B 1_455 . 143.9(3) ?
    Tl1A O7 Tl1B 1_455 . 114.21(18) ?
    Tl2A O7 Tl1B 1_455 . 142.66(12) ?
    Tl2B O7 Tl1B 2_576 . 105.03(18) ?
    Tl2A O7 Tl1B 2_576 . 111.1(2) ?
    Tl1B O7 Tl1B 1_455 . 115.0(3) ?
    Tl2B O7 Tl1B 1_455 . 145.27(11) ?
    As2 O8 Tl2B . . 140.00(13) ?
    As2 O8 Tl1B . . 122.2(3) ?
    Tl2B O8 Tl1B . . 92.5(3) ?
    As2 O8 Tl2A . . 145.64(14) ?
    Tl2B O8 Tl2A . . 6.34(9) ?
    Tl1B O8 Tl2A . . 86.2(3) ?
    As2 O8 Tl1A . . 128.10(11) ?
    Tl2B O8 Tl1A . . 86.74(7) ?
    Tl1B O8 Tl1A . . 6.0(3) ?
    Tl2A O8 Tl1A . . 80.39(10) ?
    As2 O8 Tl1B . 2_675 133.6(3) ?
    Tl2B O8 Tl1B . 2_675 81.3(2) ?
    Tl1B O8 Tl1B . 2_675 11.6(5) ?
    Tl2A O8 Tl1B . 2_675 74.9(3) ?
    Tl1A O8 Tl1B . 2_675 5.6(3) ?
    As2 O8 Tl2C . . 146.3(3) ?
    Tl2B O8 Tl2C . . 6.4(3) ?
    Tl1B O8 Tl2C . . 87.6(4) ?
    Tl2A O8 Tl2C . . 4.0(2) ?
    Tl1A O8 Tl2C . . 81.7(3) ?
    Tl1B O8 Tl2C 2_675 . 76.2(4) ?
    As2 O8 Tl2B . 2_576 78.89(10) ?
    Tl2B O8 Tl2B . 2_576 88.66(8) ?
    Tl1B O8 Tl2B . 2_576 137.2(2) ?
    Tl2A O8 Tl2B . 2_576 93.12(12) ?
    Tl1A O8 Tl2B . 2_576 135.59(8) ?
    Tl1B O8 Tl2B 2_675 2_576 133.6(2) ?
    Tl2C O8 Tl2B . 2_576 89.6(3) ?
    As2 O8 Tl2C . 2_576 72.5(2) ?
    Tl2B O8 Tl2C . 2_576 93.0(2) ?
    Tl1B O8 Tl2C . 2_576 141.7(3) ?
    Tl2A O8 Tl2C . 2_576 97.78(17) ?
    Tl1A O8 Tl2C . 2_576 140.7(2) ?
    Tl1B O8 Tl2C 2_675 2_576 139.2(3) ?
    Tl2C O8 Tl2C . 2_576 94.4(4) ?
    Tl2B O8 Tl2C 2_576 2_576 6.5(2) ?
    As2 O8 Tl2A . 2_576 75.34(10) ?
    Tl2B O8 Tl2A . 2_576 90.71(13) ?
    Tl1B O8 Tl2A . 2_576 140.2(2) ?
    Tl2A O8 Tl2A . 2_576 95.41(11) ?
    Tl1A O8 Tl2A . 2_576 138.90(9) ?
    Tl1B O8 Tl2A 2_675 2_576 137.1(2) ?
    Tl2C O8 Tl2A . 2_576 92.0(2) ?
    Tl2B O8 Tl2A 2_576 2_576 3.75(10) ?
    Tl2C O8 Tl2A 2_576 2_576 2.8(2) ?
    As2 O8 Tl2C . 1_455 32.11(14) ?
    Tl2B O8 Tl2C . 1_455 115.00(14) ?
    Tl1B O8 Tl2C . 1_455 152.4(3) ?
    Tl2A O8 Tl2C . 1_455 121.35(16) ?
    Tl1A O8 Tl2C . 1_455 158.25(14) ?
    Tl1B O8 Tl2C 2_675 1_455 163.7(3) ?
    Tl2C O8 Tl2C . 1_455 120.0(4) ?
    Tl2B O8 Tl2C 2_576 1_455 50.72(11) ?
    Tl2C O8 Tl2C 2_576 1_455 44.3(3) ?
    Tl2A O8 Tl2C 2_576 1_455 46.97(15) ?
    As3 O9 Fe1 . . 126.14(11) ?
    As3 O9 Tl2B . 2_566 100.51(12) ?
    Fe1 O9 Tl2B . 2_566 116.35(12) ?
    As3 O9 Tl2A . 2_566 103.06(11) ?
    Fe1 O9 Tl2A . 2_566 115.76(10) ?
    Tl2B O9 Tl2A 2_566 2_566 3.35(9) ?
    As3 O9 Tl2C . 2_566 99.2(2) ?
    Fe1 O9 Tl2C . 2_566 119.46(19) ?
    Tl2B O9 Tl2C 2_566 2_566 3.5(2) ?
    Tl2A O9 Tl2C 2_566 2_566 4.02(19) ?
    As3 O9 Tl2A . 1_455 148.12(11) ?
    Fe1 O9 Tl2A . 1_455 73.23(8) ?
    Tl2B O9 Tl2A 2_566 1_455 89.41(8) ?
    Tl2A O9 Tl2A 2_566 1_455 86.11(9) ?
    Tl2C O9 Tl2A 2_566 1_455 88.9(3) ?
    As3 O9 Tl2C . 1_455 149.74(18) ?
    Fe1 O9 Tl2C . 1_455 70.55(18) ?
    Tl2B O9 Tl2C 2_566 1_455 90.8(2) ?
    Tl2A O9 Tl2C 2_566 1_455 87.6(2) ?
    Tl2C O9 Tl2C 2_566 1_455 90.4(2) ?
    Tl2A O9 Tl2C 1_455 1_455 2.7(2) ?
    As3 O9 Tl2B . 1_455 148.77(10) ?
    Fe1 O9 Tl2B . 1_455 75.38(8) ?
    Tl2B O9 Tl2B 2_566 1_455 85.66(11) ?
    Tl2A O9 Tl2B 2_566 1_455 82.35(7) ?
    Tl2C O9 Tl2B 2_566 1_455 85.1(2) ?
    Tl2A O9 Tl2B 1_455 1_455 3.77(8) ?
    Tl2C O9 Tl2B 1_455 1_455 5.8(2) ?
    As3 O9 Tl2C . 1_545 56.57(16) ?
    Fe1 O9 Tl2C . 1_545 95.39(15) ?
    Tl2B O9 Tl2C 2_566 1_545 75.0(2) ?
    Tl2A O9 Tl2C 2_566 1_545 78.28(18) ?
    Tl2C O9 Tl2C 2_566 1_545 76.7(4) ?
    Tl2A O9 Tl2C 1_455 1_545 154.43(14) ?
    Tl2C O9 Tl2C 1_455 1_545 153.4(3) ?
    Tl2B O9 Tl2C 1_455 1_545 152.26(17) ?
    As3 O9 Tl2C . 2_666 71.33(15) ?
    Fe1 O9 Tl2C . 2_666 60.13(14) ?
    Tl2B O9 Tl2C 2_566 2_666 110.09(17) ?
    Tl2A O9 Tl2C 2_566 2_666 112.86(18) ?
    Tl2C O9 Tl2C 2_566 2_666 112.9(3) ?
    Tl2A O9 Tl2C 1_455 2_666 133.37(12) ?
    Tl2C O9 Tl2C 1_455 2_666 130.68(17) ?
    Tl2B O9 Tl2C 1_455 2_666 135.38(17) ?
    Tl2C O9 Tl2C 1_545 2_666 41.7(3) ?
    As3 O9 Tl2B . 1_545 56.73(8) ?
    Fe1 O9 Tl2B . 1_545 99.49(9) ?
    Tl2B O9 Tl2B 2_566 1_545 70.07(7) ?
    Tl2A O9 Tl2B 2_566 1_545 73.39(8) ?
    Tl2C O9 Tl2B 2_566 1_545 71.7(2) ?
    Tl2A O9 Tl2B 1_455 1_545 152.83(7) ?
    Tl2C O9 Tl2B 1_455 1_545 152.35(17) ?
    Tl2B O9 Tl2B 1_455 1_545 150.11(7) ?
    Tl2C O9 Tl2B 1_545 1_545 5.39(19) ?
    Tl2C O9 Tl2B 2_666 1_545 46.99(13) ?
    As3 O10 Fe2 . 2_565 135.25(12) ?
    As3 O10 Tl2B . 2_566 98.29(12) ?
    Fe2 O10 Tl2B 2_565 2_566 93.44(9) ?
    As3 O10 Tl2C . 2_566 105.5(2) ?
    Fe2 O10 Tl2C 2_565 2_566 87.1(2) ?
    Tl2B O10 Tl2C 2_566 2_566 7.4(3) ?
    As3 O10 Tl2A . 2_566 101.32(11) ?
    Fe2 O10 Tl2A 2_565 2_566 89.85(10) ?
    Tl2B O10 Tl2A 2_566 2_566 3.64(12) ?
    Tl2C O10 Tl2A 2_566 2_566 4.2(2) ?
    As3 O10 Tl1B . 1_545 95.8(2) ?
    Fe2 O10 Tl1B 2_565 1_545 101.6(2) ?
    Tl2B O10 Tl1B 2_566 1_545 140.98(15) ?
    Tl2C O10 Tl1B 2_566 1_545 139.3(3) ?
    Tl2A O10 Tl1B 2_566 1_545 141.70(15) ?
    As3 O10 Tl1A . 1_545 91.72(8) ?
    Fe2 O10 Tl1A 2_565 1_545 106.28(8) ?
    Tl2B O10 Tl1A 2_566 1_545 139.97(8) ?
    Tl2C O10 Tl1A 2_566 1_545 139.3(2) ?
    Tl2A O10 Tl1A 2_566 1_545 141.15(8) ?
    Tl1B O10 Tl1A 1_545 1_545 4.7(2) ?
    As3 O10 Tl1B . 2_665 87.8(2) ?
    Fe2 O10 Tl1B 2_565 2_665 110.8(2) ?
    Tl2B O10 Tl1B 2_566 2_665 138.59(14) ?
    Tl2C O10 Tl1B 2_566 2_665 138.8(3) ?
    Tl2A O10 Tl1B 2_566 2_665 140.17(14) ?
    Tl1B O10 Tl1B 1_545 2_665 9.3(4) ?
    Tl1A O10 Tl1B 1_545 2_665 4.6(2) ?
    As3 O10 Tl2B . 1_545 84.04(10) ?
    Fe2 O10 Tl2B 2_565 1_545 140.47(10) ?
    Tl2B O10 Tl2B 2_566 1_545 82.48(8) ?
    Tl2C O10 Tl2B 2_566 1_545 84.9(2) ?
    Tl2A O10 Tl2B 2_566 1_545 84.87(9) ?
    Tl1B O10 Tl2B 1_545 1_545 63.04(16) ?
    Tl1A O10 Tl2B 1_545 1_545 60.05(6) ?
    Tl1B O10 Tl2B 2_665 1_545 57.31(15) ?
    As3 O10 Tl2A . 1_545 81.21(9) ?
    Fe2 O10 Tl2A 2_565 1_545 142.78(10) ?
    Tl2B O10 Tl2A 2_566 1_545 86.56(9) ?
    Tl2C O10 Tl2A 2_566 1_545 89.2(2) ?
    Tl2A O10 Tl2A 2_566 1_545 89.05(10) ?
    Tl1B O10 Tl2A 1_545 1_545 59.95(17) ?
    Tl1A O10 Tl2A 1_545 1_545 56.72(6) ?
    Tl1B O10 Tl2A 2_665 1_545 53.75(16) ?
    Tl2B O10 Tl2A 1_545 1_545 4.64(6) ?
    As3 O10 Tl2C . 1_545 78.23(19) ?
    Fe2 O10 Tl2C 2_565 1_545 146.03(18) ?
    Tl2B O10 Tl2C 2_566 1_545 85.1(2) ?
    Tl2C O10 Tl2C 2_566 1_545 88.2(4) ?
    Tl2A O10 Tl2C 2_566 1_545 87.7(2) ?
    Tl1B O10 Tl2C 1_545 1_545 62.5(2) ?
    Tl1A O10 Tl2C 1_545 1_545 59.12(19) ?
    Tl1B O10 Tl2C 2_665 1_545 55.9(2) ?
    Tl2B O10 Tl2C 1_545 1_545 6.0(2) ?
    Tl2A O10 Tl2C 1_545 1_545 3.57(13) ?
    As3 O11 Fe2 . . 147.97(13) ?
    As3 O11 Tl1B . 2_665 74.11(15) ?
    Fe2 O11 Tl1B . 2_665 136.20(15) ?
    As3 O11 Tl1A . 1_545 74.20(8) ?
    Fe2 O11 Tl1A . 1_545 136.91(9) ?
    Tl1B O11 Tl1A 2_665 1_545 4.21(18) ?
    As3 O11 Tl1B . 1_545 74.37(14) ?
    Fe2 O11 Tl1B . 1_545 137.28(15) ?
    Tl1B O11 Tl1B 2_665 1_545 8.3(4) ?
    Tl1A O11 Tl1B 1_545 1_545 4.13(17) ?
    As3 O11 Tl2B . 1_554 159.69(11) ?
    Fe2 O11 Tl2B . 1_554 47.38(8) ?
    Tl1B O11 Tl2B 2_665 1_554 97.08(15) ?
    Tl1A O11 Tl2B 1_545 1_554 95.68(7) ?
    Tl1B O11 Tl2B 1_545 1_554 94.27(15) ?
    As3 O11 Tl2C . 1_554 164.81(18) ?
    Fe2 O11 Tl2C . 1_554 43.96(14) ?
    Tl1B O11 Tl2C 2_665 1_554 98.2(2) ?
    Tl1A O11 Tl2C 1_545 1_554 97.17(15) ?
    Tl1B O11 Tl2C 1_545 1_554 96.12(19) ?
    Tl2B O11 Tl2C 1_554 1_554 5.36(18) ?
    As3 O12 Tl2C . 1_545 142.6(4) ?
    As3 O12 Tl2A . 1_545 140.85(15) ?
    Tl2C O12 Tl2A 1_545 1_545 5.1(2) ?
    As3 O12 Tl2B . 1_545 134.29(12) ?
    Tl2C O12 Tl2B 1_545 1_545 8.8(3) ?
    Tl2A O12 Tl2B 1_545 1_545 6.95(9) ?
    As3 O12 Tl2C . 2_666 136.8(2) ?
    Tl2C O12 Tl2C 1_545 2_666 69.0(4) ?
    Tl2A O12 Tl2C 1_545 2_666 73.2(2) ?
    Tl2B O12 Tl2C 1_545 2_666 77.4(2) ?
    As3 O12 Tl1B . 2_665 105.94(19) ?
    Tl2C O12 Tl1B 1_545 2_665 76.4(3) ?
    Tl2A O12 Tl1B 1_545 2_665 71.88(15) ?
    Tl2B O12 Tl1B 1_545 2_665 74.80(17) ?
    Tl2C O12 Tl1B 2_666 2_665 111.5(3) ?
    As3 O12 Tl1A . 1_545 101.85(10) ?
    Tl2C O12 Tl1A 1_545 1_545 78.1(2) ?
    Tl2A O12 Tl1A 1_545 1_545 73.36(9) ?
    Tl2B O12 Tl1A 1_545 1_545 75.74(10) ?
    Tl2C O12 Tl1A 2_666 1_545 116.3(2) ?
    Tl1B O12 Tl1A 2_665 1_545 4.8(2) ?
    As3 O12 Tl2A . 2_666 133.49(12) ?
    Tl2C O12 Tl2A 1_545 2_666 71.4(3) ?
    Tl2A O12 Tl2A 1_545 2_666 75.76(13) ?
    Tl2B O12 Tl2A 1_545 2_666 79.68(10) ?
    Tl2C O12 Tl2A 2_666 2_666 3.4(2) ?
    Tl1B O12 Tl2A 2_665 2_666 114.7(2) ?
    Tl1A O12 Tl2A 1_545 2_666 119.42(8) ?
    As3 O12 Tl1B . 1_545 98.06(16) ?
    Tl2C O12 Tl1B 1_545 1_545 79.6(3) ?
    Tl2A O12 Tl1B 1_545 1_545 74.82(14) ?
    Tl2B O12 Tl1B 1_545 1_545 76.69(16) ?
    Tl2C O12 Tl1B 2_666 1_545 120.6(3) ?
    Tl1B O12 Tl1B 2_665 1_545 9.2(4) ?
    Tl1A O12 Tl1B 1_545 1_545 4.42(17) ?
    Tl2A O12 Tl1B 2_666 1_545 123.78(19) ?
    As3 O12 Tl2B . 2_666 134.55(12) ?
    Tl2C O12 Tl2B 1_545 2_666 73.0(3) ?
    Tl2A O12 Tl2B 1_545 2_666 77.09(9) ?
    Tl2B O12 Tl2B 1_545 2_666 81.46(12) ?
    Tl2C O12 Tl2B 2_666 2_666 4.5(2) ?
    Tl1B O12 Tl2B 2_665 2_666 111.1(2) ?
    Tl1A O12 Tl2B 1_545 2_666 115.93(9) ?
    Tl2A O12 Tl2B 2_666 2_666 4.80(8) ?
    Tl1B O12 Tl2B 1_545 2_666 120.33(19) ?
    As3 O12 Tl2B . 2_566 57.27(8) ?
    Tl2C O12 Tl2B 1_545 2_566 87.6(4) ?
    Tl2A O12 Tl2B 1_545 2_566 87.72(12) ?
    Tl2B O12 Tl2B 1_545 2_566 80.79(8) ?
    Tl2C O12 Tl2B 2_666 2_566 119.4(3) ?
    Tl1B O12 Tl2B 2_665 2_566 115.9(2) ?
    Tl1A O12 Tl2B 1_545 2_566 111.69(9) ?
    Tl2A O12 Tl2B 2_666 2_566 117.69(10) ?
    Tl1B O12 Tl2B 1_545 2_566 107.8(2) ?
    Tl2B O12 Tl2B 2_666 2_566 122.47(11) ?
    As3 O12 Tl2A . 2_566 57.41(8) ?
    Tl2C O12 Tl2A 1_545 2_566 87.4(4) ?
    Tl2A O12 Tl2A 1_545 2_566 87.47(11) ?
    Tl2B O12 Tl2A 1_545 2_566 80.53(8) ?
    Tl2C O12 Tl2A 2_666 2_566 119.6(3) ?
    Tl1B O12 Tl2A 2_665 2_566 115.5(2) ?
    Tl1A O12 Tl2A 1_545 2_566 111.30(7) ?
    Tl2A O12 Tl2A 2_666 2_566 117.93(10) ?
    Tl1B O12 Tl2A 1_545 2_566 107.4(2) ?
    Tl2B O12 Tl2A 2_666 2_566 122.72(7) ?
    Tl2B O12 Tl2A 2_566 2_566 0.42(11) ?
    As3 O12 H12 . . 101(3) ?
    Tl2C O12 H12 1_545 . 116(3) ?
    Tl2A O12 H12 1_545 . 118(3) ?
    Tl2B O12 H12 1_545 . 125(3) ?
    Tl2C O12 H12 2_666 . 56(3) ?
    Tl1B O12 H12 2_665 . 95(3) ?
    Tl1A O12 H12 1_545 . 98(3) ?
    Tl2A O12 H12 2_666 . 56(3) ?
    Tl1B O12 H12 1_545 . 101(3) ?
    Tl2B O12 H12 2_666 . 52(3) ?
    Tl2B O12 H12 2_566 . 146(3) ?
    Tl2A O12 H12 2_566 . 146(3) ?
loop_
    _geom_hbond_atom_site_label_D
    _geom_hbond_atom_site_label_H
    _geom_hbond_atom_site_label_A
    _geom_hbond_site_symmetry_A
    _geom_hbond_distance_DH
    _geom_hbond_distance_HA
    _geom_hbond_distance_DA
    _geom_hbond_angle_DHA
    O2 H2 O9 1_655 0.85(3) 1.86(3) 2.707(3) 176(5)
    O8 H8 O10 1_565 0.982(2) 1.598(2) 2.569(3) 169.44(15)
    O12 H12 O3 . 0.88(3) 1.86(3) 2.729(3) 172(5)
_shelx_hkl_file
;
   0   0   2  131.20    2.40   1
   0   0  -2  130.60    2.50   1
   0   0   3  596.90   10.00   1
   0   0  -3  563.50    9.60   1
   0   0   4 4049.90   63.80   1
   0   0  -4 3731.30   59.00   1
   0   0   5  180.20    3.00   1
   0   0  -5  175.60    3.50   1
   0   0   6   19.10    0.80   1
   0   0  -6   19.30    1.30   1
   0   0   7 1285.30   25.00   1
   0   0  -7 1223.70   29.70   1
   0   0   8  115.00    2.90   1
   0   0  -8  113.80    4.30   1
   0   0   9  131.00    3.90   1
   0   0  -9  116.30    6.60   1
   0   0  10   23.20    1.50   1
   0   0  11  177.60    5.10   1
   0   0  12   22.80    3.40   1
   0  -1  12  113.60   10.60   1
   0  -1  11    9.00    1.50   1
   0  -1  10    9.60    2.10   1
   0  -1   9  195.80    5.00   1
   0   1  -8  423.90   17.60   1
   0  -1   8  460.20    9.20   1
   0   1  -7  196.90    6.00   1
   0  -1   7  201.60    4.30   1
   0   1  -6  701.90   17.10   1
   0  -1   6  692.90   17.00   1
   0   1  -5  305.60    7.90   1
   0  -1   5  302.50    4.70   1
   0   1  -4 1012.50   19.80   1
   0  -1   4 1057.60   14.40   1
   0   1  -3    4.50    0.30   1
   0  -1   3    4.30    0.20   1
   0   1  -2 1881.70   29.90   1
   0  -1   2 1958.80   25.40   1
   0   1  -1    1.30    0.20   1
   0  -1   1    1.30    0.20   1
   0   1   0   73.30    2.80   1
   0  -1   0   72.70    2.80   1
   0   1   1   27.30    0.50   1
   0  -1  -1   27.40    0.60   1
   0   1   2  173.40    2.50   1
   0  -1  -2  175.50    2.50   1
   0   1   3  203.00    2.90   1
   0  -1  -3  201.10    3.00   1
   0   1   4   12.70    0.40   1
   0  -1  -4   13.20    0.50   1
   0   1   5  128.90    2.10   1
   0  -1  -5  127.40    2.50   1
   0   1   6  101.50    1.70   1
   0  -1  -6   98.60    1.80   1
   0   1   7  480.30   12.10   1
   0  -1  -7  452.90    9.70   1
   0   1   8    2.00    0.80   1
   0  -1  -8    2.00    1.20   1
   0   1   9  298.50    8.90   1
   0  -1  -9  281.40   11.30   1
   0   1  10   61.00    2.60   1
   0  -1 -10   53.20    4.40   1
   0   1  11  195.40    5.60   1
   0  -1 -11  183.40   10.70   1
   0   1  12    5.10    1.80   1
   0   1  13  266.20   18.60   1
   0  -2  12  161.20   13.50   1
   0  -2  11    1.30    3.30   1
   0  -2  10   76.80    3.60   1
   0  -2   9    0.20    1.20   1
   0   2  -8  838.70   32.80   1
   0  -2   8  813.40   15.60   1
   0   2  -7    2.30    1.90   1
   0  -2   7    2.30    1.00   1
   0   2  -6  138.50    4.50   1
   0  -2   6  140.50    3.70   1
   0   2  -5   22.10    1.60   1
   0  -2   5   24.50    0.90   1
   0   2  -4  517.80    8.70   1
   0  -2   4  530.90    6.50   1
   0   2  -3  265.90    4.30   1
   0  -2   3  265.90    3.40   1
   0   2  -2   76.10    1.70   1
   0  -2   2   74.40    1.20   1
   0   2  -1   19.50    0.60   1
   0  -2   1   20.80    0.60   1
   0   2   0    4.20    0.30   1
   0  -2   0    5.00    0.30   1
   0   2   1 1357.80   22.00   1
   0  -2  -1 1375.60   19.80   1
   0   2   2   61.00    1.00   1
   0  -2  -2   61.30    1.10   1
   0   2   3  349.00    4.80   1
   0  -2  -3  342.80    4.90   1
   0   2   4   80.20    1.70   1
   0  -2  -4   80.90    1.40   1
   0   2   5 2179.90   31.20   1
   0  -2  -5 2157.00   28.10   1
   0   2   6   77.40    1.50   1
   0  -2  -6   80.90    1.70   1
   0   2   7  157.60    2.80   1
   0  -2  -7  159.30    2.90   1
   0   2   8   87.00    1.90   1
   0  -2  -8   89.10    2.00   1
   0   2   9  736.40   28.70   1
   0  -2  -9  710.00   26.40   1
   0   2  10   23.30    2.00   1
   0  -2 -10   18.70    2.70   1
   0   2  11   12.30    3.40   1
   0  -2 -11   15.80    3.10   1
   0   2  12   67.00    3.40   1
   0  -2 -12   71.50    6.50   1
   0   2  13    4.70    4.00   1
   0  -2 -13    8.90    3.50   1
   0  -3  11   19.50    4.80   1
   0  -3  10    0.70    1.50   1
   0   3  -9   26.10    4.00   1
   0  -3   9   35.80    2.40   1
   0   3  -8    5.40    2.50   1
   0  -3   8    4.30    1.20   1
   0   3  -7  225.60   10.70   1
   0  -3   7  233.30    6.30   1
   0   3  -6  170.00    5.40   1
   0  -3   6  171.30    4.50   1
   0   3  -5  269.50    5.10   1
   0  -3   5  272.10    4.50   1
   0   3  -4  122.50    2.60   1
   0  -3   4  122.10    1.90   1
   0   3  -3 1997.50   28.60   1
   0  -3   3 2005.70   22.80   1
   0   3  -2  512.50    9.10   1
   0  -3   2  513.40    7.20   1
   0   3  -1  849.90   14.20   1
   0  -3   1  863.70   11.70   1
   0   3   0  309.40    5.50   1
   0  -3   0  301.50    4.80   1
   0   3   1 3935.80   55.20   1
   0  -3  -1 3968.10   55.90   1
   0   3   2   38.70    0.90   1
   0  -3  -2   40.20    0.80   1
   0   3   3  599.80    8.90   1
   0  -3  -3  578.50    8.70   1
   0   3   4  106.00    1.60   1
   0  -3  -4  107.90    2.00   1
   0   3   5 2355.30   30.70   1
   0  -3  -5 2320.90   30.40   1
   0   3   6   17.60    0.60   1
   0  -3  -6   17.60    0.70   1
   0   3   7  187.00    2.90   1
   0  -3  -7  196.10    4.60   1
   0   3   8  191.20    4.50   1
   0  -3  -8  200.40    4.20   1
   0   3   9   85.80    2.30   1
   0  -3  -9   92.10    2.60   1
   0   3  10   53.40    2.40   1
   0  -3 -10   51.20    4.10   1
   0   3  11    2.30    2.00   1
   0  -3 -11   -0.40    2.20   1
   0   3  12   64.30    7.00   1
   0  -3 -12   62.00    5.90   1
   0   3  13   19.80    5.00   1
   0  -3 -13   24.30    4.60   1
   0   4 -10    5.30    3.80   1
   0  -4  10    1.00    2.20   1
   0   4  -9   35.00    5.10   1
   0  -4   9   47.60    3.70   1
   0   4  -8  563.70   23.70   1
   0  -4   8  577.10   26.40   1
   0   4  -7  442.40   18.70   1
   0  -4   7  413.70   10.70   1
   0   4  -6  229.30    5.30   1
   0  -4   6  229.00    4.50   1
   0   4  -5  358.00    7.00   1
   0  -4   5  351.90    6.20   1
   0   4  -4  730.50   11.70   1
   0  -4   4  741.00    9.30   1
   0   4  -3  656.70   10.30   1
   0  -4   3  647.90    9.20   1
   0   4  -2 1268.70   18.60   1
   0  -4   2 1327.00   17.70   1
   0   4  -1 1719.00   27.80   1
   0  -4   1 1748.30   23.10   1
   0   4   0   27.20    0.70   1
   0  -4   0   26.90    0.80   1
   0   4   1   39.90    1.20   1
   0  -4  -1   36.00    1.10   1
   0   4   2  692.00   13.90   1
   0  -4  -2  723.60   10.90   1
   0   4   3  799.30   10.90   1
   0  -4  -3  801.00   10.90   1
   0   4   4   85.00    1.40   1
   0  -4  -4   85.70    1.70   1
   0   4   5  411.80    5.20   1
   0  -4  -5  408.40    6.40   1
   0   4   6   76.40    1.30   1
   0  -4  -6   77.80    1.70   1
   0   4   7    5.60    0.40   1
   0  -4  -7    5.90    0.60   1
   0   4   8  463.20    7.80   1
   0  -4  -8  442.30    9.70   1
   0   4   9  299.10    5.80   1
   0  -4  -9  319.20    6.70   1
   0   4  10   27.80    1.40   1
   0  -4 -10   30.90    2.00   1
   0   4  11   22.90    2.50   1
   0  -4 -11   18.10    3.00   1
   0   4  12  266.60   15.80   1
   0  -4 -12  280.10   16.50   1
   0   4  13    9.30    6.00   1
   0  -4 -13    9.00    3.50   1
   0   5 -10   29.60    5.70   1
   0  -5  10   15.30    3.20   1
   0   5  -9  215.40   16.30   1
   0  -5   9  252.00   17.40   1
   0   5  -8   16.60    4.80   1
   0  -5   8   17.20    2.70   1
   0   5  -7  191.20   11.30   1
   0  -5   7  219.90   12.00   1
   0   5  -6    1.70    1.00   1
   0  -5   6    2.80    0.80   1
   0   5  -5  149.00    4.30   1
   0  -5   5  147.20    4.30   1
   0   5  -4  162.10    3.70   1
   0  -5   4  167.00    3.80   1
   0   5  -3  294.40    5.30   1
   0  -5   3  303.10    5.00   1
   0   5  -2   45.90    1.40   1
   0  -5   2   50.60    1.40   1
   0   5  -1   84.00    2.10   1
   0  -5   1   85.90    1.80   1
   0   5   0  109.40    2.40   1
   0  -5   0  106.90    2.20   1
   0   5   1    6.60    0.70   1
   0  -5  -1    6.50    0.70   1
   0   5   2  313.50    6.80   1
   0  -5  -2  295.30    5.00   1
   0   5   3  376.50    6.10   1
   0  -5  -3  378.30    5.50   1
   0   5   4   10.00    0.50   1
   0  -5  -4   10.10    0.50   1
   0   5   5   69.50    1.40   1
   0  -5  -5   66.20    1.80   1
   0   5   6 1463.50   18.50   1
   0  -5  -6 1432.00   21.30   1
   0   5   7    4.00    0.40   1
   0  -5  -7    4.40    0.70   1
   0   5   8   11.80    0.70   1
   0  -5  -8   11.00    0.80   1
   0   5   9   26.40    1.10   1
   0  -5  -9   26.60    1.20   1
   0   5  10  705.30   14.40   1
   0  -5 -10  729.70   21.20   1
   0   5  11  219.00   12.50   1
   0  -5 -11  254.60   12.60   1
   0   5  12    0.30    3.30   1
   0  -5 -12   -0.90    2.60   1
   0   5  13   38.10    6.20   1
   0  -5 -13   49.10    6.10   1
   0   6  -9    2.50    3.80   1
   0  -6   9    1.80    4.20   1
   0   6  -8    2.80    3.70   1
   0  -6   8    4.20    2.30   1
   0   6  -7   65.30    7.00   1
   0  -6   7   48.40    3.80   1
   0   6  -6  511.20   24.10   1
   0  -6   6  547.70   17.70   1
   0   6  -5    1.60    1.40   1
   0  -6   5    1.20    1.40   1
   0   6  -4   32.50    1.80   1
   0  -6   4   32.80    1.70   1
   0   6  -3 1008.00   20.70   1
   0  -6   3 1049.30   15.60   1
   0   6  -2  776.60   16.70   1
   0  -6   2  812.70   11.90   1
   0   6  -1  164.30    5.30   1
   0  -6   1  161.70    3.30   1
   0   6   0  765.80   15.80   1
   0  -6   0  726.60   11.60   1
   0   6   1 1327.80   22.20   1
   0  -6  -1 1297.80   18.00   1
   0   6   2  736.70   13.20   1
   0  -6  -2  672.80   10.80   1
   0   6   3  228.40    4.80   1
   0  -6  -3  210.90    3.50   1
   0   6   4 2302.60   38.40   1
   0  -6  -4 2322.60   34.10   1
   0   6   5  284.70    5.20   1
   0  -6  -5  283.10    4.90   1
   0   6   6    5.40    0.50   1
   0  -6  -6    5.90    0.70   1
   0   6   7   53.80    1.40   1
   0  -6  -7   51.10    1.70   1
   0   6   8  731.40   11.80   1
   0  -6  -8  744.60   13.70   1
   0   6   9    0.40    0.80   1
   0  -6  -9    1.70    1.00   1
   0   6  10   81.50    3.30   1
   0  -6 -10   77.40    3.80   1
   0   6  11   28.20    3.00   1
   0  -6 -11   31.30    2.70   1
   0   6  12   35.80    5.70   1
   0  -6 -12   44.50    5.30   1
   0   6  13   37.40    6.20   1
   0  -6 -13   28.80    5.00   1
   0   7  -8   36.60    7.10   1
   0  -7   8   36.90    6.00   1
   0   7  -7   94.40    8.80   1
   0  -7   7  108.90    6.60   1
   0   7  -6   21.30    5.40   1
   0  -7   6   28.90    3.30   1
   0   7  -5   -0.30    1.30   1
   0  -7   5    0.60    1.10   1
   0   7  -4  100.00    4.70   1
   0  -7   4  109.10    4.20   1
   0   7  -3   19.80    2.20   1
   0  -7   3   19.50    2.10   1
   0   7  -2  192.50    6.80   1
   0  -7   2  187.70    4.60   1
   0   7  -1   67.60    3.40   1
   0  -7   1   69.00    2.20   1
   0   7   0  365.10   14.10   1
   0  -7   0  365.60    7.50   1
   0   7   1   32.60    1.80   1
   0  -7  -1   29.20    1.30   1
   0   7   2  194.90    5.70   1
   0  -7  -2  192.70    3.90   1
   0   7   3  534.90   13.50   1
   0  -7  -3  489.90    8.70   1
   0   7   4   49.00    2.70   1
   0  -7  -4   47.60    1.30   1
   0   7   5  119.80    4.40   1
   0  -7  -5  122.90    3.00   1
   0   7   6   34.70    2.40   1
   0  -7  -6   38.00    1.80   1
   0   7   7  157.30    4.50   1
   0  -7  -7  153.50    3.80   1
   0   7   8   17.40    1.50   1
   0  -7  -8   14.20    1.20   1
   0   7   9   60.20    3.60   1
   0  -7  -9   60.40    3.40   1
   0   7  10  254.90    9.50   1
   0  -7 -10  273.10    9.80   1
   0   7  11   17.10    4.10   1
   0  -7 -11   21.60    2.60   1
   0  -7 -12    1.40    4.30   1
   0   7  13   31.30    6.20   1
   0  -7 -13   40.20    5.90   1
   0   8  -7   -7.10    4.00   1
   0  -8   7    2.70    4.30   1
   0   8  -6    1.00    5.00   1
   0  -8   6    2.10    2.80   1
   0   8  -5    2.70    3.50   1
   0  -8   5   -2.50    3.00   1
   0   8  -4  307.10   11.60   1
   0  -8   4  300.90    9.20   1
   0   8  -3   92.90    4.70   1
   0  -8   3   91.90    4.00   1
   0   8  -2    7.40    1.70   1
   0  -8   2   10.00    1.60   1
   0   8  -1   21.20    2.30   1
   0  -8   1   18.70    1.40   1
   0   8   0   20.40    2.90   1
   0  -8   0   24.40    1.60   1
   0   8   1  311.90    9.00   1
   0  -8  -1  304.60    7.30   1
   0   8   2    6.00    1.30   1
   0  -8  -2    3.60    0.50   1
   0   8   3   27.30    1.90   1
   0  -8  -3   21.50    1.60   1
   0   8   4   56.90    2.70   1
   0  -8  -4   54.40    2.70   1
   0   8   5  184.10    6.20   1
   0  -8  -5  175.90    5.80   1
   0   8   6   29.60    2.30   1
   0  -8  -6   33.20    1.90   1
   0   8   7   87.90    4.20   1
   0  -8  -7   82.10    5.40   1
   0   8   8    4.90    1.70   1
   0  -8  -8    6.60    1.80   1
   0   8   9   13.90    2.50   1
   0  -8  -9   18.50    2.50   1
   0   8  10    3.70    2.30   1
   0  -8 -10    1.50    2.00   1
   0   8  11   34.60    3.20   1
   0  -8 -11   35.00    3.20   1
   0   8  12   19.50    5.90   1
   0  -8 -12   14.00    3.80   1
   0   8  13   20.10    7.30   1
   0  -8 -13   13.70    4.40   1
   0   9  -6    8.30    4.50   1
   0   9  -5  326.80   21.80   1
   0  -9   5  352.80   15.60   1
   0   9  -4   -2.50    2.40   1
   0  -9   4    0.20    2.00   1
   0   9  -3   19.40    3.10   1
   0  -9   3   19.30    2.30   1
   0   9  -2  312.40   11.50   1
   0  -9   2  295.90    8.90   1
   0   9  -1  270.50   10.20   1
   0  -9   1  252.40    8.00   1
   0   9   0    9.40    2.60   1
   0  -9   0    2.30    1.50   1
   0   9   1  127.10    7.60   1
   0  -9  -1  113.60    4.30   1
   0   9   2 1075.10   28.70   1
   0  -9  -2  999.40   21.70   1
   0   9   3   59.80    3.00   1
   0  -9  -3   55.00    2.60   1
   0   9   4   88.40    3.90   1
   0  -9  -4   79.60    3.10   1
   0   9   5  501.00   14.00   1
   0  -9  -5  483.40   13.40   1
   0   9   6  124.90    5.40   1
   0  -9  -6  121.20    4.60   1
   0   9   7   11.60    1.90   1
   0  -9  -7   13.50    3.20   1
   0   9   8  117.80    5.70   1
   0  -9  -8  113.20    5.30   1
   0   9   9  654.60   20.90   1
   0  -9  -9  650.40   20.50   1
   0   9  10    7.00    3.50   1
   0  -9 -10    6.20    2.40   1
   0   9  11   46.10    4.40   1
   0  -9 -11   55.40    4.70   1
   0   9  12   -4.90    5.80   1
   0  -9 -12   -3.00    3.50   1
   0  10  -4   25.80    5.90   1
   0 -10   4   24.90    5.10   1
   0  10  -3  325.60   14.60   1
   0 -10   3  326.80   11.70   1
   0  10  -2   40.20    3.80   1
   0 -10   2   38.90    3.20   1
   0  10  -1   12.90    2.70   1
   0 -10   1   12.80    2.20   1
   0  10   0   67.00    4.80   1
   0 -10   0   66.60    3.60   1
   0  10   1  194.40   10.50   1
   0 -10  -1  195.80    6.50   1
   0  10   2  667.90   28.60   1
   0 -10  -2  653.60   16.10   1
   0  10   3   19.40    2.20   1
   0 -10  -3   16.00    1.90   1
   0  10   4    2.90    1.40   1
   0 -10  -4    3.80    1.40   1
   0  10   5    4.30    1.90   1
   0 -10  -5    2.70    1.30   1
   0  10   6  454.30   15.00   1
   0 -10  -6  461.50   20.20   1
   0  10   7   38.30    3.20   1
   0 -10  -7   45.10    5.10   1
   0  10   8    1.80    2.40   1
   0 -10  -8    0.70    3.00   1
   0  10   9  180.30    8.00   1
   0 -10  -9  160.20    7.70   1
   0  10  10   59.80    4.90   1
   0 -10 -10   57.20    4.70   1
   0  10  11    2.00    2.90   1
   0 -10 -11    0.30    2.80   1
   0  11  -2    6.20    3.90   1
   0 -11   2    1.90    2.70   1
   0  11  -1    4.20    3.10   1
   0 -11   1    9.50    2.40   1
   0  11   0  123.40    7.30   1
   0 -11   0  117.90    5.60   1
   0  11   1   39.50    5.00   1
   0 -11  -1   47.40    3.20   1
   0  11   2   40.80    4.90   1
   0 -11  -2   43.30    3.20   1
   0  11   3    9.80    3.40   1
   0 -11  -3   12.60    1.90   1
   0  11   4   16.20    3.80   1
   0 -11  -4   23.90    2.90   1
   0  11   5    5.20    2.00   1
   0 -11  -5   12.70    5.30   1
   0  11   6   25.70    2.80   1
   0 -11  -6   19.10    4.70   1
   0  11   7   87.00    5.20   1
   0 -11  -7   81.60    7.70   1
   0  11   8   17.00    3.50   1
   0 -11  -8   15.90    5.60   1
   0  11   9    5.60    2.70   1
   0 -11  -9    6.80    3.20   1
   0  11  10   46.90    4.70   1
   0 -11 -10   48.40    5.40   1
   0  12   0    8.40    4.00   1
   0 -12   0   -2.30    2.60   1
   0  12   1   25.10    3.70   1
   0 -12  -1   23.20    3.40   1
   0  12   2  100.40    8.90   1
   0 -12  -2  116.10    5.90   1
   0  12   3   15.40    4.20   1
   0 -12  -3   16.60    3.20   1
   0  12   4   -1.40    3.30   1
   0 -12  -4    4.40    4.00   1
   0  12   5   57.80    6.50   1
   0 -12  -5   54.70    6.80   1
   0  12   6   65.20    7.40   1
   0 -12  -6   77.40    8.20   1
   0  12   7   -0.80    3.50   1
   0 -12  -7    1.10    3.90   1
   0  12   8    6.00    2.60   1
   0 -12  -8    2.10    3.90   1
   0  12   9   10.30    3.10   1
   0 -12  -9   11.00    3.30   1
   1 -12  -7   10.70    5.00   1
  -1  12   7    4.90    4.40   1
   1 -12  -6   16.40    5.20   1
  -1  12   6   19.70    5.20   1
   1 -12  -5    7.20    4.40   1
  -1  12   5    7.00    4.30   1
   1 -12  -4   12.70    4.70   1
  -1  12   4   -4.30    3.60   1
   1 -12  -3    0.30    5.70   1
  -1  12   3   10.40    5.60   1
   1 -12  -2   42.80    4.30   1
  -1  12   2   39.30    6.00   1
   1 -12  -1   29.30    3.90   1
  -1  12   1   34.00    4.70   1
   1 -11  -9    3.70    3.60   1
  -1  11   9    0.50    3.10   1
   1 -11  -8  547.50   30.00   1
  -1  11   8  521.40   21.00   1
   1 -11  -7    6.60    4.00   1
  -1  11   7    3.90    2.80   1
   1 -11  -6   19.70    5.70   1
  -1  11   6    5.60    2.50   1
   1 -11  -5   17.60    4.40   1
  -1  11   5   16.70    4.10   1
   1 -11  -4  531.80   19.60   1
  -1  11   4  551.50   27.60   1
   1 -11  -3  234.70   10.20   1
  -1  11   3  232.30   14.30   1
   1 -11  -2    0.80    2.20   1
  -1  11   2   -1.30    2.90   1
   1 -11  -1  183.80    7.60   1
  -1  11   1  187.90   12.90   1
   1 -11   0   20.40    2.60   1
  -1  11   0   25.60    3.60   1
   1 -11   1  259.50   10.40   1
  -1  11  -1  262.40   12.60   1
   1 -11   2    1.40    2.00   1
  -1  11  -2    1.40    2.70   1
   1 -10 -11   49.80    5.30   1
  -1  10  11   63.70    6.00   1
   1 -10 -10   42.70    4.50   1
  -1  10  10   55.30    5.00   1
   1 -10  -9    6.20    3.50   1
  -1  10   9   -0.50    2.50   1
   1 -10  -8   19.30    4.40   1
  -1  10   8   22.60    3.70   1
   1 -10  -7   95.80    8.60   1
  -1  10   7   93.40    5.40   1
   1 -10  -6   82.20    7.40   1
  -1  10   6   95.90    5.00   1
   1 -10  -5   28.90    2.70   1
  -1  10   5   30.20    3.10   1
   1 -10  -4  109.50    5.90   1
  -1  10   4  134.10    6.10   1
   1 -10  -3   68.00    4.20   1
  -1  10   3   55.70    5.40   1
   1 -10  -2   12.80    2.10   1
  -1  10   2   15.70    4.10   1
   1 -10  -1   88.30    4.00   1
  -1  10   1   81.10    6.30   1
   1 -10   0  101.50    4.50   1
  -1  10   0   98.40    5.60   1
   1 -10   1   36.90    3.00   1
  -1  10  -1   30.40    3.70   1
   1 -10   2   42.20    3.30   1
  -1  10  -2   48.40    4.50   1
   1 -10   3  101.40    5.30   1
  -1  10  -3   98.80    6.30   1
   1 -10   4    7.10    3.30   1
  -1  10  -4   15.00    5.70   1
   1  -9 -11   22.60    3.60   1
  -1   9  11   26.70    3.80   1
   1  -9 -10   -1.40    2.60   1
  -1   9  10    1.90    2.30   1
   1  -9  -9    7.70    2.70   1
  -1   9   9   -1.10    2.60   1
   1  -9  -8    8.80    2.30   1
  -1   9   8    7.30    2.10   1
   1  -9  -7   92.40    7.00   1
  -1   9   7   88.80    5.00   1
   1  -9  -6   23.00    2.00   1
  -1   9   6   28.30    2.70   1
   1  -9  -5    1.90    1.60   1
  -1   9   5    3.40    1.90   1
   1  -9  -4   88.80    4.40   1
  -1   9   4  100.30    4.60   1
   1  -9  -3  134.70    5.60   1
  -1   9   3  140.30    8.40   1
   1  -9  -2   16.10    2.00   1
  -1   9   2   20.60    2.20   1
   1  -9  -1   23.50    2.10   1
  -1   9   1   23.60    3.40   1
   1  -9   0   48.10    2.70   1
  -1   9   0   45.00    4.50   1
   1  -9   1  169.00    5.70   1
  -1   9  -1  170.90    7.40   1
   1  -9   2   86.30    4.10   1
  -1   9  -2   86.80    5.20   1
   1  -9   3   61.60    3.40   1
  -1   9  -3   70.00    4.80   1
   1  -9   4    3.10    2.00   1
  -1   9  -4    6.00    2.70   1
   1  -9   5    2.40    2.90   1
  -1   9  -5   -1.40    4.10   1
   1  -8 -12   14.40    4.50   1
  -1   8  12   19.80    5.40   1
   1  -8 -11   57.00    4.90   1
  -1   8  11   54.10    4.60   1
   1  -8 -10   85.50    5.30   1
  -1   8  10   78.90    4.80   1
   1  -8  -9   14.20    2.40   1
  -1   8   9   13.70    2.60   1
   1  -8  -8   70.80    4.20   1
  -1   8   8   71.10    4.20   1
   1  -8  -7  214.40   11.50   1
  -1   8   7  197.80    7.50   1
   1  -8  -6   12.60    1.60   1
  -1   8   6   11.70    2.00   1
   1  -8  -5   20.20    2.00   1
  -1   8   5   20.40    1.50   1
   1  -8  -4   11.60    2.00   1
  -1   8   4   19.30    2.10   1
   1  -8  -3  443.90   12.20   1
  -1   8   3  467.90   13.40   1
   1  -8  -2  154.80    4.60   1
  -1   8   2  174.20    6.10   1
   1  -8  -1  111.40    3.80   1
  -1   8   1  123.90    4.50   1
   1  -8   0    4.40    1.30   1
  -1   8   0    2.00    2.10   1
   1  -8   1   45.60    2.50   1
  -1   8  -1   44.10    3.10   1
   1  -8   2  437.90   11.50   1
  -1   8  -2  456.20   14.50   1
   1  -8   3   19.20    2.10   1
  -1   8  -3   19.40    2.60   1
   1  -8   4   15.90    2.00   1
  -1   8  -4   21.60    2.40   1
   1  -8   5  142.90    7.20   1
  -1   8  -5  134.10   10.30   1
   1  -8   6  124.50    7.00   1
  -1   8  -6  119.10   10.60   1
   1  -8   7    0.00    4.10   1
  -1   8  -7    8.10    4.40   1
   1  -7 -12  256.20   18.40   1
  -1   7  12  235.80   16.90   1
   1  -7 -11    1.20    1.90   1
  -1   7  11    3.50    1.90   1
   1  -7 -10  282.90   10.30   1
  -1   7  10  275.60   10.40   1
   1  -7  -9  189.40    7.60   1
  -1   7   9  194.90    7.70   1
   1  -7  -8   11.50    2.50   1
  -1   7   8   13.30    2.20   1
   1  -7  -7  142.50    5.60   1
  -1   7   7  156.20    4.80   1
   1  -7  -6  563.20   13.10   1
  -1   7   6  598.00   13.70   1
   1  -7  -5  666.40   14.70   1
  -1   7   5  698.50   15.10   1
   1  -7  -4  328.30    7.90   1
  -1   7   4  346.10    8.30   1
   1  -7  -3  571.60   15.10   1
  -1   7   3  616.90   13.60   1
   1  -7  -2  229.90    5.80   1
  -1   7   2  254.60    7.60   1
   1  -7  -1   78.90    2.90   1
  -1   7   1   78.90    3.10   1
   1  -7   0  911.20   16.10   1
  -1   7   0  904.50   21.90   1
   1  -7   1  638.30   14.20   1
  -1   7  -1  647.70   24.20   1
   1  -7   2   50.50    1.80   1
  -1   7  -2   45.10    4.50   1
   1  -7   3  100.00    4.60   1
  -1   7  -3  104.70    4.70   1
   1  -7   4  603.80   14.40   1
  -1   7  -4  577.80   17.40   1
   1  -7   5   96.00    4.10   1
  -1   7  -5   90.00    4.90   1
   1  -7   6    8.20    3.00   1
  -1   7  -6   12.30    4.10   1
   1  -7   7   52.90    6.30   1
  -1   7  -7   53.30    6.70   1
   1  -7   8  146.60   12.50   1
  -1   7  -8  110.00   10.70   1
   1  -6 -13   35.70    5.80   1
  -1   6  13   26.40    6.70   1
   1  -6 -12  112.60   10.00   1
  -1   6  12   96.60    9.20   1
   1  -6 -11   20.40    3.70   1
  -1   6  11   25.50    4.80   1
   1  -6 -10   12.90    2.00   1
  -1   6  10    8.90    2.00   1
   1  -6  -9   -1.20    1.40   1
  -1   6   9   -0.60    1.40   1
   1  -6  -8  239.40    8.10   1
  -1   6   8  229.20    7.80   1
   1  -6  -7    9.10    1.10   1
  -1   6   7    6.70    0.80   1
   1  -6  -6  143.40    5.00   1
  -1   6   6  149.10    4.10   1
   1  -6  -5  116.20    3.20   1
  -1   6   5  122.80    3.40   1
   1  -6  -4   38.10    1.80   1
  -1   6   4   36.90    2.20   1
   1  -6  -3  200.70    5.00   1
  -1   6   3  214.20    5.20   1
   1  -6  -2  407.70    7.80   1
  -1   6   2  449.00    9.70   1
   1  -6  -1  106.80    2.80   1
  -1   6   1  115.80    2.90   1
   1  -6   0   16.20    0.90   1
  -1   6   0   17.80    1.20   1
   1  -6   1  100.60    2.10   1
  -1   6  -1  101.30    4.10   1
   1  -6   2  459.80    7.50   1
  -1   6  -2  449.00   10.40   1
   1  -6   3  263.90    4.90   1
  -1   6  -3  251.80    6.70   1
   1  -6   4   44.80    2.10   1
  -1   6  -4   43.60    2.30   1
   1  -6   5    2.10    1.20   1
  -1   6  -5    3.30    2.60   1
   1  -6   6   59.40    5.80   1
  -1   6  -6   54.00    5.60   1
   1  -6   7  520.50   17.90   1
  -1   6  -7  444.90   23.60   1
   1  -6   8   20.40    4.70   1
   1  -6   9    6.00    5.90   1
  -1   6  -9   -1.90    3.90   1
   1  -5 -13    7.90    3.90   1
  -1   5  13   14.80    5.40   1
   1  -5 -12   20.50    4.00   1
  -1   5  12   20.50    5.10   1
   1  -5 -11  261.80   13.30   1
  -1   5  11  223.10   14.00   1
   1  -5 -10  141.00    5.80   1
  -1   5  10  129.90    5.60   1
   1  -5  -9   20.70    2.10   1
  -1   5   9   20.20    2.50   1
   1  -5  -8  183.30    4.40   1
  -1   5   8  170.00    4.40   1
   1  -5  -7  641.60   12.10   1
  -1   5   7  638.70    9.90   1
   1  -5  -6  101.80    2.60   1
  -1   5   6  102.30    2.10   1
   1  -5  -5   42.70    1.40   1
  -1   5   5   44.20    1.50   1
   1  -5  -4 1159.50   19.60   1
  -1   5   4 1169.30   18.10   1
   1  -5  -3  110.00    2.70   1
  -1   5   3  117.00    2.50   1
   1  -5  -2   11.90    0.90   1
  -1   5   2   11.40    0.90   1
   1  -5  -1  273.50    5.30   1
  -1   5   1  288.20    5.10   1
   1  -5   0 1354.30   18.10   1
  -1   5   0 1446.00   21.80   1
   1  -5   1  241.20    3.80   1
  -1   5  -1  243.10    5.90   1
   1  -5   2  326.80    5.10   1
  -1   5  -2  312.00    6.50   1
   1  -5   3  181.10    3.40   1
  -1   5  -3  163.30    3.90   1
   1  -5   4  253.50    5.00   1
  -1   5  -4  238.40    5.30   1
   1  -5   5  535.70   10.80   1
  -1   5  -5  549.30   12.50   1
   1  -5   6  262.00    6.70   1
  -1   5  -6  268.80    8.50   1
   1  -5   7    2.20    1.70   1
  -1   5  -7   -5.70    3.60   1
   1  -5   8   -0.40    4.20   1
  -1   5  -8    0.10    3.00   1
   1  -5   9  166.60   12.80   1
  -1   5  -9  121.60   10.70   1
   1  -5  10   43.80    4.70   1
  -1   5 -10   71.10    8.90   1
   1  -4 -13   12.60    5.30   1
  -1   4  13   -2.60    4.10   1
  -1   4  12    3.50    5.30   1
   1  -4 -11   33.00    4.00   1
  -1   4  11   24.80    4.30   1
   1  -4 -10   23.30    2.00   1
  -1   4  10   25.90    2.10   1
   1  -4  -9    8.30    1.50   1
  -1   4   9   10.10    0.90   1
   1  -4  -8   83.40    2.40   1
  -1   4   8   76.70    2.00   1
   1  -4  -7   93.20    2.20   1
  -1   4   7   93.90    1.90   1
   1  -4  -6   94.00    2.00   1
  -1   4   6   90.90    1.90   1
   1  -4  -5  599.30   10.40   1
  -1   4   5  597.30    8.00   1
   1  -4  -4  268.00    4.40   1
  -1   4   4  272.90    4.20   1
   1  -4  -3 1721.70   24.80   1
  -1   4   3 1750.60   25.60   1
   1  -4  -2  180.30    3.80   1
  -1   4   2  188.00    3.40   1
   1  -4  -1 1365.80   22.70   1
  -1   4   1 1418.50   21.00   1
   1  -4   0   11.80    0.50   1
  -1   4   0   11.00    0.70   1
   1  -4   1 2345.80   30.70   1
  -1   4  -1 2437.30   35.30   1
   1  -4   2  828.70   11.40   1
  -1   4  -2  797.80   13.70   1
   1  -4   3  341.10    5.20   1
  -1   4  -3  326.80    6.30   1
   1  -4   4  100.10    1.60   1
  -1   4  -4   99.40    2.50   1
   1  -4   5  606.20    8.80   1
  -1   4  -5  600.10   11.30   1
   1  -4   6  331.80    5.60   1
  -1   4  -6  311.90    7.70   1
   1  -4   7   47.70    2.20   1
  -1   4  -7   53.40    4.80   1
   1  -4   8   61.90    3.70   1
  -1   4  -8   64.30    5.50   1
   1  -4   9  253.80   14.60   1
  -1   4  -9  243.40   13.90   1
   1  -4  10    5.90    2.60   1
  -1   4 -10    9.60    3.90   1
   1  -3 -13   32.20    5.40   1
  -1   3  13   28.60    6.00   1
   1  -3 -12   62.30    6.40   1
  -1   3  12   53.40    6.30   1
   1  -3 -11  161.10   10.70   1
  -1   3  11  155.40   10.40   1
   1  -3 -10   13.90    2.80   1
  -1   3  10    9.00    4.10   1
   1  -3  -9   10.10    1.10   1
  -1   3   9   10.70    0.80   1
   1  -3  -8   24.00    1.20   1
  -1   3   8   23.30    0.90   1
   1  -3  -7  902.40   15.60   1
  -1   3   7  908.50   12.20   1
   1  -3  -6    1.40    0.60   1
  -1   3   6    0.40    0.40   1
   1  -3  -5  295.60    5.30   1
  -1   3   5  299.90    4.40   1
   1  -3  -4   69.70    1.60   1
  -1   3   4   68.60    1.40   1
   1  -3  -3 1766.90   25.40   1
  -1   3   3 1792.20   23.60   1
   1  -3  -2  228.10    3.70   1
  -1   3   2  239.50    4.00   1
   1  -3  -1  673.30   10.10   1
  -1   3   1  675.50   10.30   1
   1  -3   0   18.20    0.50   1
  -1   3   0   16.70    0.70   1
   1  -3   1  173.60    2.40   1
  -1   3  -1  172.30    2.90   1
   1  -3   2    6.60    0.40   1
  -1   3  -2    7.60    0.60   1
   1  -3   3  194.80    2.80   1
  -1   3  -3  191.80    3.40   1
   1  -3   4    1.60    0.50   1
  -1   3  -4    0.40    0.60   1
   1  -3   5   33.10    0.90   1
  -1   3  -5   31.00    1.20   1
   1  -3   6   89.00    1.90   1
  -1   3  -6   89.60    2.40   1
   1  -3   7   10.90    1.20   1
   1  -3   8  299.10    7.90   1
  -1   3  -8  278.20   13.60   1
   1  -3   9    1.40    1.30   1
  -1   3  -9    0.60    2.80   1
   1  -3  10   84.00    5.10   1
  -1   3 -10   95.30    7.60   1
   1  -3  11   15.90    3.50   1
   1  -2 -13  205.90   14.70   1
  -1   2  13  215.00   16.30   1
   1  -2 -12    2.80    3.20   1
  -1   2  12    0.70    2.00   1
   1  -2 -11  116.50    8.20   1
  -1   2  11  123.80    6.40   1
   1  -2 -10   39.00    2.90   1
  -1   2  10   39.30    4.60   1
   1  -2  -9  426.10   12.90   1
  -1   2   9  451.80   10.00   1
   1  -2  -8    7.00    0.60   1
  -1   2   8    6.80    0.50   1
   1  -2  -7  405.70    7.50   1
  -1   2   7  402.60    7.40   1
   1  -2  -6  939.30   18.20   1
  -1   2   6 1010.80   12.30   1
   1  -2  -5  145.00    3.50   1
  -1   2   5  153.70    2.50   1
   1  -2  -4   15.10    0.50   1
  -1   2   4   15.20    0.50   1
   1  -2  -3  297.50    5.20   1
  -1   2   3  294.30    4.30   1
   1  -2  -2  311.20    4.40   1
  -1   2   2  302.70    4.80   1
   1  -2  -1  336.00    5.90   1
  -1   2   1  335.30    5.30   1
   1  -2   0  580.10    8.70   1
  -1   2   0  578.70    8.50   1
   1  -2   1 2107.10   25.20   1
  -1   2  -1 2089.50   27.10   1
   1  -2   2  589.20    7.50   1
  -1   2  -2  586.30    8.20   1
   1  -2   3  573.00    7.40   1
  -1   2  -3  588.30    9.00   1
   1  -2   4  645.20    7.90   1
  -1   2  -4  666.90   10.00   1
   1  -2   5  753.80    9.60   1
  -1   2  -5  747.20   12.60   1
   1  -2   6 1655.90   31.30   1
  -1   2  -6 1675.40   40.10   1
   1  -2   7  339.20    7.80   1
  -1   2  -7  346.00   13.80   1
   1  -2   8    3.70    1.00   1
  -1   2  -8    1.40    2.10   1
   1  -2   9    3.40    1.20   1
  -1   2  -9   -0.10    2.30   1
   1  -2  10  654.70   15.20   1
   1  -2  11   50.40    4.10   1
   1  -2  12   52.80    7.60   1
   1  -1 -12    5.90    3.40   1
  -1   1  12    3.10    2.00   1
   1  -1 -11  204.30   12.30   1
  -1   1  11  232.00    7.90   1
   1  -1 -10   33.60    3.10   1
  -1   1  10   26.20    4.00   1
   1  -1  -9  155.40    5.80   1
  -1   1   9  169.70    6.10   1
   1  -1  -8  113.10    4.30   1
  -1   1   8  121.30    4.00   1
   1  -1  -7  101.00    2.20   1
  -1   1   7  100.20    2.10   1
   1  -1  -6 1856.10   30.10   1
  -1   1   6 1956.30   26.70   1
   1  -1  -5  103.10    2.20   1
  -1   1   5  103.50    1.60   1
   1  -1  -4    9.40    0.60   1
  -1   1   4    9.00    0.30   1
   1  -1  -3   28.70    0.80   1
  -1   1   3   28.20    0.60   1
   1  -1  -2 4629.80   83.10   1
  -1   1   2 4872.10   61.50   1
   1  -1  -1   72.70    1.50   1
  -1   1   1   73.30    1.50   1
   1  -1   0 1194.00   19.40   1
  -1   1   0 1220.30   19.70   1
   1  -1   1 1059.80   13.90   1
  -1   1  -1 1042.50   15.00   1
   1  -1   2 4140.60   45.80   1
  -1   1  -2 4010.50   51.00   1
   1  -1   3    2.60    0.30   1
  -1   1  -3    3.20    0.30   1
   1  -1   4 1096.60   12.80   1
  -1   1  -4 1087.10   17.50   1
   1  -1   5  939.90   12.00   1
  -1   1  -5  943.10   17.90   1
   1  -1   6  395.90   10.20   1
  -1   1  -6  408.00   10.70   1
   1  -1   7  167.00    4.20   1
  -1   1  -7  170.20    5.50   1
   1  -1   8  306.80    6.50   1
  -1   1  -8  324.80    9.60   1
   1  -1   9  172.90    5.20   1
   1  -1  10    2.90    1.20   1
   1  -1  11    7.30    1.60   1
   1  -1  12   30.20    5.20   1
  -1   0  12   10.30    2.40   1
  -1   0  11    5.10    1.70   1
   1   0 -10   50.10    3.40   1
  -1   0  10   57.30    3.40   1
   1   0  -9    3.20    1.70   1
  -1   0   9    3.00    1.10   1
   1   0  -8  205.10    6.80   1
  -1   0   8  224.50    6.80   1
   1   0  -7    3.40    1.20   1
  -1   0   7    2.90    0.80   1
   1   0  -6  888.90   16.80   1
  -1   0   6  879.40   20.80   1
   1   0  -5   17.30    0.60   1
  -1   0   5   17.60    0.50   1
   1   0  -4 1050.10   17.20   1
  -1   0   4 1106.30   13.60   1
   1   0  -3    9.80    0.50   1
  -1   0   3    9.60    0.40   1
   1   0  -2 1897.00   26.90   1
  -1   0   2 1919.50   25.00   1
   1   0  -1   85.40    1.50   1
  -1   0   1   87.00    1.40   1
   1   0   0  246.00    4.30   1
  -1   0   0  272.50    6.40   1
   1   0   1    3.10    0.20   1
  -1   0  -1    2.40    0.20   1
   1   0   2  875.30   10.60   1
  -1   0  -2  863.70   12.50   1
   1   0   3    1.40    0.20   1
  -1   0  -3    1.50    0.30   1
   1   0   4   64.80    1.00   1
  -1   0  -4   63.90    1.20   1
   1   0   5   10.30    0.50   1
  -1   0  -5   10.60    0.90   1
   1   0   6   95.90    1.70   1
  -1   0  -6   98.80    2.80   1
   1   0   7  492.70   10.10   1
  -1   0  -7  526.50   13.30   1
   1   0   8   76.60    2.10   1
  -1   0  -8   80.40    5.00   1
   1   0   9   97.90    2.80   1
  -1   0  -9  104.70    6.50   1
   1   0  10    1.50    1.10   1
   1   0  11  369.50    9.60   1
   1   0  12   27.50    2.50   1
   1   0  13    7.50    3.90   1
  -1  -1  12   42.60    6.40   1
  -1  -1  11   15.20    2.10   1
   1   1 -10  404.30   20.70   1
  -1  -1  10  426.10   10.30   1
   1   1  -9    4.00    2.70   1
  -1  -1   9    4.50    1.40   1
   1   1  -8  223.80    7.60   1
  -1  -1   8  249.00    6.80   1
   1   1  -7   27.60    2.10   1
  -1  -1   7   24.10    1.30   1
   1   1  -6  819.10   20.20   1
  -1  -1   6  844.00   20.90   1
   1   1  -5    0.20    0.80   1
  -1  -1   5    1.50    0.20   1
   1   1  -4  159.30    2.60   1
  -1  -1   4  160.20    2.60   1
   1   1  -3    0.80    0.20   1
  -1  -1   3    1.40    0.30   1
   1   1  -2  499.20    6.80   1
  -1  -1   2  512.70    7.10   1
   1   1  -1   17.70    0.40   1
  -1  -1   1   17.60    0.40   1
   1   1   0    9.00    0.30   1
  -1  -1   0    9.30    0.20   1
   1   1   1    9.60    0.30   1
  -1  -1  -1   11.10    0.30   1
   1   1   2   57.70    0.90   1
  -1  -1  -2   58.00    0.90   1
   1   1   3 1186.20   14.40   1
  -1  -1  -3 1191.20   17.20   1
   1   1   4  108.30    1.50   1
  -1  -1  -4  109.50    2.10   1
   1   1   5  447.40    5.80   1
  -1  -1  -5  425.20    7.20   1
   1   1   6    2.70    0.20   1
  -1  -1  -6    2.90    0.90   1
   1   1   7 1583.90   36.80   1
  -1  -1  -7 1548.70   36.60   1
   1   1   8    2.10    0.90   1
  -1  -1  -8    3.30    1.20   1
   1   1   9  147.70    3.60   1
  -1  -1  -9  142.70    5.00   1
   1   1  10   20.80    1.40   1
  -1  -1 -10   20.70    2.20   1
   1   1  11  275.00    8.60   1
   1   1  12   -1.30    1.50   1
   1   1  13   -1.70    3.50   1
  -1  -2  11    1.20    2.10   1
  -1  -2  10  187.70    6.50   1
   1   2  -9  118.00    7.70   1
  -1  -2   9  113.20    3.60   1
   1   2  -8  170.50    9.20   1
  -1  -2   8  172.50    6.60   1
   1   2  -7   29.70    2.40   1
  -1  -2   7   29.40    2.00   1
   1   2  -6    6.50    1.60   1
  -1  -2   6    8.50    1.30   1
   1   2  -5 1376.80   26.20   1
  -1  -2   5 1411.10   21.20   1
   1   2  -4  281.10    5.90   1
  -1  -2   4  281.00    4.00   1
   1   2  -3   12.00    0.50   1
  -1  -2   3   11.70    0.50   1
   1   2  -2  216.70    3.60   1
  -1  -2   2  214.90    3.00   1
   1   2  -1 5172.60   71.60   1
  -1  -2   1 5163.60   65.30   1
   1   2   0    5.50    0.40   1
  -1  -2   0    5.90    0.30   1
   1   2   1  770.10   12.60   1
  -1  -2  -1  774.70   12.70   1
   1   2   2 1079.00   17.30   1
  -1  -2  -2 1095.60   17.60   1
   1   2   3 4578.00   70.90   1
  -1  -2  -3 4456.00   61.90   1
   1   2   4   11.80    0.40   1
  -1  -2  -4   11.90    0.50   1
   1   2   5 1068.20   12.60   1
  -1  -2  -5 1056.00   15.40   1
   1   2   6  844.10   10.20   1
  -1  -2  -6  844.80   14.00   1
   1   2   7  441.00    5.80   1
  -1  -2  -7  437.50    7.60   1
   1   2   8   55.20    1.50   1
  -1  -2  -8   54.90    1.60   1
   1   2   9  265.30    6.70   1
  -1  -2  -9  259.90   10.80   1
   1   2  10  239.70    6.90   1
  -1  -2 -10  241.70    8.20   1
   1   2  11   18.50    1.50   1
  -1  -2 -11   20.00    3.10   1
   1   2  12    4.10    1.90   1
  -1  -2 -12   -0.60    2.30   1
   1   2  13   75.50    8.10   1
  -1  -3  11   13.60    4.90   1
  -1  -3  10  242.10   11.00   1
   1   3  -9   35.10    4.90   1
  -1  -3   9   25.40    1.80   1
   1   3  -8   62.30    3.70   1
  -1  -3   8   55.60    3.20   1
   1   3  -7  320.20   10.10   1
  -1  -3   7  313.00    9.80   1
   1   3  -6  256.20   10.50   1
  -1  -3   6  233.20    7.10   1
   1   3  -5  253.30    5.00   1
  -1  -3   5  246.30    4.70   1
   1   3  -4  132.40    2.80   1
  -1  -3   4  132.50    2.40   1
   1   3  -3 1979.80   31.80   1
  -1  -3   3 2001.40   23.10   1
   1   3  -2   90.20    1.60   1
  -1  -3   2   86.00    1.60   1
   1   3  -1 1641.70   21.60   1
  -1  -3   1 1648.40   26.60   1
   1   3   0    8.70    0.40   1
  -1  -3   0    7.50    0.60   1
   1   3   1 1960.00   31.50   1
  -1  -3  -1 2003.00   32.30   1
   1   3   2  304.70    5.40   1
  -1  -3  -2  313.30    5.60   1
   1   3   3  266.00    4.80   1
  -1  -3  -3  268.00    4.80   1
   1   3   4    0.90    0.30   1
  -1  -3  -4    1.30    0.40   1
   1   3   5   82.20    1.40   1
  -1  -3  -5   83.10    1.60   1
   1   3   6  143.10    2.20   1
  -1  -3  -6  138.80    2.50   1
   1   3   7    9.00    0.50   1
  -1  -3  -7    8.20    0.60   1
   1   3   8   15.80    0.80   1
  -1  -3  -8   17.40    0.80   1
   1   3   9  303.30    6.00   1
  -1  -3  -9  301.00    6.40   1
   1   3  10   85.30    3.20   1
  -1  -3 -10   95.70    4.20   1
   1   3  11    0.80    0.90   1
  -1  -3 -11    0.40    1.60   1
   1   3  12  283.20   16.90   1
  -1  -3 -12  290.20   13.50   1
   1   3  13   44.60    6.50   1
  -1  -3 -13   41.40    5.90   1
   1   3  14   17.90    5.30   1
  -1  -4  10   -5.40    2.60   1
   1   4  -9  417.80   21.50   1
  -1  -4   9  424.10   16.10   1
   1   4  -8    1.90    2.10   1
  -1  -4   8    1.70    1.70   1
   1   4  -7   67.70    3.90   1
  -1  -4   7   52.50    3.00   1
   1   4  -6    0.60    0.40   1
  -1  -4   6    0.40    0.40   1
   1   4  -5  958.90   16.50   1
  -1  -4   5  922.40   16.10   1
   1   4  -4   20.20    1.00   1
  -1  -4   4   22.70    1.00   1
   1   4  -3   59.10    1.50   1
  -1  -4   3   60.80    1.30   1
   1   4  -2  172.10    3.10   1
  -1  -4   2  172.10    2.80   1
   1   4  -1  220.40    3.40   1
  -1  -4   1  219.30    4.80   1
   1   4   0  555.00    8.40   1
  -1  -4   0  567.50    9.90   1
   1   4   1   40.80    1.20   1
  -1  -4  -1   38.20    1.30   1
   1   4   2    4.90    0.70   1
  -1  -4  -2    5.90    0.50   1
   1   4   3   57.30    1.50   1
  -1  -4  -3   54.80    1.20   1
   1   4   4 1806.70   26.10   1
  -1  -4  -4 1821.10   26.40   1
   1   4   5  174.70    3.00   1
  -1  -4  -5  175.50    3.10   1
   1   4   6   80.70    1.30   1
  -1  -4  -6   81.40    1.70   1
   1   4   7  437.20    5.90   1
  -1  -4  -7  441.70    7.20   1
   1   4   8 1119.00   15.60   1
  -1  -4  -8 1118.90   17.50   1
   1   4   9  382.10    6.20   1
  -1  -4  -9  371.90    7.50   1
   1   4  10  145.70    3.40   1
  -1  -4 -10  149.40    4.20   1
   1   4  11  203.10    6.20   1
  -1  -4 -11  194.30    7.60   1
   1   4  12   41.00    5.20   1
  -1  -4 -12   43.20    4.60   1
   1   4  13   76.60    8.50   1
  -1  -4 -13   90.10    8.10   1
   1   4  14   82.20    9.70   1
  -1  -4 -14   75.60    8.00   1
   1   5  -9   11.80    4.10   1
  -1  -5   9   -3.10    2.10   1
   1   5  -8  213.50   13.40   1
  -1  -5   8  230.00   10.30   1
   1   5  -7   81.00    4.60   1
  -1  -5   7   75.60    4.40   1
   1   5  -6   13.20    1.20   1
  -1  -5   6   11.30    1.30   1
   1   5  -5  158.00    4.40   1
  -1  -5   5  156.90    3.50   1
   1   5  -4  426.50    8.40   1
  -1  -5   4  415.30    8.10   1
   1   5  -3    0.30    0.70   1
  -1  -5   3    0.70    0.60   1
   1   5  -2  538.30    8.70   1
  -1  -5   2  544.30    9.80   1
   1   5  -1  872.40   13.50   1
  -1  -5   1  906.50   15.70   1
   1   5   0  607.80    9.60   1
  -1  -5   0  609.50    9.70   1
   1   5   1   18.10    0.80   1
  -1  -5  -1   17.20    0.90   1
   1   5   2 1917.60   35.90   1
  -1  -5  -2 1942.50   28.30   1
   1   5   3  376.10    7.00   1
  -1  -5  -3  344.10    6.40   1
   1   5   4 1092.10   16.30   1
  -1  -5  -4 1091.80   14.70   1
   1   5   5    5.40    0.70   1
  -1  -5  -5    5.40    0.70   1
   1   5   6 1187.20   17.90   1
  -1  -5  -6 1201.00   18.00   1
   1   5   7    1.40    0.50   1
  -1  -5  -7    0.60    0.60   1
   1   5   8  185.70    4.40   1
  -1  -5  -8  191.00    3.90   1
   1   5   9   11.50    0.50   1
  -1  -5  -9   11.50    0.90   1
   1   5  10  160.40    4.10   1
  -1  -5 -10  166.10    6.00   1
   1   5  11   21.80    1.60   1
  -1  -5 -11   23.60    1.60   1
   1   5  12   -4.80    3.30   1
  -1  -5 -12    2.80    2.50   1
   1   5  13   -1.50    3.80   1
  -1  -5 -13    8.80    4.30   1
   1   5  14    3.10    6.90   1
  -1  -5 -14   -0.50    4.70   1
   1   6  -9   80.90    8.50   1
  -1  -6   9   74.90    8.80   1
   1   6  -8   12.00    4.10   1
  -1  -6   8   22.30    3.60   1
   1   6  -7   15.40    4.70   1
  -1  -6   7   19.30    2.70   1
   1   6  -6  101.80    5.10   1
  -1  -6   6   99.20    5.10   1
   1   6  -5  213.10    6.20   1
  -1  -6   5  209.00    6.60   1
   1   6  -4  158.50    4.00   1
  -1  -6   4  148.70    4.80   1
   1   6  -3  134.40    3.30   1
  -1  -6   3  142.50    3.70   1
   1   6  -2  783.90   14.10   1
  -1  -6   2  788.10   12.90   1
   1   6  -1   47.20    1.60   1
  -1  -6   1   48.30    1.70   1
   1   6   0  351.30    5.70   1
  -1  -6   0  353.70    6.20   1
   1   6   1  199.20    4.20   1
  -1  -6  -1  202.60    3.90   1
   1   6   2  856.70   14.80   1
  -1  -6  -2  823.20   12.90   1
   1   6   3  225.80    5.60   1
  -1  -6  -3  215.50    4.40   1
   1   6   4   10.40    0.70   1
  -1  -6  -4    9.30    0.60   1
   1   6   5   58.30    1.60   1
  -1  -6  -5   58.10    1.20   1
   1   6   6  142.20    3.10   1
  -1  -6  -6  145.80    3.40   1
   1   6   7  187.20    4.30   1
  -1  -6  -7  187.30    3.70   1
   1   6   8  104.20    2.90   1
  -1  -6  -8  103.30    2.60   1
   1   6   9    3.40    0.90   1
  -1  -6  -9    4.00    0.90   1
   1   6  10   67.10    2.70   1
  -1  -6 -10   67.10    3.20   1
   1   6  11  179.70    5.50   1
  -1  -6 -11  187.70    5.80   1
   1   6  12   80.60    7.60   1
  -1  -6 -12   75.50    4.70   1
   1   6  13    8.80    4.50   1
  -1  -6 -13   10.70    3.60   1
   1   6  14   19.20    6.00   1
  -1  -6 -14   22.80    4.70   1
   1   7  -8   21.90    5.20   1
  -1  -7   8   30.50    4.10   1
   1   7  -7   20.80    4.60   1
  -1  -7   7   10.60    2.80   1
   1   7  -6   95.00    7.80   1
  -1  -7   6  106.60    5.90   1
   1   7  -5   17.60    1.60   1
  -1  -7   5   18.50    1.70   1
   1   7  -4  449.20   14.10   1
  -1  -7   4  462.40   11.50   1
   1   7  -3   37.50    1.80   1
  -1  -7   3   36.40    2.10   1
   1   7  -2  111.90    3.10   1
  -1  -7   2  109.70    3.80   1
   1   7  -1   99.40    3.00   1
  -1  -7   1   98.00    2.80   1
   1   7   0  171.50    5.20   1
  -1  -7   0  177.00    4.00   1
   1   7   1  451.50    8.10   1
  -1  -7  -1  433.80    9.60   1
   1   7   2    1.20    0.40   1
  -1  -7  -2    2.80    1.10   1
   1   7   3   32.00    2.90   1
  -1  -7  -3   27.40    1.50   1
   1   7   4   57.80    1.80   1
  -1  -7  -4   51.50    1.80   1
   1   7   5  392.50   10.00   1
  -1  -7  -5  401.00    6.80   1
   1   7   6    1.70    0.60   1
  -1  -7  -6   -0.60    0.70   1
   1   7   7    5.60    0.80   1
  -1  -7  -7    7.50    0.90   1
   1   7   8  328.00    7.00   1
  -1  -7  -8  331.10    7.20   1
   1   7   9  273.70    7.10   1
  -1  -7  -9  276.40    7.40   1
   1   7  10  180.00    5.60   1
  -1  -7 -10  187.10    5.60   1
   1   7  11   68.00    3.20   1
  -1  -7 -11   74.80    3.40   1
   1   7  12   95.30    9.00   1
  -1  -7 -12   85.80    7.00   1
   1   7  13    7.90    4.80   1
  -1  -7 -13    6.60    3.40   1
   1   8  -7  174.60   14.10   1
  -1  -8   7  211.90   11.10   1
   1   8  -6  105.00    9.80   1
  -1  -8   6  128.50    7.30   1
   1   8  -5   11.40    5.00   1
  -1  -8   5   26.10    3.10   1
   1   8  -4  420.90   14.10   1
  -1  -8   4  427.30   14.90   1
   1   8  -3  140.40    9.30   1
  -1  -8   3  141.20    5.00   1
   1   8  -2   83.50    3.30   1
  -1  -8   2   88.30    4.60   1
   1   8  -1  432.00   10.30   1
  -1  -8   1  456.50    9.60   1
   1   8   0  911.30   23.40   1
  -1  -8   0  950.00   20.70   1
   1   8   1   10.90    0.70   1
  -1  -8  -1    9.10    1.00   1
   1   8   2   18.40    1.50   1
  -1  -8  -2   19.20    1.80   1
   1   8   3 1606.10   38.70   1
  -1  -8  -3 1620.50   32.40   1
   1   8   4  258.10    7.40   1
  -1  -8  -4  242.50    6.00   1
   1   8   5    6.10    1.30   1
  -1  -8  -5    5.20    0.70   1
   1   8   6    5.50    0.60   1
  -1  -8  -6    5.80    0.50   1
   1   8   7 1381.00   27.70   1
  -1  -8  -7 1399.50   34.50   1
   1   8   8   65.70    3.60   1
  -1  -8  -8   67.20    2.60   1
   1   8   9    1.00    1.10   1
  -1  -8  -9   -0.10    0.90   1
   1   8  10   49.80    2.60   1
  -1  -8 -10   43.50    2.40   1
   1   8  11  232.90    7.50   1
  -1  -8 -11  237.80    7.80   1
   1   8  12  154.80   12.50   1
  -1  -8 -12  168.90   12.20   1
   1   8  13   -1.30    4.20   1
  -1  -8 -13   -4.00    3.40   1
   1   9  -6   23.40    5.90   1
  -1  -9   6   32.30    4.60   1
   1   9  -5   74.10    8.00   1
  -1  -9   5   84.60    5.90   1
   1   9  -4    3.90    3.70   1
  -1  -9   4    0.10    2.50   1
   1   9  -3   19.20    2.60   1
  -1  -9   3   22.20    2.40   1
   1   9  -2   24.70    2.90   1
  -1  -9   2   22.40    2.20   1
   1   9  -1   78.30    4.40   1
  -1  -9   1   74.70    3.40   1
   1   9   0   64.50    3.90   1
  -1  -9   0   70.10    3.10   1
   1   9   1  258.90   12.10   1
  -1  -9  -1  261.40    7.00   1
   1   9   2   47.40    2.00   1
  -1  -9  -2   46.60    2.00   1
   1   9   3   79.40    3.30   1
  -1  -9  -3   63.90    2.80   1
   1   9   4  105.10    4.50   1
  -1  -9  -4  108.80    3.10   1
   1   9   5   91.90    4.10   1
  -1  -9  -5   81.10    2.50   1
   1   9   6   88.90    4.00   1
  -1  -9  -6   96.30    3.00   1
   1   9   7    1.60    1.50   1
  -1  -9  -7    1.30    0.80   1
   1   9   8   25.80    2.30   1
  -1  -9  -8   26.30    1.80   1
   1   9   9   81.50    4.50   1
  -1  -9  -9   87.00    3.60   1
   1   9  10   36.60    4.60   1
  -1  -9 -10   43.90    2.80   1
   1   9  11   20.30    3.20   1
  -1  -9 -11   19.10    2.70   1
   1   9  12    1.60    2.20   1
  -1  -9 -12    0.50    2.30   1
   1   9  13  103.00   10.60   1
  -1  -9 -13  109.20    9.90   1
  -1 -10   4    4.10    3.00   1
   1  10  -3   12.20    2.50   1
  -1 -10   3    9.50    2.20   1
   1  10  -2    9.70    2.80   1
  -1 -10   2    9.60    2.60   1
   1  10  -1  164.00    7.30   1
  -1 -10   1  162.60    6.20   1
   1  10   0   91.30    5.10   1
  -1 -10   0   90.10    4.00   1
   1  10   1   24.80    4.30   1
  -1 -10  -1   25.00    2.30   1
   1  10   2   25.30    4.00   1
  -1 -10  -2   23.00    2.20   1
   1  10   3   47.80    2.80   1
  -1 -10  -3   48.60    2.60   1
   1  10   4  157.00    6.20   1
  -1 -10  -4  158.00    5.30   1
   1  10   5   20.00    1.90   1
  -1 -10  -5   20.60    1.80   1
   1  10   6    2.20    1.50   1
  -1 -10  -6    9.20    3.10   1
   1  10   7    3.70    1.70   1
  -1 -10  -7    3.50    2.80   1
   1  10   8   75.30    4.50   1
  -1 -10  -8   78.00    6.80   1
   1  10   9   25.20    2.70   1
  -1 -10  -9   27.30    3.00   1
   1  10  10   18.60    3.10   1
  -1 -10 -10   12.60    2.80   1
   1  10  11   -0.50    2.20   1
  -1 -10 -11    3.70    2.30   1
   1  10  12   46.30    4.50   1
  -1 -10 -12   50.00    4.60   1
   1  11  -3    9.40    6.90   1
  -1 -11   3   16.40    3.30   1
   1  11  -2   29.80    3.70   1
  -1 -11   2   29.70    3.00   1
   1  11  -1    9.50    2.70   1
  -1 -11   1    9.90    2.20   1
   1  11   0  215.90    9.60   1
  -1 -11   0  206.40    7.50   1
   1  11   1  168.40    7.90   1
  -1 -11  -1  161.60    6.30   1
   1  11   2    3.00    2.90   1
  -1 -11  -2    5.30    1.70   1
   1  11   3   12.90    3.40   1
  -1 -11  -3   14.10    2.10   1
   1  11   4  346.80   16.40   1
  -1 -11  -4  334.60    9.50   1
   1  11   5   63.60    3.90   1
  -1 -11  -5   49.80    4.20   1
   1  11   6    4.10    1.70   1
  -1 -11  -6   -4.00    3.00   1
   1  11   7    7.90    2.30   1
  -1 -11  -7   13.70    5.20   1
   1  11   8  297.90   11.90   1
  -1 -11  -8  298.00   16.10   1
   1  11   9   29.50    3.30   1
  -1 -11  -9   24.40    3.20   1
   1  11  10    0.40    2.30   1
  -1 -11 -10   -0.40    2.40   1
   1  11  11    2.50    2.60   1
  -1 -11 -11    0.20    2.40   1
   1  12  -1  144.90    8.80   1
  -1 -12   1  149.40    7.20   1
   1  12   0   19.90    4.40   1
  -1 -12   0   11.40    2.90   1
   1  12   1  117.20    7.60   1
  -1 -12  -1  114.40    5.80   1
   1  12   2    5.50    3.50   1
  -1 -12  -2   14.90    2.50   1
   1  12   3   81.80    7.80   1
  -1 -12  -3   90.70    4.60   1
   1  12   4    6.90    3.40   1
  -1 -12  -4    0.30    2.80   1
   1  12   5  282.00   18.00   1
  -1 -12  -5  291.40   13.60   1
   1  12   6   86.70    8.40   1
  -1 -12  -6   97.90    8.80   1
   1  12   7   18.60    2.80   1
  -1 -12  -7   32.60    6.50   1
   1  12   8   38.70    3.70   1
  -1 -12  -8   33.10    5.80   1
   1  12   9   91.60    6.40   1
  -1 -12  -9   85.00    6.60   1
   1  12  10   53.60    5.00   1
  -1 -12 -10   52.40    4.90   1
   1  13   2    0.60    4.90   1
  -1 -13  -2    0.40    3.40   1
   1  13   3   35.90    6.90   1
  -1 -13  -3   34.60    4.60   1
   1  13   4   64.20    7.60   1
  -1 -13  -4   60.80    5.70   1
   1  13   5   57.70    8.20   1
  -1 -13  -5   42.30    7.80   1
   1  13   6   27.30    6.40   1
  -1 -13  -6   23.00    6.50   1
   1  13   7   57.70    7.90   1
  -1 -13  -7   55.90    8.30   1
   2 -11  -8    2.80    4.50   1
  -2  11   8   -0.60    3.40   1
   2 -11  -7    2.00    4.40   1
  -2  11   7    3.60    3.20   1
   2 -11  -6    0.30    4.10   1
  -2  11   6    4.60    3.80   1
   2 -11  -5   30.10    7.00   1
  -2  11   5   43.70    6.70   1
   2 -11  -4    2.20    5.40   1
  -2  11   4    7.90    5.20   1
   2 -11  -3    3.00    2.90   1
  -2  11   3    7.50    3.50   1
   2 -11  -2   10.30    2.80   1
  -2  11   2   10.70    3.80   1
   2 -11  -1  131.50    7.80   1
  -2  11   1  124.40   10.50   1
   2 -11   0   43.80    4.70   1
  -2  11   0   47.50    4.70   1
   2 -11   1   -0.50    2.80   1
  -2  11  -1   -0.50    2.70   1
   2 -10  -9    3.40    3.40   1
  -2  10   9    0.70    2.90   1
   2 -10  -8    6.00    5.60   1
  -2  10   8    8.50    3.70   1
   2 -10  -7    5.80    3.90   1
  -2  10   7    4.40    2.50   1
   2 -10  -6   14.60    4.40   1
  -2  10   6   21.10    3.00   1
   2 -10  -5    8.90    3.80   1
  -2  10   5    4.90    2.60   1
   2 -10  -4   27.90    3.10   1
  -2  10   4   34.00    3.30   1
   2 -10  -3    6.20    2.30   1
  -2  10   3    5.10    3.30   1
   2 -10  -2   14.80    2.60   1
  -2  10   2   14.10    3.50   1
   2 -10  -1   87.10    5.30   1
  -2  10   1   82.20    6.90   1
   2 -10   0    2.60    2.60   1
  -2  10   0   -3.70    2.80   1
   2 -10   1   36.20    3.80   1
  -2  10  -1   36.00    3.90   1
   2 -10   2    3.70    2.20   1
  -2  10  -2    1.10    2.90   1
   2 -10   3  112.10    5.60   1
  -2  10  -3  118.70    7.60   1
   2  -9 -10   46.40    5.00   1
  -2   9  10   57.60    5.40   1
   2  -9  -9  290.90   13.10   1
  -2   9   9  306.30   13.60   1
   2  -9  -8   -1.20    2.30   1
  -2   9   8    3.40    2.50   1
   2  -9  -7   29.40    4.60   1
  -2   9   7   28.80    3.50   1
   2  -9  -6  291.80   10.80   1
  -2   9   6  313.00   11.10   1
   2  -9  -5  487.90   17.00   1
  -2   9   5  512.40   17.20   1
   2  -9  -4  183.30    7.80   1
  -2   9   4  216.20    8.10   1
   2  -9  -3   87.20    4.80   1
  -2   9   3   88.00    4.70   1
   2  -9  -2  347.60   11.70   1
  -2   9   2  390.60   14.00   1
   2  -9  -1   62.60    3.90   1
  -2   9   1   58.10    5.30   1
   2  -9   0  469.60   14.60   1
  -2   9   0  484.50   21.00   1
   2  -9   1  231.60    7.60   1
  -2   9  -1  227.70    9.30   1
   2  -9   2   96.00    4.40   1
  -2   9  -2  104.10    5.90   1
   2  -9   3  106.60    5.40   1
  -2   9  -3  114.00    6.80   1
   2  -9   4  100.80    5.00   1
  -2   9  -4   99.30    6.20   1
   2  -9   5   93.70    9.80   1
  -2   9  -5  100.20   10.60   1
   2  -8 -11   82.40    8.80   1
  -2   8  11   84.70    9.00   1
   2  -8 -10   -2.60    3.20   1
  -2   8  10    6.70    3.60   1
   2  -8  -9   24.00    3.30   1
  -2   8   9   29.90    4.00   1
   2  -8  -8   10.20    2.40   1
  -2   8   8   16.00    2.90   1
   2  -8  -7  419.30   20.40   1
  -2   8   7  384.80   13.40   1
   2  -8  -6  226.80    8.00   1
  -2   8   6  229.10    8.80   1
   2  -8  -5    3.90    1.70   1
  -2   8   5    5.20    1.90   1
   2  -8  -4   38.90    2.80   1
  -2   8   4   53.80    3.30   1
   2  -8  -3    6.40    1.80   1
  -2   8   3   10.40    1.80   1
   2  -8  -2  303.50    9.90   1
  -2   8   2  337.40   10.70   1
   2  -8  -1   42.30    3.20   1
  -2   8   1   41.70    2.90   1
   2  -8   0   54.10    2.80   1
  -2   8   0   53.10    2.80   1
   2  -8   1  346.90    9.30   1
  -2   8  -1  349.70   12.20   1
   2  -8   2   81.10    3.70   1
  -2   8  -2   82.90    4.40   1
   2  -8   3   46.60    2.80   1
  -2   8  -3   46.90    3.50   1
   2  -8   4  139.60    5.40   1
  -2   8  -4  138.90    6.90   1
   2  -8   5  183.20    8.90   1
  -2   8  -5  200.10   15.40   1
   2  -8   6   16.90    5.10   1
  -2   8  -6   17.10    4.90   1
   2  -7 -12    8.70    4.20   1
  -2   7  12   13.70    5.60   1
   2  -7 -11   10.90    4.00   1
  -2   7  11    2.60    4.20   1
   2  -7 -10   14.50    2.90   1
  -2   7  10   11.50    2.70   1
   2  -7  -9    8.30    3.00   1
  -2   7   9    5.40    2.50   1
   2  -7  -8  192.70    8.10   1
  -2   7   8  212.00    8.40   1
   2  -7  -7    2.40    3.50   1
  -2   7   7    1.40    2.10   1
   2  -7  -6   25.00    2.00   1
  -2   7   6   31.50    2.80   1
   2  -7  -5  162.40    5.00   1
  -2   7   5  162.60    5.10   1
   2  -7  -4  387.10    9.50   1
  -2   7   4  430.20   10.50   1
   2  -7  -3    6.00    1.90   1
  -2   7   3    5.30    1.30   1
   2  -7  -2   12.70    2.10   1
  -2   7   2   15.70    1.90   1
   2  -7  -1  517.10   14.50   1
  -2   7   1  571.20   15.90   1
   2  -7   0  294.40    9.20   1
  -2   7   0  302.40    9.20   1
   2  -7   1  214.90    5.70   1
  -2   7  -1  214.60   10.30   1
   2  -7   2  127.00    5.30   1
  -2   7  -2  131.50    5.40   1
   2  -7   3  178.10    7.00   1
  -2   7  -3  192.20    7.30   1
   2  -7   4   56.00    3.60   1
  -2   7  -4   51.50    3.50   1
   2  -7   5  252.40    8.30   1
  -2   7  -5  233.90    9.40   1
   2  -7   6  241.60   10.20   1
  -2   7  -6  186.10   12.90   1
   2  -7   7    6.00    4.30   1
  -2   7  -7    7.70    4.40   1
   2  -7   8   41.00    6.40   1
  -2   7  -8   29.00    5.70   1
   2  -6 -12   66.20    7.40   1
  -2   6  12   48.20    7.90   1
   2  -6 -10   47.80    3.70   1
  -2   6  10   47.50    3.90   1
   2  -6  -9  176.70    7.20   1
  -2   6   9  168.20    7.30   1
   2  -6  -8   37.10    3.00   1
  -2   6   8   36.90    3.00   1
   2  -6  -7   47.40    3.00   1
  -2   6   7   43.90    2.30   1
   2  -6  -6  269.10    6.80   1
  -2   6   6  261.20    6.70   1
   2  -6  -5  352.50    8.30   1
  -2   6   5  369.70    9.20   1
   2  -6  -4   90.20    3.00   1
  -2   6   4   96.30    3.20   1
   2  -6  -3   -0.30    1.20   1
  -2   6   3    0.00    1.20   1
   2  -6  -2  473.70   10.50   1
  -2   6   2  475.00   10.50   1
   2  -6  -1    5.70    1.50   1
  -2   6   1    4.20    1.10   1
   2  -6   0   50.30    1.60   1
  -2   6   0   50.30    2.50   1
   2  -6   1   62.30    2.00   1
  -2   6  -1   60.60    2.70   1
   2  -6   2  405.40    7.10   1
  -2   6  -2  407.20   11.80   1
   2  -6   3   51.00    1.80   1
  -2   6  -3   48.30    3.00   1
   2  -6   4   21.90    1.80   1
  -2   6  -4   21.40    2.20   1
   2  -6   5   99.50    3.90   1
  -2   6  -5   93.30    4.70   1
   2  -6   6    2.20    1.40   1
  -2   6  -6    1.00    1.60   1
   2  -6   7   42.70    4.90   1
  -2   6  -7   24.80    4.60   1
   2  -6   8   81.80    8.30   1
  -2   6  -8   74.50    7.70   1
   2  -6   9   21.60    5.40   1
  -2   6  -9   16.40    4.60   1
   2  -5 -12   28.80    5.10   1
  -2   5  12   24.30    7.20   1
   2  -5 -11   32.10    5.00   1
  -2   5  11   32.60    5.70   1
   2  -5 -10  151.90    6.80   1
  -2   5  10  143.00    6.90   1
   2  -5  -9   73.80    3.20   1
  -2   5   9   66.60    4.20   1
   2  -5  -8   69.20    2.80   1
  -2   5   8   70.40    3.80   1
   2  -5  -7   83.80    2.30   1
  -2   5   7   74.80    2.50   1
   2  -5  -6  404.40    7.80   1
  -2   5   6  408.40    7.70   1
   2  -5  -5  392.80    7.20   1
  -2   5   5  397.20    7.50   1
   2  -5  -4  231.60    4.60   1
  -2   5   4  236.50    5.70   1
   2  -5  -3  258.20    4.60   1
  -2   5   3  268.60    5.60   1
   2  -5  -2  371.50    6.70   1
  -2   5   2  389.30    6.80   1
   2  -5  -1 1278.30   19.10   1
  -2   5   1 1309.40   20.30   1
   2  -5   0  286.90    4.50   1
  -2   5   0  293.80    5.40   1
   2  -5   1  305.00    4.70   1
  -2   5  -1  307.50    6.20   1
   2  -5   2  115.10    2.10   1
  -2   5  -2  112.20    3.10   1
   2  -5   3 1077.00   15.60   1
  -2   5  -3 1037.70   18.70   1
   2  -5   4  344.70    6.10   1
  -2   5  -4  332.90    7.20   1
   2  -5   5   43.30    2.30   1
  -2   5  -5   42.30    2.20   1
   2  -5   6  371.70   10.20   1
  -2   5  -6  362.20   12.10   1
   2  -5   7  312.30   11.70   1
  -2   5  -7  279.20   14.90   1
   2  -5   8   59.50    5.70   1
  -2   5  -8   57.20    6.20   1
   2  -5   9   29.50    4.30   1
  -2   5  -9   29.50    5.60   1
   2  -5  10   61.40    8.10   1
  -2   5 -10   65.70    8.60   1
   2  -4 -12   40.10    6.50   1
  -2   4  12   39.00    6.80   1
   2  -4 -11    1.90    2.90   1
  -2   4  11    0.80    3.80   1
   2  -4 -10    2.00    1.80   1
  -2   4  10    0.60    2.90   1
   2  -4  -9  156.20    5.10   1
  -2   4   9  139.60    6.10   1
   2  -4  -8   66.40    2.50   1
  -2   4   8   62.10    2.40   1
   2  -4  -7  411.70    8.50   1
  -2   4   7  409.90    7.70   1
   2  -4  -6    7.20    1.00   1
  -2   4   6    8.90    0.90   1
   2  -4  -5  128.30    2.90   1
  -2   4   5  120.80    2.60   1
   2  -4  -4   22.30    0.90   1
  -2   4   4   22.80    0.80   1
   2  -4  -3 1024.40   15.40   1
  -2   4   3 1048.80   14.60   1
   2  -4  -2   60.70    1.50   1
  -2   4   2   59.90    1.60   1
   2  -4  -1   39.10    1.40   1
  -2   4   1   40.50    1.30   1
   2  -4   0  613.40   10.70   1
  -2   4   0  615.40    9.90   1
   2  -4   1  706.90    9.70   1
  -2   4  -1  698.80   10.00   1
   2  -4   2   39.90    1.00   1
  -2   4  -2   40.60    1.40   1
   2  -4   3   87.30    1.70   1
  -2   4  -3   82.40    2.10   1
   2  -4   4  350.00    5.20   1
  -2   4  -4  349.30    6.80   1
   2  -4   5  134.80    3.00   1
  -2   4  -5  131.20    3.30   1
   2  -4   6  361.30    6.10   1
  -2   4  -6  357.90    8.90   1
   2  -4   7  130.20    4.00   1
  -2   4  -7  113.70    7.50   1
   2  -4   8   -1.70    1.70   1
  -2   4  -8    1.00    2.60   1
   2  -4   9   74.30    5.00   1
  -2   4  -9   76.70    6.80   1
   2  -4  10  147.40    8.50   1
  -2   4 -10  162.90   12.30   1
   2  -3 -12  165.20   12.80   1
  -2   3  12  156.30   13.50   1
   2  -3 -11  114.80    8.80   1
  -2   3  11  132.80   10.10   1
   2  -3 -10  112.50    5.60   1
  -2   3  10  101.00    8.00   1
   2  -3  -9  340.70    9.40   1
  -2   3   9  345.10   11.30   1
   2  -3  -8  619.70   14.50   1
  -2   3   8  630.20   12.70   1
   2  -3  -7    3.00    0.90   1
  -2   3   7    2.90    0.80   1
   2  -3  -6    6.40    0.90   1
  -2   3   6    6.90    0.80   1
   2  -3  -5 1577.10   23.10   1
  -2   3   5 1504.50   24.90   1
   2  -3  -4  706.50   13.90   1
  -2   3   4  692.50   10.70   1
   2  -3  -3  377.20    5.60   1
  -2   3   3  368.30    5.80   1
   2  -3  -2   53.90    1.30   1
  -2   3   2   56.20    1.20   1
   2  -3  -1 2669.70   43.10   1
  -2   3   1 2573.50   33.60   1
   2  -3   0  169.00    3.40   1
  -2   3   0  163.20    2.60   1
   2  -3   1  148.20    2.70   1
  -2   3  -1  145.60    2.50   1
   2  -3   2   56.70    1.10   1
  -2   3  -2   56.10    1.20   1
   2  -3   3 1218.80   15.40   1
  -2   3  -3 1183.80   16.40   1
   2  -3   4 2462.40   30.30   1
  -2   3  -4 2383.30   34.70   1
   2  -3   5   30.90    0.90   1
  -2   3  -5   31.80    1.10   1
   2  -3   6    1.30    0.50   1
  -2   3  -6    2.90    0.60   1
   2  -3   7    3.30    0.60   1
  -2   3  -7    4.10    1.00   1
   2  -3   8  800.20   18.80   1
  -2   3  -8  750.80   28.90   1
   2  -3   9    2.10    2.70   1
  -2   3  -9    6.40    3.20   1
   2  -3  10    9.40    2.80   1
  -2   3 -10    9.70    3.50   1
   2  -3  11  219.30   11.20   1
  -2   3 -11  258.10   17.90   1
   2  -2 -12    8.70    4.90   1
  -2   2  12   10.00    4.90   1
   2  -2 -11    6.40    2.70   1
  -2   2  11    6.00    3.80   1
   2  -2 -10   66.70    4.00   1
  -2   2  10   71.80    7.00   1
   2  -2  -9    8.30    1.10   1
  -2   2   9   10.60    1.40   1
   2  -2  -8   93.10    3.10   1
  -2   2   8   90.50    3.00   1
   2  -2  -7   15.70    1.00   1
  -2   2   7   15.50    1.00   1
   2  -2  -6   12.90    0.90   1
  -2   2   6   12.90    0.80   1
   2  -2  -5    1.10    0.70   1
  -2   2   5    2.70    0.60   1
   2  -2  -4  789.60   12.30   1
  -2   2   4  786.90   11.80   1
   2  -2  -3  147.60    2.40   1
  -2   2   3  141.60    2.70   1
   2  -2  -2 1151.30   18.90   1
  -2   2   2 1092.50   18.30   1
   2  -2  -1   14.20    0.80   1
  -2   2   1   13.10    0.70   1
   2  -2   0 1413.40   22.90   1
  -2   2   0 1406.20   26.30   1
   2  -2   1  612.00   10.40   1
  -2   2  -1  625.10    9.40   1
   2  -2   2 2080.70   29.80   1
  -2   2  -2 2048.50   26.80   1
   2  -2   3  228.10    3.20   1
  -2   2  -3  230.30    3.50   1
   2  -2   4  781.40   11.10   1
  -2   2  -4  793.80   11.90   1
   2  -2   5  881.40   11.50   1
  -2   2  -5  884.60   14.90   1
   2  -2   6  441.90    7.20   1
  -2   2  -6  451.50    8.10   1
   2  -2   7   89.90    2.40   1
  -2   2  -7   94.70    2.30   1
   2  -2   8  279.00    7.40   1
  -2   2  -8  297.90    9.20   1
   2  -2   9  247.40    6.30   1
  -2   2  -9  256.80   13.30   1
   2  -2  10   26.20    2.30   1
  -2   2 -10   32.50    4.70   1
   2  -2  11    3.40    2.60   1
   2  -2  12  116.20    7.20   1
   2  -1 -12    3.70    3.50   1
  -2   1  12   -1.10    2.40   1
   2  -1 -11   15.90    2.70   1
  -2   1  11   16.70    3.10   1
   2  -1 -10    3.50    1.90   1
  -2   1  10   -1.50    3.00   1
   2  -1  -9   23.40    2.30   1
  -2   1   9   22.60    3.90   1
   2  -1  -8  285.00    6.20   1
  -2   1   8  295.00    5.10   1
   2  -1  -7    1.70    0.50   1
  -2   1   7    1.60    0.20   1
   2  -1  -6  136.80    3.00   1
  -2   1   6  138.00    2.90   1
   2  -1  -5   65.80    1.70   1
  -2   1   5   69.20    1.40   1
   2  -1  -4 1646.90   24.20   1
  -2   1   4 1711.20   25.20   1
   2  -1  -3    5.60    0.50   1
  -2   1   3    5.00    0.50   1
   2  -1  -2 1190.10   17.90   1
  -2   1   2 1209.20   19.80   1
   2  -1  -1   49.30    1.40   1
  -2   1   1   50.60    1.30   1
   2  -1   0 1668.80   26.90   1
  -2   1   0 1617.10   26.10   1
   2  -1   1   33.70    1.10   1
  -2   1  -1   33.90    0.90   1
   2  -1   2  547.60    9.30   1
  -2   1  -2  535.80    6.90   1
   2  -1   3  203.30    3.10   1
  -2   1  -3  199.80    3.00   1
   2  -1   4   92.80    1.40   1
  -2   1  -4   95.90    1.70   1
   2  -1   5    9.40    0.50   1
  -2   1  -5   10.20    0.60   1
   2  -1   6    2.10    0.40   1
  -2   1  -6    1.90    0.40   1
   2  -1   7    0.90    0.20   1
  -2   1  -7   -0.30    1.10   1
   2  -1   8   18.30    1.30   1
  -2   1  -8   23.90    2.10   1
   2  -1   9  182.70    5.40   1
  -2   1  -9  191.60    6.90   1
   2  -1  10    6.80    1.60   1
   2  -1  11   31.80    2.40   1
   2  -1  12    1.70    2.20   1
  -2   0  12   64.20    4.40   1
   2   0 -11   15.80    3.00   1
  -2   0  11   13.30    2.70   1
   2   0 -10  196.00    8.60   1
  -2   0  10  197.10    8.40   1
   2   0  -9   27.50    2.60   1
  -2   0   9   22.40    2.60   1
   2   0  -8  474.70   13.60   1
  -2   0   8  525.70   19.70   1
   2   0  -7  187.00    4.50   1
  -2   0   7  190.50    3.70   1
   2   0  -6  186.00    3.80   1
  -2   0   6  194.90    3.90   1
   2   0  -5    4.10    0.50   1
  -2   0   5    3.00    0.30   1
   2   0  -4 1208.90   20.40   1
  -2   0   4 1243.10   13.50   1
   2   0  -3  618.20    9.40   1
  -2   0   3  632.80    9.40   1
   2   0  -2   13.50    0.60   1
  -2   0   2   12.30    0.40   1
   2   0  -1    3.80    0.30   1
  -2   0   1    5.40    0.30   1
   2   0   0 1269.30   18.40   1
  -2   0   0 1273.70   18.40   1
   2   0   1  309.40    4.90   1
  -2   0  -1  301.40    4.80   1
   2   0   2  232.50    3.80   1
  -2   0  -2  234.70    3.40   1
   2   0   3   57.50    1.20   1
  -2   0  -3   59.20    1.20   1
   2   0   4  482.70    5.80   1
  -2   0  -4  483.40    7.50   1
   2   0   5 1674.60   19.20   1
  -2   0  -5 1643.70   26.20   1
   2   0   6   20.30    0.60   1
  -2   0  -6   19.20    0.70   1
   2   0   7   33.90    1.40   1
  -2   0  -7   38.20    2.20   1
   2   0   8    4.20    0.80   1
  -2   0  -8    4.30    1.30   1
   2   0   9 1044.40   26.30   1
  -2   0  -9 1069.20   39.70   1
   2   0  10    1.20    0.80   1
  -2   0 -10    3.30    2.70   1
   2   0  11    2.80    1.50   1
   2   0  12  120.50    5.40   1
   2   0  13   91.30    8.90   1
   2   1 -11  150.90   12.90   1
  -2  -1  11  153.70    7.30   1
   2   1 -10   34.40    5.00   1
  -2  -1  10   25.60    2.70   1
   2   1  -9  178.10    7.20   1
  -2  -1   9  174.50    7.00   1
   2   1  -8   36.80    2.80   1
  -2  -1   8   32.90    2.10   1
   2   1  -7  566.30   22.70   1
  -2  -1   7  566.60   12.80   1
   2   1  -6   12.80    0.70   1
  -2  -1   6   11.30    0.70   1
   2   1  -5  501.40    8.80   1
  -2  -1   5  515.60    8.20   1
   2   1  -4  479.60    7.50   1
  -2  -1   4  487.50    6.10   1
   2   1  -3 2121.50   30.40   1
  -2  -1   3 2234.30   29.00   1
   2   1  -2   88.80    1.70   1
  -2  -1   2   95.30    1.50   1
   2   1  -1  563.40    8.40   1
  -2  -1   1  582.00    7.90   1
   2   1   0 1249.60   18.00   1
  -2  -1   0 1255.90   16.40   1
   2   1   1 2952.70   41.80   1
  -2  -1  -1 2926.30   37.60   1
   2   1   2  558.40    7.00   1
  -2  -1  -2  555.30    7.50   1
   2   1   3 3349.50   42.80   1
  -2  -1  -3 3308.90   42.10   1
   2   1   4  709.60    8.80   1
  -2  -1  -4  705.60   10.50   1
   2   1   5 1028.50   12.00   1
  -2  -1  -5 1013.00   14.80   1
   2   1   6   21.10    0.50   1
  -2  -1  -6   21.40    0.70   1
   2   1   7 1477.60   18.60   1
  -2  -1  -7 1479.60   27.30   1
   2   1   8  275.40    6.00   1
  -2  -1  -8  290.40   12.40   1
   2   1   9    3.20    0.80   1
  -2  -1  -9    4.80    2.10   1
   2   1  10  198.80    6.90   1
  -2  -1 -10  209.60   11.50   1
   2   1  11  215.20    7.10   1
  -2  -1 -11  192.40   11.30   1
   2   1  12    7.70    2.00   1
   2   1  13    4.80    3.60   1
  -2  -2  11   20.10    3.40   1
   2   2 -10    5.30    3.90   1
  -2  -2  10    1.80    2.40   1
   2   2  -9   48.70    5.40   1
  -2  -2   9   53.30    3.30   1
   2   2  -8   18.80    3.30   1
  -2  -2   8   20.60    1.70   1
   2   2  -7   96.40    6.20   1
  -2  -2   7   99.30    6.50   1
   2   2  -6   28.10    0.90   1
  -2  -2   6   28.80    1.00   1
   2   2  -5  872.40   13.20   1
  -2  -2   5  897.10   17.60   1
   2   2  -4  229.60    3.50   1
  -2  -2   4  223.60    3.00   1
   2   2  -3 1527.60   20.20   1
  -2  -2   3 1571.70   19.10   1
   2   2  -2   48.70    1.00   1
  -2  -2   2   53.80    1.00   1
   2   2  -1  719.30   10.70   1
  -2  -2   1  729.30    9.20   1
   2   2   0   62.00    1.30   1
  -2  -2   0   60.20    1.10   1
   2   2   1 2248.50   32.00   1
  -2  -2  -1 2314.70   30.10   1
   2   2   2  146.70    2.30   1
  -2  -2  -2  146.90    2.20   1
   2   2   3   11.40    0.50   1
  -2  -2  -3   11.50    0.40   1
   2   2   4   13.10    0.40   1
  -2  -2  -4   12.50    0.50   1
   2   2   5  431.60    6.00   1
  -2  -2  -5  436.30    6.70   1
   2   2   6   52.60    1.00   1
  -2  -2  -6   54.70    1.40   1
   2   2   7  174.70    2.40   1
  -2  -2  -7  166.30    3.20   1
   2   2   8  146.90    3.00   1
  -2  -2  -8  142.70    2.90   1
   2   2   9   22.60    1.60   1
  -2  -2  -9   22.50    2.10   1
   2   2  10  621.70   14.30   1
  -2  -2 -10  608.10   17.30   1
   2   2  11   71.10    2.80   1
  -2  -2 -11   72.80    6.40   1
   2   2  12    1.10    1.50   1
  -2  -2 -12    6.10    4.50   1
   2   2  13   16.30    6.00   1
   2   3 -10   -4.90    5.20   1
  -2  -3  10    0.50    2.00   1
   2   3  -9   40.00    5.50   1
  -2  -3   9   40.30    4.30   1
   2   3  -8   69.50    6.00   1
  -2  -3   8   67.10    3.80   1
   2   3  -7  787.30   21.90   1
  -2  -3   7  777.30   22.20   1
   2   3  -6   92.40    2.30   1
  -2  -3   6   84.00    2.20   1
   2   3  -5  328.20    6.10   1
  -2  -3   5  316.50    6.20   1
   2   3  -4  192.20    3.80   1
  -2  -3   4  181.60    2.90   1
   2   3  -3  830.00   12.50   1
  -2  -3   3  812.30   10.60   1
   2   3  -2  189.30    3.30   1
  -2  -3   2  189.90    3.10   1
   2   3  -1  544.00    7.70   1
  -2  -3   1  539.60    7.70   1
   2   3   0  142.00    2.60   1
  -2  -3   0  144.00    2.30   1
   2   3   1  155.40    2.70   1
  -2  -3  -1  160.20    3.00   1
   2   3   2  773.90   13.00   1
  -2  -3  -2  769.50   11.60   1
   2   3   3  928.10   15.20   1
  -2  -3  -3  931.60   12.40   1
   2   3   4    6.40    0.40   1
  -2  -3  -4    8.30    0.40   1
   2   3   5  304.10    4.40   1
  -2  -3  -5  311.50    5.10   1
   2   3   6  765.60    9.10   1
  -2  -3  -6  752.70   11.30   1
   2   3   7  296.20    4.00   1
  -2  -3  -7  296.10    5.70   1
   2   3   8  718.50   11.40   1
  -2  -3  -8  702.40   12.30   1
   2   3   9  266.10    4.80   1
  -2  -3  -9  261.90    5.80   1
   2   3  10  146.60    3.50   1
  -2  -3 -10  148.10    3.90   1
   2   3  11   38.20    3.70   1
  -2  -3 -11   35.90    2.70   1
   2   3  12  162.50    5.70   1
  -2  -3 -12  172.20    7.50   1
   2   3  13   44.60    7.10   1
  -2  -3 -13   49.50    6.70   1
   2   3  14    3.10    6.00   1
  -2  -4  10   74.40    5.60   1
   2   4  -9   17.40    4.50   1
  -2  -4   9    4.00    2.80   1
   2   4  -8   -1.00    1.80   1
  -2  -4   8    2.60    3.30   1
   2   4  -7   10.30    2.00   1
  -2  -4   7   13.80    2.20   1
   2   4  -6  180.50    5.20   1
  -2  -4   6  169.00    5.70   1
   2   4  -5    2.40    0.70   1
  -2  -4   5    1.70    0.60   1
   2   4  -4   28.50    1.10   1
  -2  -4   4   29.20    1.10   1
   2   4  -3  227.00    4.40   1
  -2  -4   3  214.20    3.40   1
   2   4  -2 1057.60   14.50   1
  -2  -4   2 1023.00   14.10   1
   2   4  -1   45.50    1.10   1
  -2  -4   1   45.60    1.10   1
   2   4   0  271.20    4.10   1
  -2  -4   0  289.50    5.30   1
   2   4   1  229.00    3.90   1
  -2  -4  -1  234.90    4.40   1
   2   4   2 1766.80   28.70   1
  -2  -4  -2 1778.90   28.80   1
   2   4   3   35.40    1.10   1
  -2  -4  -3   36.00    0.90   1
   2   4   4 1485.70   24.20   1
  -2  -4  -4 1509.40   19.70   1
   2   4   5  523.10    9.10   1
  -2  -4  -5  535.50    7.50   1
   2   4   6 1496.10   20.00   1
  -2  -4  -6 1547.40   22.70   1
   2   4   7   43.70    1.00   1
  -2  -4  -7   45.90    1.30   1
   2   4   8  752.70   11.70   1
  -2  -4  -8  745.20   12.00   1
   2   4   9  173.40    4.30   1
  -2  -4  -9  167.60    3.80   1
   2   4  10   58.00    1.80   1
  -2  -4 -10   63.90    2.00   1
   2   4  11    2.30    1.20   1
  -2  -4 -11    3.20    1.60   1
   2   4  12  112.80    8.80   1
  -2  -4 -12  123.90    5.80   1
   2   4  13   47.10    6.40   1
  -2  -4 -13   52.40    4.70   1
   2   4  14   62.50    8.30   1
  -2  -4 -14   55.50    6.50   1
   2   5  -9   70.40    7.50   1
  -2  -5   9   56.60    4.70   1
   2   5  -8   46.80    3.80   1
  -2  -5   8   44.30    3.80   1
   2   5  -7  177.50    7.40   1
  -2  -5   7  164.60    7.10   1
   2   5  -6    5.80    2.40   1
  -2  -5   6    4.10    1.40   1
   2   5  -5    8.10    0.80   1
  -2  -5   5    8.70    1.00   1
   2   5  -4  663.30   12.30   1
  -2  -5   4  657.50   13.90   1
   2   5  -3    0.90    0.70   1
  -2  -5   3    1.60    0.70   1
   2   5  -2  168.00    3.20   1
  -2  -5   2  170.00    3.10   1
   2   5  -1   34.50    1.00   1
  -2  -5   1   32.50    1.30   1
   2   5   0 1890.70   25.00   1
  -2  -5   0 1935.00   31.70   1
   2   5   1  228.40    4.40   1
  -2  -5  -1  225.70    4.60   1
   2   5   2  681.70   12.00   1
  -2  -5  -2  696.10   12.20   1
   2   5   3   30.80    1.20   1
  -2  -5  -3   29.60    1.20   1
   2   5   4  262.00    5.10   1
  -2  -5  -4  264.80    4.00   1
   2   5   5  234.30    4.70   1
  -2  -5  -5  240.30    3.80   1
   2   5   6   57.60    1.50   1
  -2  -5  -6   57.70    1.50   1
   2   5   7   11.50    0.80   1
  -2  -5  -7   13.50    0.80   1
   2   5   8  128.20    2.90   1
  -2  -5  -8  131.40    2.80   1
   2   5   9   25.00    1.20   1
  -2  -5  -9   28.30    1.30   1
   2   5  10   12.90    0.80   1
  -2  -5 -10   14.60    1.20   1
   2   5  11  133.30    5.30   1
  -2  -5 -11  135.60    4.60   1
   2   5  12   65.50    7.00   1
  -2  -5 -12   70.20    4.20   1
   2   5  13    4.30    5.40   1
  -2  -5 -13    1.30    2.10   1
   2   5  14    9.20    5.00   1
  -2  -5 -14    5.80    3.60   1
   2   6  -8    7.00    2.70   1
  -2  -6   8    5.70    3.00   1
   2   6  -7    8.00    2.30   1
  -2  -6   7    9.70    2.50   1
   2   6  -6  633.60   20.10   1
  -2  -6   6  588.30   19.40   1
   2   6  -5  141.00    4.90   1
  -2  -6   5  150.70    5.60   1
   2   6  -4  136.00    4.10   1
  -2  -6   4  139.10    4.40   1
   2   6  -3   70.70    2.30   1
  -2  -6   3   73.70    3.20   1
   2   6  -2  689.00   12.50   1
  -2  -6   2  682.50   14.70   1
   2   6  -1  710.00   11.20   1
  -2  -6   1  684.90   14.60   1
   2   6   0  462.20    6.90   1
  -2  -6   0  462.10    8.90   1
   2   6   1  241.80    4.20   1
  -2  -6  -1  242.80    5.10   1
   2   6   2   77.90    2.10   1
  -2  -6  -2   75.40    2.20   1
   2   6   3  722.30   12.90   1
  -2  -6  -3  706.50   11.00   1
   2   6   4  495.90    9.30   1
  -2  -6  -4  482.10    7.80   1
   2   6   5   40.10    1.50   1
  -2  -6  -5   38.90    1.50   1
   2   6   6 1361.10   20.90   1
  -2  -6  -6 1388.70   19.10   1
   2   6   7  241.30    4.60   1
  -2  -6  -7  247.30    4.70   1
   2   6   8  349.90    6.50   1
  -2  -6  -8  347.30    6.30   1
   2   6   9  207.90    5.60   1
  -2  -6  -9  225.50    5.00   1
   2   6  10  393.40   12.10   1
  -2  -6 -10  422.90   12.50   1
   2   6  11    2.80    1.10   1
  -2  -6 -11    2.50    1.20   1
   2   6  12  166.60   11.30   1
  -2  -6 -12  194.70    8.00   1
   2   6  13  343.40   22.40   1
  -2  -6 -13  376.60   16.40   1
   2   6  14   12.90    4.90   1
  -2  -6 -14   14.30    3.10   1
   2   7  -7   63.20    4.80   1
  -2  -7   7   61.70    5.10   1
   2   7  -6  143.30    6.70   1
  -2  -7   6  125.90    6.90   1
   2   7  -5    4.30    1.40   1
  -2  -7   5    4.30    2.30   1
   2   7  -4  167.00    5.40   1
  -2  -7   4  163.20    5.60   1
   2   7  -3  470.60   11.30   1
  -2  -7   3  442.60   11.00   1
   2   7  -2  330.80    7.20   1
  -2  -7   2  320.70    8.10   1
   2   7  -1   57.70    2.00   1
  -2  -7   1   53.70    2.80   1
   2   7   0   20.10    1.00   1
  -2  -7   0   18.60    1.50   1
   2   7   1 1589.10   37.40   1
  -2  -7  -1 1568.50   30.40   1
   2   7   2   76.60    2.30   1
  -2  -7  -2   73.60    2.60   1
   2   7   3   78.90    4.70   1
  -2  -7  -3   95.10    2.90   1
   2   7   4  163.70    5.20   1
  -2  -7  -4  159.90    4.20   1
   2   7   5 1670.50   39.00   1
  -2  -7  -5 1610.90   30.50   1
   2   7   6   87.90    2.70   1
  -2  -7  -6   84.30    2.70   1
   2   7   7  320.50    9.30   1
  -2  -7  -7  306.80    7.10   1
   2   7   8   84.30    2.90   1
  -2  -7  -8   78.10    2.70   1
   2   7   9  305.10    9.30   1
  -2  -7  -9  314.00    7.60   1
   2   7  10   28.90    2.20   1
  -2  -7 -10   31.00    2.30   1
   2   7  11   91.00    6.10   1
  -2  -7 -11   93.20    3.70   1
   2   7  12   30.20    2.90   1
  -2  -7 -12   31.60    4.20   1
   2   7  13    0.60    5.40   1
  -2  -7 -13   -0.80    2.00   1
   2   7  14    0.50    4.20   1
  -2  -7 -14    1.70    2.50   1
   2   8  -7    3.40    4.20   1
  -2  -8   7   10.00    3.40   1
   2   8  -6    8.30    2.70   1
  -2  -8   6    5.10    2.70   1
   2   8  -5   34.50    3.50   1
  -2  -8   5   32.70    3.70   1
   2   8  -4   13.80    1.80   1
  -2  -8   4   12.00    2.00   1
   2   8  -3   51.10    3.20   1
  -2  -8   3   50.90    2.70   1
   2   8  -2   70.10    2.90   1
  -2  -8   2   65.90    3.10   1
   2   8  -1  132.80    4.30   1
  -2  -8   1  134.60    4.30   1
   2   8   0   67.70    2.60   1
  -2  -8   0   65.30    2.70   1
   2   8   1  351.00    7.80   1
  -2  -8  -1  338.60    8.00   1
   2   8   2    2.60    0.80   1
  -2  -8  -2    1.20    1.10   1
   2   8   3   77.10    2.90   1
  -2  -8  -3   78.00    2.80   1
   2   8   4  146.60    7.00   1
  -2  -8  -4  156.20    4.20   1
   2   8   5  316.00   13.00   1
  -2  -8  -5  321.20    7.20   1
   2   8   6   73.20    2.50   1
  -2  -8  -6   69.50    2.60   1
   2   8   7   43.60    2.00   1
  -2  -8  -7   39.40    1.90   1
   2   8   8   54.90    2.30   1
  -2  -8  -8   54.20    2.40   1
   2   8   9   45.60    3.90   1
  -2  -8  -9   43.20    2.20   1
   2   8  10   44.50    4.10   1
  -2  -8 -10   38.50    2.60   1
   2   8  11  195.00    6.60   1
  -2  -8 -11  200.40    6.60   1
   2   8  12    0.60    1.30   1
  -2  -8 -12    1.70    1.50   1
   2   8  13   -3.70    3.80   1
  -2  -8 -13   -1.60    2.10   1
   2   8  14   65.70    9.60   1
  -2  -8 -14   63.70    7.80   1
   2   9  -5   49.20    7.60   1
  -2  -9   5   67.60    5.40   1
   2   9  -4    5.50    2.10   1
  -2  -9   4   -2.00    3.30   1
   2   9  -3  196.80    6.70   1
  -2  -9   3  199.80    6.90   1
   2   9  -2   27.30    2.00   1
  -2  -9   2   26.10    2.20   1
   2   9  -1  194.60    5.70   1
  -2  -9   1  178.10    5.90   1
   2   9   0   72.10    3.00   1
  -2  -9   0   64.50    3.00   1
   2   9   1  246.90    7.70   1
  -2  -9  -1  234.80    6.60   1
   2   9   2   52.10    1.70   1
  -2  -9  -2   61.20    2.80   1
   2   9   3    5.50    0.70   1
  -2  -9  -3    6.30    1.20   1
   2   9   4   57.80    2.20   1
  -2  -9  -4   57.60    2.40   1
   2   9   5   29.10    1.00   1
  -2  -9  -5   25.80    1.60   1
   2   9   6   32.20    1.70   1
  -2  -9  -6   29.40    1.20   1
   2   9   7   99.30    6.20   1
  -2  -9  -7  100.80    4.20   1
   2   9   8    7.00    1.80   1
  -2  -9  -8    5.30    1.30   1
   2   9   9    9.10    1.70   1
  -2  -9  -9    6.10    1.40   1
   2   9  10   80.80    3.60   1
  -2  -9 -10   80.80    3.50   1
   2   9  11   51.80    3.00   1
  -2  -9 -11   51.40    3.00   1
   2   9  12    2.10    1.50   1
  -2  -9 -12    1.10    1.60   1
   2   9  13    1.60    4.00   1
  -2  -9 -13    5.20    3.50   1
   2  10  -4   19.40    5.10   1
  -2 -10   4   17.10    3.30   1
   2  10  -3  230.60   10.40   1
  -2 -10   3  206.30    8.30   1
   2  10  -2  396.10   14.70   1
  -2 -10   2  393.50   12.10   1
   2  10  -1  173.50    7.60   1
  -2 -10   1  163.70    6.00   1
   2  10   0   10.50    2.40   1
  -2 -10   0    7.00    1.80   1
   2  10   1    0.40    1.80   1
  -2 -10  -1    3.40    1.80   1
   2  10   2  782.50   32.30   1
  -2 -10  -2  781.30   18.90   1
   2  10   3  124.80    5.20   1
  -2 -10  -3  124.80    4.50   1
   2  10   4  102.30    4.50   1
  -2 -10  -4  109.90    3.90   1
   2  10   5   58.00    3.10   1
  -2 -10  -5   56.60    2.60   1
   2  10   6  686.80   20.00   1
  -2 -10  -6  684.50   14.10   1
   2  10   7    4.60    1.60   1
  -2 -10  -7    1.70    1.30   1
   2  10   8    1.20    2.30   1
  -2 -10  -8    1.30    1.20   1
   2  10   9   80.00    4.80   1
  -2 -10  -9   74.00    3.40   1
   2  10  10  291.20   16.00   1
  -2 -10 -10  302.80   11.80   1
   2  10  11  152.90   11.20   1
  -2 -10 -11  160.60    8.30   1
   2  10  12   18.20    3.10   1
  -2 -10 -12   14.50    2.60   1
   2  10  13   50.60    7.70   1
  -2 -10 -13   59.50    7.20   1
   2  11  -3  131.20   12.10   1
  -2 -11   3  122.30    7.70   1
   2  11  -2    6.20    2.50   1
  -2 -11   2    3.30    2.20   1
   2  11  -1   30.60    4.00   1
  -2 -11   1   25.10    2.80   1
   2  11   0   62.10    4.50   1
  -2 -11   0   60.50    3.60   1
   2  11   1   -0.10    2.30   1
  -2 -11  -1    3.40    1.90   1
   2  11   2   -0.20    2.60   1
  -2 -11  -2    3.00    1.70   1
   2  11   3   26.30    4.00   1
  -2 -11  -3   33.90    2.70   1
   2  11   4  230.10   12.70   1
  -2 -11  -4  237.40    7.30   1
   2  11   5   91.80    4.60   1
  -2 -11  -5   90.50    4.00   1
   2  11   6    5.20    1.90   1
  -2 -11  -6    6.30    2.20   1
   2  11   7   10.80    2.20   1
  -2 -11  -7   21.00    4.50   1
   2  11   8    8.70    2.00   1
  -2 -11  -8    9.90    3.40   1
   2  11   9  152.50    7.50   1
  -2 -11  -9  146.60    7.00   1
   2  11  10    9.30    3.30   1
  -2 -11 -10   11.20    2.80   1
   2  11  11   -1.30    2.40   1
  -2 -11 -11    0.40    2.20   1
   2  11  12   98.50    6.60   1
  -2 -11 -12   99.50    6.70   1
   2  12  -1   32.70    4.80   1
  -2 -12   1   19.40    3.00   1
   2  12   0    0.90    2.60   1
  -2 -12   0   -1.50    2.50   1
   2  12   1   -1.00    2.50   1
  -2 -12  -1    0.70    2.40   1
   2  12   2  283.70   13.00   1
  -2 -12  -2  273.10   10.30   1
   2  12   3  239.20   16.30   1
  -2 -12  -3  252.80    9.70   1
   2  12   4   10.00    4.50   1
  -2 -12  -4   10.20    3.50   1
   2  12   5   76.60    7.10   1
  -2 -12  -5   82.30    5.40   1
   2  12   6   15.00    3.70   1
  -2 -12  -6   10.90    2.70   1
   2  12   7  211.10   10.10   1
  -2 -12  -7  195.00   14.00   1
   2  12   8    2.80    2.70   1
   2  12   9  160.30    8.70   1
  -2 -12  -9  161.80    8.70   1
   2  12  10   99.60    6.60   1
  -2 -12 -10   97.30    6.30   1
   2  12  11   87.20    6.30   1
  -2 -12 -11   84.70    6.00   1
   2  13   2   24.60    4.20   1
  -2 -13  -2   20.50    3.80   1
   2  13   3   51.30    6.90   1
  -2 -13  -3   53.70    4.90   1
   2  13   4   -8.00    5.00   1
  -2 -13  -4   -1.70    2.80   1
   2  13   5   10.30    4.30   1
  -2 -13  -5   13.20    3.30   1
   2  13   6   56.10    7.00   1
  -2 -13  -6   58.60    5.40   1
   2  13   7   14.90    5.00   1
  -2 -13  -7   23.00    5.30   1
   2  13   8   10.40    4.60   1
  -2 -13  -8    1.20    4.20   1
   2  13   9    9.60    5.90   1
  -2 -13  -9    9.90    3.20   1
   3 -11  -4    9.50    5.00   1
  -3  11   4    6.40    4.60   1
   3 -11  -3   63.40    8.00   1
  -3  11   3   57.90    7.40   1
   3 -11  -2   23.80    4.50   1
  -3  11   2   41.90    6.90   1
   3 -11  -1   26.50    3.80   1
  -3  11   1   18.00    4.70   1
   3 -10  -8  326.90   15.80   1
  -3  10   8  331.60   15.60   1
   3 -10  -7   68.30    8.20   1
  -3  10   7   87.10    6.50   1
   3 -10  -6   89.10    9.50   1
  -3  10   6   89.70    6.60   1
   3 -10  -5   99.80    9.60   1
  -3  10   5  111.10    7.00   1
   3 -10  -4  211.40   10.70   1
  -3  10   4  229.40   16.00   1
   3 -10  -3   23.30    3.30   1
  -3  10   3   28.20    5.00   1
   3 -10  -2  121.00    7.40   1
  -3  10   2  128.20   10.70   1
   3 -10  -1  358.30   16.00   1
  -3  10   1  357.70   21.90   1
   3 -10   0   29.80    3.80   1
  -3  10   0   31.50    3.90   1
   3 -10   1    4.80    3.10   1
  -3  10  -1    6.10    2.90   1
   3 -10   2    4.50    2.90   1
  -3  10  -2   -1.80    2.50   1
   3  -9  -9   21.60    3.90   1
  -3   9   9   24.30    4.10   1
   3  -9  -8   18.10    3.60   1
  -3   9   8   22.90    4.30   1
   3  -9  -7   72.10    7.50   1
  -3   9   7   60.50    4.90   1
   3  -9  -6   18.70    4.50   1
  -3   9   6   23.40    3.60   1
   3  -9  -5    5.20    2.00   1
  -3   9   5    4.30    2.30   1
   3  -9  -4   20.90    3.00   1
  -3   9   4   15.70    3.00   1
   3  -9  -3   28.70    3.10   1
  -3   9   3   37.00    3.50   1
   3  -9  -2   77.80    5.00   1
  -3   9   2   85.50    7.20   1
   3  -9  -1   69.70    4.50   1
  -3   9   1   78.90    7.10   1
   3  -9   0   22.20    3.70   1
  -3   9   0   26.60    4.30   1
   3  -9   1   17.60    3.20   1
  -3   9  -1   21.00    3.40   1
   3  -9   2  208.20   10.40   1
  -3   9  -2  215.60   10.80   1
   3  -9   3  153.10    8.30   1
  -3   9  -3  166.20    8.80   1
   3  -9   4    3.60    3.50   1
  -3   9  -4    1.60    3.00   1
   3  -8 -10   58.60    5.50   1
  -3   8  10   67.30    5.70   1
   3  -8  -9   39.80    4.40   1
  -3   8   9   47.00    4.60   1
   3  -8  -8   15.70    3.10   1
  -3   8   8   19.40    3.40   1
   3  -8  -7   23.50    4.40   1
  -3   8   7   27.20    3.30   1
   3  -8  -6   76.70    4.50   1
  -3   8   6   88.80    5.20   1
   3  -8  -5   31.90    2.90   1
  -3   8   5   42.70    3.70   1
   3  -8  -4   19.30    2.50   1
  -3   8   4   23.30    2.70   1
   3  -8  -3  175.80    7.70   1
  -3   8   3  202.10    8.00   1
   3  -8  -2   97.80    5.00   1
  -3   8   2  113.80    5.50   1
   3  -8  -1   16.50    2.60   1
  -3   8   1   12.00    1.90   1
   3  -8   0   88.10    4.70   1
  -3   8   0   99.50    6.90   1
   3  -8   1  203.80    8.40   1
  -3   8  -1  198.40   11.00   1
   3  -8   2   60.00    4.30   1
  -3   8  -2   64.00    4.30   1
   3  -8   3   56.70    4.20   1
  -3   8  -3   58.60    4.20   1
   3  -8   4  181.20    9.40   1
  -3   8  -4  200.60    9.80   1
   3  -8   5   39.40    6.00   1
  -3   8  -5   44.20    6.80   1
   3  -8   6   -0.70    5.90   1
  -3   8  -6   -0.40    4.20   1
   3  -7 -11   41.50    6.30   1
  -3   7  11   61.40    8.50   1
   3  -7 -10   89.90    6.30   1
  -3   7  10   84.50    6.20   1
   3  -7  -9   -1.80    2.10   1
  -3   7   9   -2.00    2.30   1
   3  -7  -8    2.00    2.10   1
  -3   7   8   -0.20    2.20   1
   3  -7  -7  264.90   10.20   1
  -3   7   7  266.40   10.30   1
   3  -7  -6   80.60    4.20   1
  -3   7   6   86.80    5.00   1
   3  -7  -5    6.10    2.10   1
  -3   7   5    0.60    2.00   1
   3  -7  -4  153.80    6.10   1
  -3   7   4  158.70    6.30   1
   3  -7  -3  317.30   10.30   1
  -3   7   3  347.90   11.10   1
   3  -7  -2   75.60    4.10   1
  -3   7   2   87.60    4.40   1
   3  -7  -1   38.90    3.00   1
  -3   7   1   45.40    2.80   1
   3  -7   0  487.90   14.80   1
  -3   7   0  518.70   14.50   1
   3  -7   1   22.10    2.70   1
  -3   7  -1   24.30    2.00   1
   3  -7   2   20.10    2.70   1
  -3   7  -2   25.20    3.20   1
   3  -7   3   88.70    4.70   1
  -3   7  -3   81.40    4.40   1
   3  -7   4  194.50    6.40   1
  -3   7  -4  185.20    8.00   1
   3  -7   5   12.10    1.70   1
  -3   7  -5    5.80    2.70   1
   3  -7   6   77.40    8.20   1
  -3   7  -6   67.00    7.30   1
   3  -7   7    4.70    4.40   1
  -3   7  -7    5.30    4.20   1
   3  -6 -11    8.00    4.00   1
  -3   6  11   10.90    5.50   1
   3  -6 -10   64.50    4.80   1
  -3   6  10   66.50    5.00   1
   3  -6  -9    6.20    1.60   1
  -3   6   9    7.90    2.60   1
   3  -6  -8  205.30    6.90   1
  -3   6   8  191.50   12.10   1
   3  -6  -7   54.00    2.70   1
  -3   6   7   60.00    4.00   1
   3  -6  -6    2.10    1.00   1
  -3   6   6    5.20    2.50   1
   3  -6  -5   13.20    1.10   1
  -3   6   5   16.20    2.80   1
   3  -6  -4  110.00    2.80   1
  -3   6   4  109.70    4.80   1
   3  -6  -3  314.90    6.60   1
  -3   6   3  327.10   10.10   1
   3  -6  -2   21.30    1.00   1
  -3   6   2   19.00    3.00   1
   3  -6  -1   91.70    2.20   1
  -3   6   1   79.90    3.90   1
   3  -6   0   87.50    2.40   1
  -3   6   0   97.10    4.20   1
   3  -6   1  271.60    5.90   1
  -3   6  -1  277.20    8.60   1
   3  -6   2   88.00    3.20   1
  -3   6  -2   90.80    4.50   1
   3  -6   3  245.30    7.00   1
  -3   6  -3  253.30    8.90   1
   3  -6   4  379.10   10.20   1
  -3   6  -4  374.20   12.70   1
   3  -6   5   40.70    2.30   1
  -3   6  -5   40.90    2.90   1
   3  -6   6   86.40    3.80   1
  -3   6  -6   70.40    4.20   1
   3  -6   7  162.60   12.20   1
  -3   6  -7  144.30   11.30   1
   3  -6   8  103.00    9.50   1
  -3   6  -8   73.80    8.70   1
   3  -5 -11   19.40    4.40   1
  -3   5  11   13.20    5.20   1
   3  -5 -10   53.40    4.20   1
  -3   5  10   49.00    7.60   1
   3  -5  -9  200.00    7.00   1
  -3   5   9  183.40    8.50   1
   3  -5  -8   92.30    3.90   1
  -3   5   8   92.30    5.00   1
   3  -5  -7    7.40    1.40   1
  -3   5   7    8.10    1.90   1
   3  -5  -6    2.10    0.50   1
  -3   5   6    2.00    0.90   1
   3  -5  -5  557.70   10.50   1
  -3   5   5  561.70   11.10   1
   3  -5  -4  169.30    3.70   1
  -3   5   4  176.80    4.10   1
   3  -5  -3    5.50    0.70   1
  -3   5   3    5.10    1.10   1
   3  -5  -2  890.80   15.60   1
  -3   5   2  867.70   18.50   1
   3  -5  -1  396.70    9.00   1
  -3   5   1  404.10   11.40   1
   3  -5   0   33.80    1.90   1
  -3   5   0   35.70    2.40   1
   3  -5   1  114.50    2.90   1
  -3   5  -1  119.80    3.70   1
   3  -5   2  956.90   16.80   1
  -3   5  -2  948.60   17.30   1
   3  -5   3    5.90    0.80   1
  -3   5  -3    2.90    1.50   1
   3  -5   4   96.70    2.50   1
  -3   5  -4   90.50    4.10   1
   3  -5   5  579.70   14.10   1
  -3   5  -5  567.40   16.20   1
   3  -5   6   62.80    2.80   1
  -3   5  -6   65.60    3.60   1
   3  -5   7   37.60    5.50   1
  -3   5  -7   25.70    4.30   1
   3  -5   8   48.70    6.80   1
  -3   5  -8   37.80    5.40   1
   3  -5   9  298.70   14.20   1
  -3   5  -9  278.20   18.40   1
   3  -4 -11  156.20    8.80   1
  -3   4  11  143.50   12.80   1
   3  -4 -10  142.40    7.10   1
  -3   4  10  128.20   10.30   1
   3  -4  -9   10.30    1.60   1
  -3   4   9    6.10    2.30   1
   3  -4  -8    0.30    1.10   1
  -3   4   8    1.80    1.70   1
   3  -4  -7  594.80   14.00   1
  -3   4   7  561.80   17.10   1
   3  -4  -6  230.40    5.80   1
  -3   4   6  224.10    6.00   1
   3  -4  -5   17.20    1.80   1
  -3   4   5   14.30    1.00   1
   3  -4  -4  376.50    7.00   1
  -3   4   4  363.50    6.90   1
   3  -4  -3 1328.20   20.30   1
  -3   4   3 1358.90   23.00   1
   3  -4  -2   20.80    1.10   1
  -3   4   2   24.00    0.80   1
   3  -4  -1   46.20    1.70   1
  -3   4   1   47.70    1.20   1
   3  -4   0  242.50    5.00   1
  -3   4   0  230.60    3.90   1
   3  -4   1  724.80   13.20   1
  -3   4  -1  705.30   11.40   1
   3  -4   2  503.10    8.60   1
  -3   4  -2  511.10    8.60   1
   3  -4   3  153.00    3.00   1
  -3   4  -3  148.00    3.20   1
   3  -4   4    2.50    0.60   1
  -3   4  -4    1.40    0.70   1
   3  -4   5   12.30    1.00   1
  -3   4  -5   10.90    1.00   1
   3  -4   6  201.20    5.60   1
  -3   4  -6  204.00    5.70   1
   3  -4   7   10.70    1.20   1
  -3   4  -7    9.70    1.50   1
   3  -4   8   28.60    3.10   1
  -3   4  -8   25.90    4.30   1
   3  -4   9   85.10    5.90   1
  -3   4  -9   69.70    7.00   1
   3  -4  10   11.60    3.70   1
  -3   4 -10   13.80    4.70   1
   3  -3 -11   16.30    3.10   1
  -3   3  11   18.30    5.10   1
   3  -3 -10    6.50    2.20   1
  -3   3  10   10.70    4.20   1
   3  -3  -9    1.60    1.20   1
  -3   3   9    0.10    1.30   1
   3  -3  -8    3.60    1.20   1
  -3   3   8    1.90    1.40   1
   3  -3  -7   34.70    1.70   1
  -3   3   7   36.70    2.20   1
   3  -3  -6    1.80    0.90   1
  -3   3   6    2.70    0.80   1
   3  -3  -5    0.50    0.80   1
  -3   3   5    1.50    0.70   1
   3  -3  -4  107.30    2.10   1
  -3   3   4   98.90    2.30   1
   3  -3  -3  111.70    2.20   1
  -3   3   3  112.80    2.50   1
   3  -3  -2  570.70   10.40   1
  -3   3   2  556.30    9.90   1
   3  -3  -1  100.10    2.50   1
  -3   3   1   95.10    2.20   1
   3  -3   0  739.50   13.00   1
  -3   3   0  717.80   10.20   1
   3  -3   1   26.00    1.30   1
  -3   3  -1   25.10    0.90   1
   3  -3   2 1174.30   20.20   1
  -3   3  -2 1108.90   15.30   1
   3  -3   3  321.90    5.70   1
  -3   3  -3  307.60    5.20   1
   3  -3   4  288.30    5.10   1
  -3   3  -4  278.20    5.00   1
   3  -3   5  193.60    4.30   1
  -3   3  -5  195.00    3.80   1
   3  -3   6  648.60   10.80   1
  -3   3  -6  645.70   17.80   1
   3  -3   7  343.90    8.60   1
  -3   3  -7  347.20   10.90   1
   3  -3   8   58.00    3.70   1
  -3   3  -8   61.80    3.80   1
   3  -3   9  153.90    7.00   1
  -3   3  -9  150.90    9.50   1
   3  -3  10  208.90   10.40   1
  -3   3 -10  217.50   15.00   1
   3  -3  11   32.30    4.10   1
  -3   3 -11   30.60    5.80   1
   3  -2 -11    7.90    3.10   1
  -3   2  11    6.10    4.90   1
   3  -2 -10    3.40    2.20   1
  -3   2  10   15.20    5.80   1
   3  -2  -9   36.40    3.40   1
  -3   2   9   36.90    5.50   1
   3  -2  -8   27.40    1.80   1
  -3   2   8   27.70    2.60   1
   3  -2  -7   90.50    2.70   1
  -3   2   7   90.50    3.30   1
   3  -2  -6  252.30    5.50   1
  -3   2   6  250.60    5.70   1
   3  -2  -5    0.50    0.70   1
  -3   2   5    0.10    0.60   1
   3  -2  -4  764.00   12.10   1
  -3   2   4  765.30   12.10   1
   3  -2  -3   43.30    0.90   1
  -3   2   3   43.00    1.50   1
   3  -2  -2  442.50    7.00   1
  -3   2   2  420.10    7.70   1
   3  -2  -1  149.40    3.20   1
  -3   2   1  133.50    2.90   1
   3  -2   0  591.50   10.50   1
  -3   2   0  596.00   10.30   1
   3  -2   1   18.40    1.10   1
  -3   2  -1   16.40    0.70   1
   3  -2   2  475.20    8.80   1
  -3   2  -2  486.20    7.50   1
   3  -2   3  473.90    7.80   1
  -3   2  -3  458.80    6.80   1
   3  -2   4   32.80    1.40   1
  -3   2  -4   27.80    1.10   1
   3  -2   5   41.80    1.30   1
  -3   2  -5   44.30    1.30   1
   3  -2   6  262.20    4.90   1
  -3   2  -6  268.80    5.50   1
   3  -2   7    5.60    0.70   1
  -3   2  -7    5.40    0.80   1
   3  -2   8   28.40    1.30   1
  -3   2  -8   29.70    1.50   1
   3  -2   9    0.60    1.70   1
  -3   2  -9    2.30    1.70   1
   3  -2  10   93.20    5.10   1
  -3   2 -10  104.20    5.60   1
   3  -2  11  173.00    8.70   1
  -3   2 -11  176.90   13.60   1
   3  -2  12   30.50    3.80   1
   3  -1 -11  110.00    6.70   1
  -3   1  11  112.60    6.90   1
   3  -1 -10  317.40   12.20   1
  -3   1  10  411.10   20.90   1
   3  -1  -9  124.20    5.70   1
  -3   1   9  119.50    9.10   1
   3  -1  -8   36.80    2.10   1
  -3   1   8   37.40    2.60   1
   3  -1  -7   16.70    1.10   1
  -3   1   7   12.60    1.10   1
   3  -1  -6 1405.40   24.40   1
  -3   1   6 1437.80   29.20   1
   3  -1  -5  115.40    2.80   1
  -3   1   5  110.30    2.30   1
   3  -1  -4   46.50    1.40   1
  -3   1   4   46.70    1.50   1
   3  -1  -3  430.70    7.00   1
  -3   1   3  419.60    7.80   1
   3  -1  -2 1686.30   24.30   1
  -3   1   2 1631.90   26.50   1
   3  -1  -1    0.90    0.40   1
  -3   1   1    2.30    0.60   1
   3  -1   0   18.00    0.70   1
  -3   1   0   16.80    0.90   1
   3  -1   1  725.80   11.10   1
  -3   1  -1  721.30   14.20   1
   3  -1   2  662.70   11.60   1
  -3   1  -2  628.00    8.20   1
   3  -1   3 1234.80   20.70   1
  -3   1  -3 1217.00   16.40   1
   3  -1   4  208.40    3.70   1
  -3   1  -4  205.10    3.20   1
   3  -1   5   64.20    1.60   1
  -3   1  -5   64.40    1.60   1
   3  -1   6   10.60    0.60   1
  -3   1  -6   10.10    0.80   1
   3  -1   7 1178.00   19.00   1
  -3   1  -7 1225.30   20.90   1
   3  -1   8   46.90    1.30   1
  -3   1  -8   43.90    1.50   1
   3  -1   9   30.30    2.60   1
  -3   1  -9   28.70    2.40   1
   3  -1  10  241.60    9.10   1
  -3   1 -10  254.60    9.50   1
   3  -1  11  114.90    4.90   1
  -3   1 -11  138.70    9.80   1
   3  -1  12    6.30    3.50   1
   3   0 -11  102.50    6.70   1
  -3   0  11  115.20    7.30   1
   3   0 -10    2.00    2.50   1
  -3   0  10    3.50    2.50   1
   3   0  -9   87.50    4.70   1
  -3   0   9   85.80    4.80   1
   3   0  -8   56.80    2.50   1
  -3   0   8   54.80    3.00   1
   3   0  -7   96.70    2.70   1
  -3   0   7   97.40    3.60   1
   3   0  -6  103.40    2.60   1
  -3   0   6  103.50    3.20   1
   3   0  -5   73.70    2.00   1
  -3   0   5   74.90    1.90   1
   3   0  -4  253.10    4.60   1
  -3   0   4  260.70    4.60   1
   3   0  -3  257.10    4.40   1
  -3   0   3  263.00    4.50   1
   3   0  -2  194.60    3.00   1
  -3   0   2  193.40    3.90   1
   3   0  -1  688.90   10.40   1
  -3   0   1  686.80   11.80   1
   3   0   0   52.80    1.20   1
  -3   0   0   51.80    1.40   1
   3   0   1 1717.20   24.90   1
  -3   0  -1 1762.00   33.00   1
   3   0   2   18.90    0.80   1
  -3   0  -2   19.20    0.80   1
   3   0   3 1208.10   17.70   1
  -3   0  -3 1247.20   16.60   1
   3   0   4  378.50    5.10   1
  -3   0  -4  378.00    6.00   1
   3   0   5 2089.10   25.80   1
  -3   0  -5 2077.10   30.00   1
   3   0   6   73.40    1.50   1
  -3   0  -6   72.30    1.70   1
   3   0   7  581.00   12.10   1
  -3   0  -7  593.60   10.50   1
   3   0   8  531.40    8.60   1
  -3   0  -8  566.70   10.40   1
   3   0   9   80.80    3.00   1
  -3   0  -9   94.90    4.10   1
   3   0  10   40.50    2.90   1
  -3   0 -10   47.70    4.50   1
   3   0  11  134.80    6.50   1
  -3   0 -11  150.70    9.80   1
   3   0  12  168.90    6.90   1
  -3   0 -12  165.60   12.70   1
   3   0  13    0.40    2.80   1
   3   1 -11   -2.40    6.30   1
  -3  -1  11   -2.50    3.30   1
   3   1 -10   36.60    6.90   1
  -3  -1  10   44.10    3.90   1
   3   1  -9    7.90    2.30   1
  -3  -1   9   10.00    2.10   1
   3   1  -8   10.20    1.90   1
  -3  -1   8   12.70    2.20   1
   3   1  -7    6.00    0.90   1
  -3  -1   7    9.30    0.80   1
   3   1  -6   95.20    2.40   1
  -3  -1   6   99.90    2.20   1
   3   1  -5  907.00   15.80   1
  -3  -1   5  925.70   16.30   1
   3   1  -4    2.10    0.60   1
  -3  -1   4    2.00    0.30   1
   3   1  -3  202.80    3.60   1
  -3  -1   3  211.30    3.40   1
   3   1  -2  104.10    2.10   1
  -3  -1   2  108.90    1.90   1
   3   1  -1 1477.90   21.20   1
  -3  -1   1 1525.30   20.10   1
   3   1   0    5.30    0.50   1
  -3  -1   0    6.00    0.30   1
   3   1   1  381.80    6.00   1
  -3  -1  -1  370.20    5.80   1
   3   1   2  875.00   13.00   1
  -3  -1  -2  864.10   11.60   1
   3   1   3 1033.70   14.00   1
  -3  -1  -3 1015.60   13.40   1
   3   1   4    6.70    0.40   1
  -3  -1  -4    5.40    0.40   1
   3   1   5   15.10    0.60   1
  -3  -1  -5   16.70    0.70   1
   3   1   6  506.50    7.20   1
  -3  -1  -6  507.70    7.90   1
   3   1   7   74.70    1.80   1
  -3  -1  -7   75.80    1.90   1
   3   1   8  358.90    5.40   1
  -3  -1  -8  371.00    8.00   1
   3   1   9   11.50    0.50   1
  -3  -1  -9   12.60    0.70   1
   3   1  10   50.90    3.00   1
  -3  -1 -10   52.50    4.60   1
   3   1  11   16.40    2.10   1
  -3  -1 -11    8.00    3.10   1
   3   1  12  380.70   14.30   1
  -3  -1 -12  429.80   22.40   1
   3   1  13   20.20    3.30   1
  -3  -1 -13   26.20    5.40   1
   3   2 -10    9.90    4.80   1
  -3  -2  10   11.80    2.60   1
   3   2  -9  351.20   19.80   1
  -3  -2   9  336.50   12.60   1
   3   2  -8    4.40    3.00   1
  -3  -2   8    0.10    1.70   1
   3   2  -7  149.70    4.40   1
  -3  -2   7  144.70    4.30   1
   3   2  -6   21.10    1.20   1
  -3  -2   6   18.50    1.00   1
   3   2  -5  691.70   12.40   1
  -3  -2   5  712.10   11.20   1
   3   2  -4   88.90    2.00   1
  -3  -2   4   89.80    1.70   1
   3   2  -3  722.70   11.10   1
  -3  -2   3  746.10    9.60   1
   3   2  -2  318.90    5.20   1
  -3  -2   2  326.00    4.40   1
   3   2  -1  675.40   11.30   1
  -3  -2   1  697.50    8.30   1
   3   2   0  105.40    2.00   1
  -3  -2   0  109.20    1.70   1
   3   2   1  782.10   11.50   1
  -3  -2  -1  811.30   11.20   1
   3   2   2  110.70    1.80   1
  -3  -2  -2  117.40    2.00   1
   3   2   3   99.90    1.50   1
  -3  -2  -3  100.80    1.80   1
   3   2   4  190.40    2.50   1
  -3  -2  -4  187.70    3.10   1
   3   2   5  184.90    2.60   1
  -3  -2  -5  187.80    3.30   1
   3   2   6   28.00    0.70   1
  -3  -2  -6   27.70    1.00   1
   3   2   7  117.90    1.80   1
  -3  -2  -7  122.60    3.10   1
   3   2   8  469.00    6.90   1
  -3  -2  -8  483.70   10.00   1
   3   2   9   18.10    0.60   1
  -3  -2  -9   16.80    1.30   1
   3   2  10  111.10    3.90   1
  -3  -2 -10  116.50    6.70   1
   3   2  11   39.20    2.70   1
  -3  -2 -11   36.00    4.90   1
   3   2  12  122.40    5.60   1
  -3  -2 -12  126.50    9.30   1
   3   2  13    0.60    2.00   1
  -3  -2 -13    1.10    3.90   1
   3   3 -10    7.80    4.80   1
  -3  -3  10   14.50    4.60   1
   3   3  -9   23.00    4.60   1
  -3  -3   9   17.20    2.70   1
   3   3  -8  234.20   14.20   1
  -3  -3   8  236.00    9.30   1
   3   3  -7   53.20    5.70   1
  -3  -3   7   46.40    3.10   1
   3   3  -6  102.60    6.60   1
  -3  -3   6   87.60    2.70   1
   3   3  -5   81.30    2.70   1
  -3  -3   5   71.40    2.50   1
   3   3  -4  217.70    4.10   1
  -3  -3   4  210.50    3.50   1
   3   3  -3   96.20    2.20   1
  -3  -3   3   97.90    1.80   1
   3   3  -2   12.20    0.70   1
  -3  -3   2   11.00    0.50   1
   3   3  -1  559.30    9.40   1
  -3  -3   1  563.80    7.30   1
   3   3   0 1071.10   17.40   1
  -3  -3   0 1074.70   14.50   1
   3   3   1  196.40    3.00   1
  -3  -3  -1  193.90    2.80   1
   3   3   2 1564.90   22.80   1
  -3  -3  -2 1619.30   23.30   1
   3   3   3  393.80    5.60   1
  -3  -3  -3  389.60    5.40   1
   3   3   4 1590.30   19.20   1
  -3  -3  -4 1593.80   20.90   1
   3   3   5   13.00    0.40   1
  -3  -3  -5   13.10    0.50   1
   3   3   6 2049.40   24.90   1
  -3  -3  -6 2087.70   27.40   1
   3   3   7  144.90    2.40   1
  -3  -3  -7  148.00    2.90   1
   3   3   8  164.00    2.80   1
  -3  -3  -8  159.10    3.30   1
   3   3   9   72.60    1.80   1
  -3  -3  -9   72.10    2.10   1
   3   3  10  444.10   12.30   1
  -3  -3 -10  427.30   10.00   1
   3   3  11   79.20    3.80   1
  -3  -3 -11   84.00    6.50   1
   3   3  12    6.00    1.90   1
  -3  -3 -12   11.20    4.50   1
   3   3  13   87.40    5.70   1
  -3  -3 -13   75.20    8.60   1
   3   3  14    8.90    6.60   1
  -3  -3 -14    8.50    4.90   1
   3   4  -9   -1.50    3.80   1
  -3  -4   9   -4.70    4.00   1
   3   4  -8   11.70    4.00   1
  -3  -4   8    7.60    3.90   1
   3   4  -7    6.30    4.10   1
  -3  -4   7    8.10    2.40   1
   3   4  -6   50.90    2.40   1
  -3  -4   6   43.60    2.30   1
   3   4  -5   36.80    1.50   1
  -3  -4   5   35.90    1.40   1
   3   4  -4  255.50    4.90   1
  -3  -4   4  243.20    4.80   1
   3   4  -3   19.80    0.90   1
  -3  -4   3   20.40    0.80   1
   3   4  -2  291.90    5.00   1
  -3  -4   2  275.50    4.40   1
   3   4  -1   79.80    1.80   1
  -3  -4   1   81.70    1.60   1
   3   4   0 2141.40   28.10   1
  -3  -4   0 2178.70   28.50   1
   3   4   1   19.50    0.80   1
  -3  -4  -1   19.20    0.70   1
   3   4   2  279.30    4.60   1
  -3  -4  -2  283.80    4.80   1
   3   4   3    2.90    0.60   1
  -3  -4  -3    2.70    0.30   1
   3   4   4 1299.50   21.30   1
  -3  -4  -4 1332.10   19.30   1
   3   4   5  299.30    4.90   1
  -3  -4  -5  309.40    4.50   1
   3   4   6   14.70    0.60   1
  -3  -4  -6   14.80    0.60   1
   3   4   7  436.60    6.50   1
  -3  -4  -7  449.30    7.30   1
   3   4   8   11.90    0.60   1
  -3  -4  -8   13.10    0.90   1
   3   4   9  323.20    5.80   1
  -3  -4  -9  326.40    7.70   1
   3   4  10    6.00    0.70   1
  -3  -4 -10    5.00    0.80   1
   3   4  11  142.40    5.80   1
  -3  -4 -11  147.40    6.00   1
   3   4  12  143.20    8.70   1
  -3  -4 -12  138.40    6.30   1
   3   4  13  325.60   18.90   1
  -3  -4 -13  319.30   19.20   1
   3   4  14   37.30    6.50   1
   3   5  -9   49.90    7.00   1
  -3  -5   9   48.20    5.10   1
   3   5  -8  323.20   20.70   1
  -3  -5   8  286.20   18.00   1
   3   5  -7  196.20    8.70   1
  -3  -5   7  192.00   11.00   1
   3   5  -6  248.20    9.40   1
  -3  -5   6  240.90    8.90   1
   3   5  -5  187.20    5.30   1
  -3  -5   5  177.60    5.40   1
   3   5  -4  447.10   10.30   1
  -3  -5   4  416.40   11.70   1
   3   5  -3  482.70    8.30   1
  -3  -5   3  476.00    7.70   1
   3   5  -2 1318.80   20.00   1
  -3  -5   2 1330.10   18.60   1
   3   5  -1  353.00    6.00   1
  -3  -5   1  359.60    5.70   1
   3   5   0   69.10    1.60   1
  -3  -5   0   68.30    1.70   1
   3   5   1  142.60    2.90   1
  -3  -5  -1  152.50    3.40   1
   3   5   2 1337.30   20.00   1
  -3  -5  -2 1368.90   23.10   1
   3   5   3   39.70    1.30   1
  -3  -5  -3   43.20    1.40   1
   3   5   4  956.90   16.40   1
  -3  -5  -4  980.80   13.40   1
   3   5   5    6.60    0.70   1
  -3  -5  -5    6.70    0.50   1
   3   5   6  554.80   14.00   1
  -3  -5  -6  595.40    7.90   1
   3   5   7  300.80    6.10   1
  -3  -5  -7  314.40    5.40   1
   3   5   8  290.00    6.10   1
  -3  -5  -8  300.00    5.90   1
   3   5   9    2.20    0.40   1
  -3  -5  -9    3.40    0.80   1
   3   5  10   48.00    1.40   1
  -3  -5 -10   50.00    2.30   1
   3   5  11  527.60   15.00   1
  -3  -5 -11  524.10   12.20   1
   3   5  12    6.70    2.30   1
  -3  -5 -12   10.00    2.00   1
   3   5  13    2.70    3.10   1
  -3  -5 -13    3.80    2.90   1
   3   5  14    4.30    4.10   1
  -3  -5 -14    6.90    2.80   1
   3   6  -8    3.20    5.50   1
  -3  -6   8    0.40    2.60   1
   3   6  -7   10.00    3.40   1
  -3  -6   7   14.00    4.70   1
   3   6  -6  118.20    5.80   1
  -3  -6   6  103.20    7.50   1
   3   6  -5  158.00    5.10   1
  -3  -6   5  155.10    6.60   1
   3   6  -4    1.10    0.90   1
  -3  -6   4    1.00    1.00   1
   3   6  -3   23.90    1.40   1
  -3  -6   3   23.00    1.30   1
   3   6  -2    2.00    0.60   1
  -3  -6   2    2.90    0.70   1
   3   6  -1  364.30    6.40   1
  -3  -6   1  356.00    7.30   1
   3   6   0   55.40    1.60   1
  -3  -6   0   54.80    1.60   1
   3   6   1  394.40    6.90   1
  -3  -6  -1  401.70    8.20   1
   3   6   2   63.70    1.80   1
  -3  -6  -2   65.20    2.00   1
   3   6   3  574.80    9.30   1
  -3  -6  -3  583.80   10.90   1
   3   6   4   42.10    1.50   1
  -3  -6  -4   42.20    1.30   1
   3   6   5  798.70   14.40   1
  -3  -6  -5  824.50   12.80   1
   3   6   6    2.20    0.90   1
  -3  -6  -6    3.10    0.60   1
   3   6   7  700.80   12.90   1
  -3  -6  -7  706.80   12.60   1
   3   6   8  104.90    2.80   1
  -3  -6  -8  113.00    2.90   1
   3   6   9  440.80    8.90   1
  -3  -6  -9  449.80    8.90   1
   3   6  10   -2.30    1.70   1
  -3  -6 -10    0.60    1.00   1
   3   6  11  126.00    5.20   1
  -3  -6 -11  134.30    4.30   1
   3   6  12   99.30    6.60   1
  -3  -6 -12   94.10    5.20   1
   3   6  13    2.80    2.10   1
  -3  -6 -13   -1.80    2.00   1
   3   6  14    0.20    4.10   1
  -3  -6 -14   -0.30    2.60   1
   3   7  -7    3.10    3.00   1
  -3  -7   7    5.50    3.70   1
   3   7  -6   29.90    3.20   1
  -3  -7   6   27.20    3.20   1
   3   7  -5   33.50    2.90   1
  -3  -7   5   39.30    4.90   1
   3   7  -4   50.10    2.50   1
  -3  -7   4   43.80    2.90   1
   3   7  -3   25.50    2.10   1
  -3  -7   3   26.30    2.40   1
   3   7  -2    4.30    1.10   1
  -3  -7   2    3.40    1.40   1
   3   7  -1  397.50    7.80   1
  -3  -7   1  367.20    9.30   1
   3   7   0    6.60    0.90   1
  -3  -7   0    3.20    1.40   1
   3   7   1  154.80    3.50   1
  -3  -7  -1  144.20    5.00   1
   3   7   2   69.80    3.00   1
  -3  -7  -2   71.90    3.20   1
   3   7   3  499.90   10.60   1
  -3  -7  -3  477.20   12.70   1
   3   7   4   32.50    2.10   1
  -3  -7  -4   33.70    2.40   1
   3   7   5  232.20    6.00   1
  -3  -7  -5  234.00    4.50   1
   3   7   6   33.60    1.80   1
  -3  -7  -6   31.50    1.50   1
   3   7   7  131.20    4.40   1
  -3  -7  -7  128.30    3.00   1
   3   7   8   25.70    1.60   1
  -3  -7  -8   26.30    1.60   1
   3   7   9   23.70    3.10   1
  -3  -7  -9   22.30    1.50   1
   3   7  10   34.70    3.50   1
  -3  -7 -10   36.50    2.00   1
   3   7  11    1.10    1.30   1
  -3  -7 -11    0.10    1.10   1
   3   7  12    5.10    1.50   1
  -3  -7 -12    4.20    1.20   1
   3   7  13  118.20    9.20   1
  -3  -7 -13  112.50    6.50   1
   3   7  14   11.40    5.00   1
  -3  -7 -14   12.60    3.00   1
   3   8  -6   17.20    3.00   1
  -3  -8   6   15.40    3.30   1
   3   8  -5  148.30    7.70   1
  -3  -8   5  132.30    7.40   1
   3   8  -4   52.40    2.90   1
  -3  -8   4   48.90    2.90   1
   3   8  -3  109.30    4.20   1
  -3  -8   3  107.90    5.10   1
   3   8  -2  330.40   10.20   1
  -3  -8   2  341.00   11.00   1
   3   8  -1  739.00   16.50   1
  -3  -8   1  756.70   20.90   1
   3   8   0    5.30    0.90   1
  -3  -8   0    4.00    1.50   1
   3   8   1    3.00    0.80   1
  -3  -8  -1    5.30    1.90   1
   3   8   2  103.30    3.10   1
  -3  -8  -2   97.50    4.10   1
   3   8   3  910.80   23.50   1
  -3  -8  -3  865.70   22.80   1
   3   8   4   10.40    1.60   1
  -3  -8  -4    8.40    1.10   1
   3   8   5  458.70   12.30   1
  -3  -8  -5  469.50    8.90   1
   3   8   6   24.30    2.00   1
  -3  -8  -6   20.80    0.70   1
   3   8   7  146.20    7.40   1
  -3  -8  -7  137.60    3.50   1
   3   8   8   93.90    4.30   1
  -3  -8  -8   91.50    3.20   1
   3   8   9  262.90   12.80   1
  -3  -8  -9  276.10    7.00   1
   3   8  10   24.60    2.10   1
  -3  -8 -10   21.60    1.70   1
   3   8  11   10.90    1.90   1
  -3  -8 -11   10.00    1.50   1
   3   8  12  290.70   15.00   1
  -3  -8 -12  306.20    9.30   1
   3   8  13    2.90    2.50   1
  -3  -8 -13   -0.60    1.90   1
   3   8  14   -9.90    6.30   1
  -3  -8 -14    9.30    3.80   1
   3   9  -5  166.40    8.50   1
  -3  -9   5  178.30    9.80   1
   3   9  -4  481.00   26.90   1
  -3  -9   4  433.70   18.70   1
   3   9  -3    8.20    1.60   1
  -3  -9   3    6.80    1.70   1
   3   9  -2   43.80    2.50   1
  -3  -9   2   46.90    2.90   1
   3   9  -1    4.50    1.30   1
  -3  -9   1    4.20    1.40   1
   3   9   0  658.00   15.20   1
  -3  -9   0  642.60   15.60   1
   3   9   1    9.90    1.40   1
  -3  -9  -1    8.80    1.50   1
   3   9   2   15.50    1.20   1
  -3  -9  -2   14.30    1.60   1
   3   9   3  170.40    5.10   1
  -3  -9  -3  167.60    4.90   1
   3   9   4  463.50   12.30   1
  -3  -9  -4  459.20   11.00   1
   3   9   5    2.50    3.10   1
  -3  -9  -5    5.10    1.20   1
   3   9   6   88.00    4.10   1
  -3  -9  -6   83.80    2.20   1
   3   9   7  218.80    6.10   1
  -3  -9  -7  217.40    5.40   1
   3   9   8  247.40    8.00   1
  -3  -9  -8  234.50    6.60   1
   3   9   9   21.50    2.30   1
  -3  -9  -9   22.60    1.80   1
   3   9  10  211.20    8.00   1
  -3  -9 -10  197.30    7.90   1
   3   9  11    8.50    2.00   1
  -3  -9 -11    6.20    1.50   1
   3   9  12    3.50    1.90   1
  -3  -9 -12    4.90    1.70   1
   3   9  13    1.50    2.20   1
  -3  -9 -13    4.70    2.50   1
   3  10  -4   -5.50    5.30   1
  -3 -10   4    0.90    3.00   1
   3  10  -3   18.00    4.50   1
  -3 -10   3   21.40    4.30   1
   3  10  -2   27.50    2.40   1
  -3 -10   2   28.60    2.50   1
   3  10  -1   35.20    3.20   1
  -3 -10   1   35.60    2.80   1
   3  10   0   22.70    2.00   1
  -3 -10   0   25.40    2.40   1
   3  10   1   25.30    2.00   1
  -3 -10  -1   27.20    2.40   1
   3  10   2   46.20    2.70   1
  -3 -10  -2   44.50    2.60   1
   3  10   3  190.00    7.30   1
  -3 -10  -3  189.50    5.70   1
   3  10   4  450.90   13.90   1
  -3 -10  -4  442.60   11.50   1
   3  10   5    0.80    0.90   1
  -3 -10  -5    2.10    1.10   1
   3  10   6    1.20    2.20   1
  -3 -10  -6    0.40    0.80   1
   3  10   7  138.60    8.50   1
  -3 -10  -7  158.50    5.50   1
   3  10   8  277.90   10.00   1
  -3 -10  -8  280.40    8.20   1
   3  10   9   58.00    3.80   1
  -3 -10  -9   52.70    2.70   1
   3  10  10  197.70    8.50   1
  -3 -10 -10  194.80    8.10   1
   3  10  11   11.20    2.80   1
  -3 -10 -11    9.20    1.80   1
   3  10  12   34.10    3.00   1
  -3 -10 -12   35.60    3.00   1
   3  10  13   57.20    8.30   1
  -3 -10 -13   63.50    6.80   1
   3  11  -2    2.00    2.60   1
  -3 -11   2    0.40    2.10   1
   3  11  -1    2.30    3.10   1
  -3 -11   1    1.30    2.80   1
   3  11   0  265.40   10.80   1
  -3 -11   0  269.00    8.90   1
   3  11   1   94.90    5.40   1
  -3 -11  -1   85.40    4.20   1
   3  11   2   24.30    3.00   1
  -3 -11  -2   19.30    2.10   1
   3  11   3   18.70    3.70   1
  -3 -11  -3   11.50    2.10   1
   3  11   4   53.00    3.10   1
  -3 -11  -4   56.60    3.00   1
   3  11   5  206.80   11.60   1
  -3 -11  -5  221.20    7.00   1
   3  11   6    6.10    4.00   1
  -3 -11  -6    8.20    2.50   1
   3  11   7   28.00    4.30   1
  -3 -11  -7   27.10    2.10   1
   3  11   8    7.30    3.00   1
  -3 -11  -8    8.20    2.30   1
   3  11   9   46.50    5.30   1
  -3 -11  -9   43.80    3.60   1
   3  11  10   -0.80    2.40   1
  -3 -11 -10    3.10    2.80   1
   3  11  11    4.70    2.80   1
  -3 -11 -11   11.00    2.80   1
   3  11  12   24.20    3.80   1
  -3 -11 -12   25.30    3.20   1
   3  12  -1   -2.30    2.90   1
  -3 -12   1    3.50    2.40   1
   3  12   0   10.10    2.70   1
  -3 -12   0    9.90    2.30   1
   3  12   1  268.20   12.50   1
  -3 -12  -1  250.30    9.90   1
   3  12   2    5.60    3.20   1
  -3 -12  -2    5.20    2.40   1
   3  12   3   -1.80    4.30   1
  -3 -12  -3    3.00    1.90   1
   3  12   4   50.90    5.70   1
  -3 -12  -4   54.10    4.30   1
   3  12   5  120.20    9.10   1
  -3 -12  -5  119.50    6.70   1
   3  12   6   15.30    4.20   1
  -3 -12  -6    5.50    2.90   1
   3  12   7    0.20    2.10   1
  -3 -12  -7    4.20    2.40   1
   3  12   8   71.30    5.10   1
  -3 -12  -8   74.30    7.50   1
   3  12   9   54.50    4.70   1
  -3 -12  -9   55.70    4.70   1
   3  12  10   11.50    3.00   1
  -3 -12 -10   17.40    3.60   1
   3  12  11   23.00    4.10   1
  -3 -12 -11   21.80    3.40   1
   3  13   2   -0.90    3.20   1
  -3 -13  -2    3.50    3.50   1
   3  13   3   27.10    4.00   1
  -3 -13  -3   19.00    3.60   1
   3  13   4   21.80    6.40   1
  -3 -13  -4   25.10    4.20   1
   3  13   5   -2.50    3.70   1
  -3 -13  -5   -1.20    3.00   1
  -3 -13  -6    4.10    4.10   1
   3  13   7    2.70    5.50   1
  -3 -13  -7   13.60    4.40   1
   3  13   8  109.00   10.20   1
  -3 -13  -8   95.40    9.30   1
   3  13   9   45.40    4.40   1
  -3 -13  -9   54.30    4.90   1
   3  13  10   11.30    2.90   1
  -3 -13 -10   10.80    2.90   1
   4 -10  -5   20.50    6.00   1
  -4  10   5   23.70    5.60   1
   4 -10  -4   67.00    8.10   1
  -4  10   4   82.40    8.70   1
   4 -10  -3    5.40    3.00   1
  -4  10   3    6.60    4.30   1
   4 -10  -2   51.80    5.10   1
  -4  10   2   43.60    6.50   1
   4 -10  -1    4.00    3.50   1
  -4  10   1    1.30    5.20   1
   4 -10   0   61.20    5.40   1
  -4  10   0   70.00    5.80   1
   4  -9  -7   12.80    6.60   1
  -4   9   7    4.90    3.10   1
   4  -9  -6   21.90    5.40   1
  -4   9   6   34.00    4.10   1
   4  -9  -5    6.30    4.40   1
  -4   9   5   -0.10    2.50   1
   4  -9  -4   20.70    3.60   1
  -4   9   4   18.40    3.30   1
   4  -9  -3    2.80    2.40   1
  -4   9   3    1.70    2.30   1
   4  -9  -2   15.50    3.10   1
  -4   9   2   18.30    4.40   1
   4  -9  -1  118.80    7.10   1
  -4   9   1  106.40    9.30   1
   4  -9   0   46.00    4.30   1
  -4   9   0   45.80    6.00   1
   4  -9   1    1.30    2.90   1
  -4   9  -1    2.90    2.60   1
   4  -9   2    5.60    2.90   1
  -4   9  -2   10.10    3.00   1
   4  -9   3   41.20    4.30   1
  -4   9  -3   44.00    4.80   1
   4  -8  -9  234.90   12.40   1
  -4   8   9  256.80   13.40   1
   4  -8  -8    1.80    3.40   1
  -4   8   8    8.50    3.50   1
   4  -8  -7   15.60    3.30   1
  -4   8   7   25.00    3.90   1
   4  -8  -6   62.60    4.70   1
  -4   8   6   74.00    5.90   1
   4  -8  -5  287.10   11.70   1
  -4   8   5  319.60   13.10   1
   4  -8  -4    6.90    2.30   1
  -4   8   4    4.40    2.40   1
   4  -8  -3    3.60    3.00   1
  -4   8   3   -0.20    3.10   1
   4  -8  -2  499.10   16.70   1
  -4   8   2  531.30   17.40   1
   4  -8  -1   11.80    2.60   1
  -4   8   1   12.20    2.30   1
   4  -8   0    7.50    2.40   1
  -4   8   0    4.50    3.00   1
   4  -8   1   -2.70    2.20   1
  -4   8  -1    2.70    2.40   1
   4  -8   2  401.70   14.60   1
  -4   8  -2  389.50   14.60   1
   4  -8   3    7.90    2.90   1
  -4   8  -3    2.60    3.30   1
   4  -8   4   -2.60    2.90   1
  -4   8  -4   -3.70    2.80   1
   4  -8   5   20.10    5.20   1
  -4   8  -5   24.00    5.60   1
   4  -7  -9    0.70    3.90   1
  -4   7   9    1.40    3.30   1
   4  -7  -8   64.50    5.50   1
  -4   7   8   64.80    5.50   1
   4  -7  -7    2.80    2.40   1
  -4   7   7   -1.50    2.80   1
   4  -7  -6   -0.60    2.90   1
  -4   7   6   -1.40    2.20   1
   4  -7  -5    9.40    2.60   1
  -4   7   5    4.70    2.60   1
   4  -7  -4  220.20    8.60   1
  -4   7   4  215.70    8.80   1
   4  -7  -3  203.60    8.60   1
  -4   7   3  239.50    9.00   1
   4  -7  -2    8.10    2.40   1
  -4   7   2    9.60    2.30   1
   4  -7  -1   11.30    2.50   1
  -4   7   1   15.20    2.50   1
   4  -7   0   10.70    2.50   1
  -4   7   0    8.10    2.30   1
   4  -7   1  312.30   11.50   1
  -4   7  -1  323.80   11.70   1
   4  -7   2   66.40    4.20   1
  -4   7  -2   62.90    4.50   1
   4  -7   3   45.70    4.00   1
  -4   7  -3   46.30    3.70   1
   4  -7   4  210.30    8.90   1
  -4   7  -4  201.10    8.50   1
   4  -7   5  254.60   11.60   1
  -4   7  -5  233.10   11.40   1
   4  -7   6   17.10    4.80   1
  -4   7  -6    7.10    4.30   1
   4  -6 -10  172.20   14.00   1
  -4   6  10  173.70   14.70   1
   4  -6  -9   32.10    3.80   1
  -4   6   9   31.00    3.90   1
   4  -6  -8    9.20    2.50   1
[truncated: 141,763 more chars]
