# Supplementary material for: RbFe(HAsO4)2 and TlFe(HAsO4)2, two new hydrogenarsenates adopting two closely related structure types
Source: Acta Crystallogr E Crystallogr Commun. 2018 May 1;74(Pt 6):766–71. doi: 10.1107/S2056989018006473 (PMC6002822; doi:10.1107/S2056989018006473)
Supplement: Supplementary file 2 [file e-74-00766-RbFeHAsO42sup3.hkl]

data_RbFeHAsO42                                                                 
_shelx_title ' rbfehas in R-3c = RbFe(HAsO4)2'                                  
_shelx_refln_list_code          4                                               
_shelx_F_calc_maximum     1316.97                                               
_exptl_crystal_F_000      3510.00                                               
_reflns_d_resolution_high  0.7100                                               
                                                                                
loop_                                                                           
 _space_group_symop_operation_xyz                                               
 'x, y, z'                                                                      
 '-y, x-y, z'                                                                   
 '-x+y, -x, z'                                                                  
 'y, x, -z+1/2'                                                                 
 'x-y, -y, -z+1/2'                                                              
 '-x, -x+y, -z+1/2'                                                             
 'x+2/3, y+1/3, z+1/3'                                                          
 '-y+2/3, x-y+1/3, z+1/3'                                                       
 '-x+y+2/3, -x+1/3, z+1/3'                                                      
 'y+2/3, x+1/3, -z+5/6'                                                         
 'x-y+2/3, -y+1/3, -z+5/6'                                                      
 '-x+2/3, -x+y+1/3, -z+5/6'                                                     
 'x+1/3, y+2/3, z+2/3'                                                          
 '-y+1/3, x-y+2/3, z+2/3'                                                       
 '-x+y+1/3, -x+2/3, z+2/3'                                                      
 'y+1/3, x+2/3, -z+7/6'                                                         
 'x-y+1/3, -y+2/3, -z+7/6'                                                      
 '-x+1/3, -x+y+2/3, -z+7/6'                                                     
 '-x, -y, -z'                                                                   
 'y, -x+y, -z'                                                                  
 'x-y, x, -z'                                                                   
 '-y, -x, z-1/2'                                                                
 '-x+y, y, z-1/2'                                                               
 'x, x-y, z-1/2'                                                                
 '-x+2/3, -y+1/3, -z+1/3'                                                       
 'y+2/3, -x+y+1/3, -z+1/3'                                                      
 'x-y+2/3, x+1/3, -z+1/3'                                                       
 '-y+2/3, -x+1/3, z-1/6'                                                        
 '-x+y+2/3, y+1/3, z-1/6'                                                       
 'x+2/3, x-y+1/3, z-1/6'                                                        
 '-x+1/3, -y+2/3, -z+2/3'                                                       
 'y+1/3, -x+y+2/3, -z+2/3'                                                      
 'x-y+1/3, x+2/3, -z+2/3'                                                       
 '-y+1/3, -x+2/3, z+1/6'                                                        
 '-x+y+1/3, y+2/3, z+1/6'                                                       
 'x+1/3, x-y+2/3, z+1/6'                                                        
                                                                                
_cell_length_a     8.4250                                                       
_cell_length_b     8.4250                                                       
_cell_length_c    54.7490                                                       
_cell_angle_alpha  90.000                                                       
_cell_angle_beta   90.000                                                       
_cell_angle_gamma 120.000                                                       
                                                                                
_shelx_F_squared_multiplier     1.000                                           
                                                                                
loop_                                                                           
 _refln_index_h                                                                 
 _refln_index_k                                                                 
 _refln_index_l                                                                 
 _refln_F_squared_calc                                                          
 _refln_F_squared_meas                                                          
 _refln_F_squared_sigma                                                         
 _refln_observed_status                                                         
  -1   2   0     203203.64     194308.97      1647.42 o                         
   0   3   0     775610.56     747068.38      6981.15 o                         
  -2   4   0     526226.00     513222.69      2896.87 o                         
  -1   5   0     349172.16     339064.66      1733.99 o                         
  -3   6   0     342204.97     342095.66      3129.24 o                         
   0   6   0      11736.02      11307.75       525.51 o                         
  -2   7   0     401542.59     401796.25      4314.37 o                         
  -4   8   0      43268.82      43847.66       599.07 o                         
  -1   8   0     120021.27     123146.69      1150.30 o                         
  -3   9   0      21013.16      20841.54       406.99 o                         
   0   9   0       7834.70       7380.33       485.95 o                         
  -5  10   0      85881.58      90939.66      1859.64 o                         
  -2  10   0     101185.07     110109.26      1313.51 o                         
  -4  11   0      20143.37      19765.35       634.26 o                         
  -2   3   1      68564.29      64338.73       345.09 o                         
  -1   4   1     290271.62     280028.81      1675.09 o                         
  -3   5   1       7789.87       8178.59        98.53 o                         
  -5   6   1        119.32        229.82        65.66 o                         
  -2   6   1     125554.56     125631.22      1790.78 o                         
  -4   7   1     101591.55     100168.07       664.45 o                         
  -1   7   1      24907.15      24959.62       326.10 o                         
  -6   8   1      27783.61      27789.48       416.40 o                         
  -3   8   1      26760.34      27500.38       333.31 o                         
  -8   9   1       5623.56       5224.84       288.38 o                         
  -5   9   1       3554.07       3519.76       211.53 o                         
  -2   9   1      11209.11      10679.51       308.59 o                         
  -7  10   1       1402.40       1603.51       341.20 o                         
  -4  10   1        269.06       -186.09       266.46 o                         
  -1  10   1       7724.34       7075.78       402.70 o                         
  -9  11   1        122.03          0.56       383.01 o                         
  -6  11   1        914.32       1574.07       383.02 o                         
  -3  11   1       4246.12       3485.55       432.39 o                         
   0   1   2     114029.61     111515.95      1309.29 o                         
  -2   2   2     351896.22     352088.84      2244.03 o                         
  -1   3   2      54720.83      57032.93       485.42 o                         
  -3   4   2      31828.77      29066.63       303.84 o                         
   0   4   2      82745.32      81561.48      1681.64 o                         
  -5   5   2     242892.42     243948.55      2115.42 o                         
  -2   5   2      70529.23      70109.41       444.87 o                         
  -4   6   2      43533.36      41839.00       311.14 o                         
  -1   6   2       2952.72       2981.56       208.53 o                         
  -6   7   2       6921.54       6722.40       186.87 o                         
  -3   7   2       8999.19       9091.07       145.07 o                         
   0   7   2      13996.87      14306.26       392.78 o                         
  -8   8   2       2449.32       2356.25       525.33 o                         
  -5   8   2       2543.18       2526.78       170.61 o                         
  -2   8   2       6514.25       7128.38       331.78 o                         
  -7   9   2       2654.99       2214.68       203.88 o                         
  -4   9   2       4030.07       4111.81       216.99 o                         
  -1   9   2       6120.04       5898.88       292.77 o                         
  -9  10   2        456.72        488.60       277.62 o                         
  -6  10   2       8284.40       7737.16       358.98 o                         
  -3  10   2       9550.25       9836.57       426.59 o                         
   0  10   2       3915.31       3752.43       525.34 o                         
  -8  11   2      12366.08      12925.05       640.59 o                         
  -5  11   2      66890.24      70257.88      1305.65 o                         
  -2  11   2      40462.19      43215.60      1012.82 o                         
  -1   2   3     373478.72     364607.75      2378.79 o                         
  -2   4   3      27244.79      25918.38       171.09 o                         
  -4   5   3       1504.23       1412.58        65.67 o                         
  -1   5   3      65078.55      63728.34       417.29 o                         
  -3   6   3      20815.61      20489.87       197.15 o                         
  -5   7   3       1814.62       2291.89       121.36 o                         
  -2   7   3      35582.40      34568.50       616.79 o                         
  -7   8   3        762.34        834.93       153.71 o                         
  -4   8   3      18632.27      19291.90       474.15 o                         
  -1   8   3     129900.82     133025.50      1213.54 o                         
  -6   9   3      10272.90       9224.88       283.71 o                         
  -3   9   3       7091.50       6302.58       269.87 o                         
  -8  10   3      10491.97      11506.71       578.27 o                         
  -5  10   3       2787.07       3002.60       325.86 o                         
  -2  10   3      44174.57      43588.89       761.04 o                         
  -7  11   3        681.11        624.59       352.02 o                         
  -4  11   3       2643.84       3063.71       424.93 o                         
  -1   1   4       5593.58       5624.59       164.32 o                         
   0   2   4     101364.04      99761.52       928.57 o                         
  -2   3   4      63504.08      63305.40       400.00 o                         
  -4   4   4      50518.64      51589.01       487.14 o                         
  -1   4   4       4196.65       4288.15        65.68 o                         
  -3   5   4      72644.27      71656.73       419.29 o                         
   0   5   4      80872.23      80017.25      1581.27 o                         
  -5   6   4      80778.92      79845.88       567.57 o                         
  -2   6   4     145773.03     145366.98      1877.98 o                         
  -7   7   4      16698.59      16805.31       755.50 o                         
  -4   7   4      15077.38      15441.32       187.07 o                         
  -1   7   4       2345.28       2471.18       145.03 o                         
  -6   8   4      17594.35      17532.13       360.33 o                         
  -3   8   4      18768.43      18780.16       264.59 o                         
   0   8   4      17468.91      17969.67       532.69 o                         
  -8   9   4       3692.79       3405.00       259.57 o                         
  -5   9   4      56605.80      58779.90       781.15 o                         
  -2   9   4       3250.61       3223.82       331.74 o                         
 -10  10   4        606.18        825.06       532.44 o                         
  -7  10   4         90.09        -43.19       262.38 o                         
  -4  10   4       3637.22       3359.52       379.13 o                         
  -1  10   4      16271.33      15695.24       769.15 o                         
  -9  11   4        343.02        835.48       423.80 o                         
  -6  11   4      18303.88      17935.49       590.72 o                         
  -3  11   4      12634.26      13778.51       705.74 o                         
  -1   3   5     174802.25     172849.05       747.95 o                         
  -3   4   5       4353.73       5986.59        97.66 o                         
  -2   5   5     177097.52     173542.11      1003.56 o                         
  -4   6   5      77757.33      77645.97       884.15 o                         
  -1   6   5        216.66        340.82        77.26 o                         
  -6   7   5      16178.87      15311.58       236.99 o                         
  -3   7   5      20579.62      20771.91       250.10 o                         
  -5   8   5       7511.57       6722.44       208.55 o                         
  -2   8   5      10520.38       9736.36       298.94 o                         
  -7   9   5       1262.61        913.02       199.03 o                         
  -4   9   5      14597.24      13727.62       325.97 o                         
  -1   9   5      10858.00      10442.42       333.12 o                         
  -9  10   5      25062.47      25001.21       626.18 o                         
  -6  10   5      37282.99      39273.23       749.44 o                         
  -3  10   5      62050.58      67143.09       889.55 o                         
  -8  11   5        433.02       1010.25       366.19 o                         
  -5  11   5       1179.00       1056.32       388.58 o                         
  -2  11   5       1693.52       1843.64       423.04 o                         
  -1   2   6      11495.95      11447.25        94.89 o                         
  -3   3   6       5425.19       6999.35       164.21 o                         
   0   3   6       2656.86       3547.56        92.88 o                         
  -2   4   6       2683.83       2729.73        65.67 o                         
  -4   5   6       9416.13       9517.14       139.96 o                         
  -1   5   6       9416.82       9315.99       131.38 o                         
  -6   6   6     134463.41     141504.89      1331.34 o                         
  -3   6   6       1103.82        991.53        65.66 o                         
   0   6   6     191532.56     194207.39      1722.06 o                         
  -5   7   6       1652.87       1800.99        77.27 o                         
  -2   7   6      24780.07      25285.99       331.99 o                         
  -7   8   6      36002.75      36423.93       765.84 o                         
  -4   8   6         36.00         39.40       123.21 o                         
  -1   8   6      55221.07      56394.83       656.44 o                         
  -9   9   6      74255.85      80626.68      1646.95 o                         
  -6   9   6      35136.02      37568.66       570.88 o                         
  -3   9   6      39587.30      40661.00       566.44 o                         
   0   9   6      68056.26      73368.81      2137.69 o                         
  -8  10   6         10.61       -245.78       245.78 o                         
  -5  10   6        896.57        599.55       307.44 o                         
  -2  10   6      15986.37      14675.07       511.99 o                         
  -7  11   6       4044.93       3918.34       416.09 o                         
  -4  11   6      14207.84      12871.38       551.07 o                         
  -2   3   7     118931.10     121636.91       569.28 o                         
  -1   4   7      16314.27      17220.69       255.67 o                         
  -3   5   7      92957.44      92953.34      1018.56 o                         
  -5   6   7      20112.58      20126.56       284.54 o                         
  -2   6   7        363.25        766.06       126.37 o                         
  -4   7   7      79467.53      78987.84       570.38 o                         
  -1   7   7       5652.35       5387.60       144.46 o                         
  -6   8   7      38290.61      38309.31       484.81 o                         
  -3   8   7      28165.86      28573.89       607.09 o                         
  -8   9   7      30438.61      31195.42       607.04 o                         
  -5   9   7       5834.05       6083.94       331.76 o                         
  -2   9   7       6457.15       5475.31       262.69 o                         
  -7  10   7      50894.42      52391.04      1157.76 o                         
  -4  10   7      32768.02      31498.16       659.82 o                         
  -1  10   7      19257.95      19422.14       530.34 o                         
  -9  11   7        185.81        216.15       444.78 o                         
  -6  11   7        105.83        812.34       349.94 o                         
  -3  11   7        522.28       1346.26       396.83 o                         
   0   1   8        121.04        393.97        46.43 o                         
  -2   2   8      32130.51      33026.23       232.83 o                         
  -1   3   8      98740.63      99579.83       461.17 o                         
  -3   4   8       3874.23       3944.37        65.68 o                         
   0   4   8      94998.27      92878.48      2969.05 o                         
  -5   5   8       4834.52       5326.94       197.02 o                         
  -2   5   8      16232.89      16528.65       164.28 o                         
  -4   6   8     127649.86     130053.02      1933.64 o                         
  -1   6   8      74509.27      75438.12       541.16 o                         
  -6   7   8       4683.52       4667.22       170.83 o                         
  -3   7   8      13815.03      14119.91       350.83 o                         
   0   7   8       5776.57       5196.43       252.26 o                         
  -8   8   8      32528.93      32236.74       755.79 o                         
  -5   8   8      20253.85      20673.69       310.79 o                         
  -2   8   8      20353.05      20047.41       379.33 o                         
  -7   9   8       1871.85       1728.78       216.98 o                         
  -4   9   8      80442.78      81972.05      1168.38 o                         
  -1   9   8       5498.79       5514.95       293.84 o                         
  -9  10   8      10138.79      10340.40       442.41 o                         
  -6  10   8        208.09        353.24       275.89 o                         
  -3  10   8       3456.89       3318.91       312.78 o                         
   0  10   8       2151.14       2633.15       510.75 o                         
  -8  11   8      10698.08      11710.63       762.11 o                         
  -5  11   8      36386.27      36065.54       901.15 o                         
  -2  11   8       7055.13       6678.49       479.39 o                         
  -1   2   9     173267.95     177162.70       896.35 o                         
  -2   4   9       8017.22       7826.68       130.04 o                         
  -4   5   9      52467.04      50692.18       404.45 o                         
  -1   5   9       3335.40       3157.37       121.74 o                         
  -3   6   9      10554.16      11109.44       170.67 o                         
  -5   7   9      54573.50      56588.12       674.15 o                         
  -2   7   9      21674.92      20150.34       331.95 o                         
  -7   8   9     151637.70     156305.62      1836.74 o                         
  -4   8   9       7282.95       6716.64       178.38 o                         
  -1   8   9      32203.86      32491.19       460.06 o                         
  -6   9   9        844.41        728.55       186.97 o                         
  -3   9   9       8074.79       8486.68       288.40 o                         
  -8  10   9      48748.49      51747.74      1138.68 o                         
  -5  10   9       1718.38       1396.43       305.38 o                         
  -2  10   9      23660.05      23388.73       555.54 o                         
  -7  11   9        297.04        357.10       379.10 o                         
  -4  11   9        323.52        612.97       400.42 o                         
  -1   1  10      23263.77      23796.40       205.69 o                         
   0   2  10     231166.66     235773.19      1573.66 o                         
  -2   3  10      21811.57      26620.56       167.05 o                         
  -4   4  10     258256.23     262586.69      2460.73 o                         
  -1   4  10      18544.57      17731.85       161.28 o                         
  -3   5  10      91057.05      90331.72       629.55 o                         
   0   5  10      68106.25      67147.17       954.76 o                         
  -5   6  10      51486.60      52416.74       451.59 o                         
  -2   6  10        211.46        180.57        66.34 o                         
  -7   7  10       6425.88       6967.06       278.63 o                         
  -4   7  10       3368.09       3331.97       115.24 o                         
  -1   7  10      12821.56      12659.59       236.96 o                         
  -6   8  10      17373.74      17612.93       308.66 o                         
  -3   8  10       1717.14       1671.78       149.56 o                         
   0   8  10      28954.91      29082.16      1117.14 o                         
  -8   9  10       1202.14       1161.81       214.32 o                         
  -5   9  10      20125.04      19930.50       455.17 o                         
  -2   9  10       9423.13       8452.47       299.87 o                         
 -10  10  10      30988.44      32673.82      1205.37 o                         
  -7  10  10      33691.00      34737.67       664.40 o                         
  -4  10  10      17676.67      16896.99       484.47 o                         
  -1  10  10        154.22         86.66       266.46 o                         
  -9  11  10      13918.96      13807.36       619.15 o                         
  -6  11  10      41003.61      41879.52      1192.01 o                         
  -3  11  10        647.65        661.00       397.36 o                         
  -1   3  11       4229.42       3449.79        65.68 o                         
  -3   4  11     269233.81     272677.56      1673.88 o                         
  -2   5  11      40305.61      40060.75       398.79 o                         
  -4   6  11      62793.82      63250.84       439.71 o                         
  -1   6  11       1068.35        935.71        98.50 o                         
  -6   7  11      15068.38      15130.44       278.42 o                         
  -3   7  11     121902.58     124642.52       860.76 o                         
  -5   8  11      30988.92      30833.94       683.03 o                         
  -2   8  11      56444.44      55909.83       844.92 o                         
  -7   9  11       3885.02       3353.17       226.28 o                         
  -4   9  11       2631.02       2626.56       216.90 o                         
  -1   9  11       1631.52       1582.85       237.94 o                         
  -9  10  11      22246.14      22079.60       597.57 o                         
  -6  10  11       6983.13       7076.09       469.16 o                         
  -3  10  11       4094.41       4024.05       388.61 o                         
  -8  11  11       4196.89       3876.05       446.89 o                         
  -5  11  11       1917.56       2876.92       536.68 o                         
  -2  11  11        460.69         62.61       335.67 o                         
   0   0  12      88617.46      78572.94       867.82 o                         
  -1   2  12    1734408.12    1803988.75      7203.42 o                         
  -3   3  12      12825.83       9462.72       139.40 o                         
   0   3  12     583798.44     620600.25      3813.51 o                         
  -2   4  12     443905.41     448121.53      2504.35 o                         
  -4   5  12     300721.94     297660.72      1831.53 o                         
  -1   5  12     388005.28     374020.88      4828.32 o                         
  -6   6  12     801656.38     842615.44     11875.80 o                         
  -3   6  12     386672.12     385152.72      2944.01 o                         
   0   6  12     133687.94     132750.33      5970.05 o                         
  -5   7  12      33103.44      32208.32       374.36 o                         
  -2   7  12      28403.98      28674.60       546.15 o                         
  -7   8  12      13952.57      13946.24       341.75 o                         
  -4   8  12     172328.95     178497.06      1416.03 o                         
  -1   8  12     122758.63     125299.53      1203.31 o                         
  -9   9  12     182840.86     199229.58      3099.44 o                         
  -6   9  12     138349.81     147328.56      1461.22 o                         
  -3   9  12     113042.59     116162.63      1692.27 o                         
   0   9  12      68897.93      74177.20      1775.94 o                         
  -8  10  12      11991.87      11932.88       458.00 o                         
  -5  10  12      16788.45      15751.24       673.19 o                         
  -2  10  12      22225.86      21417.21       502.74 o                         
  -7  11  12      49277.07      49937.39      1040.98 o                         
  -4  11  12      65801.19      71498.49      1455.70 o                         
  -2   3  13     153650.12     153518.25       821.34 o                         
  -1   4  13     259239.20     260523.08      1421.70 o                         
  -3   5  13        305.10        445.67        56.87 o                         
  -5   6  13       1633.22       1417.51       104.37 o                         
  -2   6  13      98959.41      97222.02       647.75 o                         
  -4   7  13      42390.54      43462.02       446.09 o                         
  -1   7  13      29541.47      29486.42       355.49 o                         
  -6   8  13       6182.35       5673.98       226.30 o                         
  -3   8  13       7676.65       6926.08       244.65 o                         
  -8   9  13      23642.65      24486.09       522.54 o                         
  -5   9  13       4853.62       4920.55       247.27 o                         
  -2   9  13       5531.51       5200.33       290.29 o                         
  -7  10  13      14395.92      13845.46       489.48 o                         
  -4  10  13       2064.16       1874.91       305.38 o                         
  -1  10  13       2209.08       1505.60       310.61 o                         
  -6  11  13       1703.67        924.99       393.00 o                         
  -3  11  13       2809.74       2176.58       537.47 o                         
   0   1  14     119782.09     121472.32       830.37 o                         
  -2   2  14       3358.04       2233.06        58.74 o                         
  -1   3  14       3727.49       3350.18        65.68 o                         
  -3   4  14     212609.06     216065.17      1130.63 o                         
   0   4  14      79332.16      74510.82       889.80 o                         
  -5   5  14     214568.81     215305.03      2748.33 o                         
  -2   5  14      78444.27      77080.83       675.26 o                         
  -4   6  14      74022.63      76207.00       636.78 o                         
  -1   6  14      34120.93      33128.36       521.91 o                         
  -6   7  14      11478.23      11131.72       242.17 o                         
  -3   7  14       3693.16       3393.02       111.45 o                         
   0   7  14      12767.40      13268.76       376.69 o                         
  -8   8  14        833.65        929.38       299.13 o                         
  -5   8  14       1392.20       1347.76       164.16 o                         
  -2   8  14       1916.62       2248.29       260.43 o                         
  -7   9  14       5073.46       4438.90       250.39 o                         
  -4   9  14       2686.52       2627.69       230.81 o                         
  -1   9  14        796.51        708.22       255.90 o                         
  -9  10  14       5863.10       6334.93       409.46 o                         
  -6  10  14      15587.24      14558.38      1071.38 o                         
  -3  10  14      18351.47      17525.29       654.25 o                         
   0  10  14       2846.00       2593.80       510.76 o                         
  -8  11  14       7207.76       8101.61       536.78 o                         
  -5  11  14      18616.26      18517.58       739.57 o                         
  -1   2  15     326773.00     333467.06      1421.57 o                         
  -2   4  15      83574.27      86679.22       492.97 o                         
  -4   5  15       1016.61        870.98        65.66 o                         
  -1   5  15      17485.19      17512.81       275.05 o                         
  -3   6  15      28475.28      29447.35       332.07 o                         
  -5   7  15       7259.26       7012.66       197.03 o                         
  -2   7  15      37212.94      37786.78       521.90 o                         
  -7   8  15       2933.93       2857.82       234.23 o                         
  -4   8  15      61158.34      61370.83       698.05 o                         
  -1   8  15      63521.70      64145.80       729.28 o                         
  -6   9  15      10483.08      10371.77       335.77 o                         
  -3   9  15      11426.83      10763.44       309.92 o                         
  -8  10  15        465.80        631.47       419.23 o                         
  -5  10  15       8180.84       6695.05       522.47 o                         
  -2  10  15      21522.78      22074.77       578.86 o                         
  -7  11  15       1368.36       1601.92       415.91 o                         
  -4  11  15        903.77        876.94       402.62 o                         
  -1   1  16      21578.30      22632.29       232.59 o                         
   0   2  16     309951.53     321621.91      2101.43 o                         
  -2   3  16      25407.91      27156.80       187.26 o                         
  -4   4  16       6908.61       7332.94       157.64 o                         
  -1   4  16       7308.62       7461.28       120.20 o                         
  -3   5  16     101690.61     105121.23       663.74 o                         
   0   5  16     188474.34     184986.05      6019.47 o                         
  -5   6  16      25415.39      25760.48       310.11 o                         
  -2   6  16     129139.78     129656.46       886.16 o                         
  -7   7  16      27682.55      27771.73       557.62 o                         
  -4   7  16      17050.86      17355.38       278.12 o                         
  -1   7  16        907.49       1019.58       121.93 o                         
  -6   8  16      10154.91       9817.81       331.81 o                         
  -3   8  16      23120.76      23115.85       606.98 o                         
   0   8  16       4495.30       3583.79       362.85 o                         
  -8   9  16       2954.82       3073.16       292.74 o                         
  -5   9  16      22226.39      21209.60       460.04 o                         
  -2   9  16        586.15        420.71       203.80 o                         
 -10  10  16       1827.05       1030.64       532.45 o                         
  -7  10  16       2616.00       2258.61       321.81 o                         
  -4  10  16      10258.97       9392.64       430.59 o                         
  -1  10  16      18955.63      19301.21       523.99 o                         
  -6  11  16       4130.71       4512.31       452.54 o                         
  -3  11  16       5447.80       4439.27       484.31 o                         
  -1   3  17      62266.47      59367.18       336.93 o                         
  -3   4  17      57122.36      56139.02       503.73 o                         
  -2   5  17     119276.83     123274.50       847.84 o                         
  -4   6  17     152784.06     151920.03      1229.56 o                         
  -1   6  17      11359.72      10427.83       255.99 o                         
  -6   7  17       4393.89       4566.60       183.42 o                         
  -3   7  17       1406.46       1204.02       104.37 o                         
  -5   8  17       3805.23       3620.26       255.92 o                         
  -2   8  17       3387.28       2624.58       203.81 o                         
  -7   9  17        585.83        420.24       236.94 o                         
  -4   9  17      73558.92      75766.84       948.40 o                         
  -1   9  17       6482.71       6461.12       316.86 o                         
  -9  10  17      13103.26      12298.14       621.20 o                         
  -6  10  17      11769.62      11556.13       493.25 o                         
  -3  10  17      55168.47      55280.11       931.33 o                         
  -8  11  17       2384.44       2269.01       422.94 o                         
  -5  11  17          6.64          7.69       374.05 o                         
   0   0  18     454496.50     421682.47      4209.37 o                         
  -1   2  18      13091.01      14015.60       131.44 o                         
  -3   3  18      59245.87      58976.81      1021.05 o                         
   0   3  18       6446.14       6174.35       139.34 o                         
  -2   4  18       1008.75       1108.46        65.66 o                         
  -4   5  18       4286.81       4549.05       111.45 o                         
  -1   5  18       4744.48       4942.78       115.25 o                         
  -6   6  18      30816.14      31622.02       953.08 o                         
  -3   6  18        122.41        109.44        85.97 o                         
   0   6  18     160429.59     161306.55      3036.73 o                         
  -5   7  18        180.96        252.06       124.96 o                         
  -2   7  18      47744.58      46875.26       892.27 o                         
  -7   8  18      27010.89      27785.10       489.62 o                         
  -4   8  18       1725.10       1703.03       137.67 o                         
  -1   8  18      25239.54      24702.42       462.49 o                         
  -9   9  18      20836.12      22157.47       811.94 o                         
  -6   9  18       6613.25       6221.77       286.18 o                         
  -3   9  18      69109.52      71475.78       869.83 o                         
   0   9  18     106898.44     115091.08      1722.47 o                         
  -8  10  18          6.37        220.77       265.37 o                         
  -5  10  18        321.88        557.27       299.58 o                         
  -2  10  18       5631.28       5041.30       464.46 o                         
  -7  11  18      17593.03      18669.65       679.74 o                         
  -4  11  18       1283.59       1025.59       471.80 o                         
  -2   3  19        116.21        121.94        37.91 o                         
  -1   4  19      40803.76      41053.76       326.47 o                         
  -3   5  19      85028.66      85393.77       591.70 o                         
  -5   6  19      46979.33      46843.12       706.68 o                         
  -2   6  19       3030.88       2957.73       124.97 o                         
  -4   7  19      89210.06      93041.88       777.63 o                         
  -1   7  19       7975.22       7558.28       233.03 o                         
  -6   8  19      18585.18      17760.31       359.08 o                         
  -3   8  19      54786.48      54523.61       901.39 o                         
  -8   9  19       8192.76       7592.57       597.20 o                         
  -5   9  19      19721.03      19239.82       455.06 o                         
  -2   9  19      18100.76      17374.90       455.13 o                         
  -7  10  19      34302.82      37451.63       790.39 o                         
  -4  10  19      20635.40      19951.89       578.58 o                         
  -1  10  19      27840.60      27814.04       645.72 o                         
  -6  11  19        484.99        309.32       383.71 o                         
  -3  11  19        715.03         54.79       372.19 o                         
   0   1  20      19599.64      17589.72       185.99 o                         
  -2   2  20         44.06        150.08       131.32 o                         
  -1   3  20       5154.66       5068.60       126.48 o                         
  -3   4  20      41356.25      41915.11       334.41 o                         
   0   4  20     230629.00     230705.92      2951.61 o                         
  -5   5  20       1402.20       1495.70       164.16 o                         
  -2   5  20       1246.00       1407.10       102.90 o                         
  -4   6  20      35313.27      36362.66       355.61 o                         
  -1   6  20      33031.90      31726.64       749.58 o                         
  -6   7  20      29572.20      29562.91       416.43 o                         
  -3   7  20      25630.89      25963.92       447.49 o                         
   0   7  20       9203.58       9362.91       426.92 o                         
  -8   8  20      24929.41      26118.93       789.83 o                         
  -5   8  20      30709.25      30223.10       597.62 o                         
  -2   8  20      60014.85      61709.65       774.18 o                         
  -7   9  20        145.61        212.55       226.26 o                         
  -4   9  20      32920.46      33040.64       730.42 o                         
  -1   9  20       1036.12        785.91       256.55 o                         
  -9  10  20      14192.36      14791.50       663.64 o                         
  -6  10  20        362.24        563.18       299.10 o                         
  -3  10  20       2385.17       2192.21       356.24 o                         
  -8  11  20        537.86        341.50       402.62 o                         
  -5  11  20      61849.63      63269.19      1660.99 o                         
  -1   2  21      23356.67      24054.75       178.61 o                         
  -2   4  21        184.55        246.23        65.66 o                         
  -4   5  21      56306.71      55615.03       607.92 o                         
  -1   5  21      20834.33      20280.27       369.93 o                         
  -3   6  21       2685.12       2524.43       150.56 o                         
  -5   7  21      43713.23      44602.05       532.09 o                         
  -2   7  21      38196.23      37223.71       612.78 o                         
  -7   8  21      99558.92     103373.90      1302.01 o                         
  -4   8  21        625.01        576.46       180.07 o                         
  -1   8  21      60117.72      59485.55       977.81 o                         
  -6   9  21        430.13        606.28       293.80 o                         
  -3   9  21       3115.64       2999.92       297.31 o                         
  -8  10  21      48871.70      50642.87       980.65 o                         
  -5  10  21        252.04        334.60       305.37 o                         
  -2  10  21      42818.52      44547.10       873.02 o                         
  -7  11  21        671.57       1150.79       404.72 o                         
  -4  11  21       2657.00       2348.35       440.33 o                         
  -1   1  22      20913.13      25942.02       278.97 o                         
   0   2  22       3485.54       3491.92       197.02 o                         
  -2   3  22       2827.96       3593.85       113.75 o                         
  -4   4  22     202575.41     204444.83      3278.42 o                         
  -1   4  22     125898.83     125120.97      1077.09 o                         
  -3   5  22      48838.88      49915.26       512.80 o                         
   0   5  22       8831.11       8228.92       278.50 o                         
  -5   6  22       2782.65       2869.71       120.17 o                         
  -2   6  22      23568.95      23150.89       286.37 o                         
  -7   7  22      11213.56      12143.97       623.99 o                         
  -4   7  22      25488.85      26968.47       372.48 o                         
  -1   7  22      38719.90      36422.84       529.69 o                         
  -6   8  22      57946.75      62466.01      1348.03 o                         
  -3   8  22      27066.72      26213.18       449.41 o                         
   0   8  22       1265.13        838.47       492.48 o                         
  -8   9  22         48.51        241.76       473.87 o                         
  -5   9  22       4495.72       4638.23       333.07 o                         
  -2   9  22       1567.52       1808.51       247.22 o                         
  -7  10  22       5673.94       5197.65       549.77 o                         
  -4  10  22       1610.50       1200.82       290.72 o                         
  -1  10  22      11476.77       9965.76       583.33 o                         
  -6  11  22     100859.36     110507.30      1890.48 o                         
  -3  11  22        510.97         -6.74       417.01 o                         
  -1   3  23        108.00        196.99        65.66 o                         
  -3   4  23     128151.05     129593.48       886.46 o                         
  -2   5  23      92232.05      94951.73      1093.93 o                         
  -4   6  23       5407.81       5445.41       199.06 o                         
  -1   6  23        188.61         51.07       145.02 o                         
  -6   7  23      18330.56      18089.22       374.15 o                         
  -3   7  23     103329.78     104279.29      1397.80 o                         
  -5   8  23      30544.62      31971.08       477.74 o                         
  -2   8  23      38737.13      39035.96      1005.72 o                         
  -7   9  23       3264.31       3399.49       336.12 o                         
  -4   9  23       3036.39       2826.70       351.57 o                         
  -1   9  23       1809.65       1616.00       259.55 o                         
  -9  10  23      36755.96      39948.04       881.18 o                         
  -6  10  23       8873.19       7937.90       471.08 o                         
  -3  10  23      24306.88      23644.41       642.20 o                         
  -5  11  23       3766.80       3652.14       532.98 o                         
   0   0  24    1388169.00    1282302.25     11619.89 o                         
  -1   2  24     174051.89     171493.05       811.89 o                         
  -3   3  24     786165.38     788309.75      8445.49 o                         
   0   3  24    1157084.62    1156723.12     21046.89 o                         
  -2   4  24     373995.72     385288.75      5521.36 o                         
  -4   5  24     275097.25     275338.12      2461.33 o                         
  -1   5  24     103163.04     102491.05      1151.31 o                         
  -6   6  24         70.54        426.80       232.15 o                         
  -3   6  24      30030.87      31620.00       436.42 o                         
   0   6  24     239282.31     240024.69      7576.02 o                         
  -5   7  24     304725.69     317505.00      2898.98 o                         
  -2   7  24     194884.97     195393.30      1668.66 o                         
  -7   8  24     186695.05     194153.11      1830.07 o                         
  -4   8  24      64173.91      66667.17       970.01 o                         
  -1   8  24      35309.32      35136.84       552.35 o                         
  -9   9  24       7715.68       8473.95       603.70 o                         
  -6   9  24       4936.47       4386.60       285.31 o                         
  -3   9  24      95065.29      97489.80      1529.78 o                         
   0   9  24      33502.48      35086.42       925.87 o                         
  -8  10  24      43774.37      46728.86      1793.12 o                         
  -5  10  24      88357.86      92265.64      1929.49 o                         
  -2  10  24      28045.14      27593.20       718.21 o                         
  -7  11  24      23596.26      24086.78       818.40 o                         
  -4  11  24         76.13        242.77       521.26 o                         
  -2   3  25     148815.44     150702.31      1635.39 o                         
  -1   4  25     159648.17     160607.38      1374.17 o                         
  -3   5  25       7616.48       7483.82       160.07 o                         
  -5   6  25       7159.79       7001.03       178.38 o                         
  -2   6  25      71446.36      72003.60       655.56 o                         
  -4   7  25       6016.51       5856.71       211.55 o                         
  -1   7  25      16499.54      14896.42       369.80 o                         
  -6   8  25       1139.83        688.77       232.98 o                         
  -3   8  25          7.52       -191.41       191.41 o                         
  -8   9  25      26772.27      27389.91       659.35 o                         
  -5   9  25      12904.92      11907.86       483.51 o                         
  -2   9  25        905.39        942.12       312.76 o                         
  -7  10  25      31582.06      34069.27       816.43 o                         
  -4  10  25       7831.68       7606.65       430.56 o                         
  -1  10  25        119.78        622.03       372.18 o                         
  -6  11  25        438.93         42.30       495.36 o                         
   0   1  26      28455.69      29368.17       325.55 o                         
  -2   2  26     238845.80     236156.11      1645.37 o                         
  -1   3  26       6121.54       6633.12       160.98 o                         
  -3   4  26       4510.44       4769.81       137.69 o                         
   0   4  26       1497.21       1378.97       157.60 o                         
  -5   5  26     266270.50     273325.59      4043.14 o                         
  -2   5  26     228997.56     235229.94      3728.72 o                         
  -4   6  26      22967.50      23979.74       510.58 o                         
  -1   6  26       1911.40       2002.85       115.23 o                         
  -6   7  26         99.27        393.97       196.98 o                         
  -3   7  26      16686.38      17396.80       343.73 o                         
   0   7  26      36409.94      37405.06       836.54 o                         
  -8   8  26       1946.28       1862.48       439.27 o                         
  -5   8  26      28365.98      28265.93       872.63 o                         
  -2   8  26       1513.86       1163.17       237.94 o                         
  -7   9  26        206.92        207.93       464.40 o                         
  -4   9  26      11601.54      10739.33       424.68 o                         
  -1   9  26        114.26        192.85       271.76 o                         
  -9  10  26       8849.30       9224.59       673.04 o                         
  -6  10  26      20616.99      21912.05       729.18 o                         
  -3  10  26      14204.14      13055.55       576.86 o                         
  -5  11  26       1505.06       1975.96       526.55 o                         
  -1   2  27     295993.47     289567.59      1439.37 o                         
  -2   4  27      48612.61      50832.29       759.76 o                         
  -4   5  27      41075.57      39516.07       702.39 o                         
  -1   5  27       2368.41       2129.33       104.37 o                         
  -3   6  27      21634.36      21364.70       360.41 o                         
  -5   7  27       6204.42       5129.30       244.64 o                         
  -2   7  27      21634.56      20725.11       596.09 o                         
  -7   8  27      15122.85      14864.01       401.63 o                         
  -4   8  27      47846.00      50502.26       901.59 o                         
  -1   8  27      46907.12      46796.87       673.73 o                         
  -6   9  27      11771.14      11114.48       429.40 o                         
  -3   9  27      12373.88      10763.06       425.04 o                         
  -8  10  27       8244.24       7683.23       521.13 o                         
  -5  10  27       4430.53       3805.75       407.57 o                         
  -2  10  27        296.31        641.70       464.40 o                         
  -1   1  28      26679.39      26960.94       325.48 o                         
   0   2  28     220366.39     218969.89      2422.88 o                         
  -2   3  28      56575.11      56778.95       409.30 o                         
  -4   4  28      19988.46      20050.17       394.28 o                         
  -1   4  28      61198.47      60518.66       662.48 o                         
  -3   5  28      83281.31      85251.00      1106.58 o                         
   0   5  28     134714.33     135055.12      2308.90 o                         
  -5   6  28      16201.27      15827.09       335.85 o                         
  -2   6  28      93761.81      97742.18      1112.35 o                         
  -7   7  28       5219.99       5295.76       689.55 o                         
  -4   7  28       2650.37       2626.77       192.83 o                         
  -1   7  28       5702.17       5158.13       251.67 o                         
  -6   8  28       2292.38       2245.25       250.37 o                         
  -3   8  28       4623.69       4623.77       322.27 o                         
   0   8  28       7092.72       6934.26       472.85 o                         
  -8   9  28       4627.00       4549.12       376.53 o                         
  -5   9  28      24916.86      24913.37       663.85 o                         
  -2   9  28       3116.77       3340.24       309.85 o                         
  -7  10  28       3372.72       2885.29       424.93 o                         
  -4  10  28       2647.20       2829.99       377.17 o                         
  -1  10  28       4499.26       4594.04       502.35 o                         
  -6  11  28       5522.79       5729.49       777.25 o                         
  -1   3  29      97313.05      96208.12       805.14 o                         
  -3   4  29     171878.73     172076.72      1067.92 o                         
  -2   5  29      13944.49      13620.60       217.08 o                         
  -4   6  29      43893.72      45392.91       635.91 o                         
  -1   6  29      26848.08      26613.45       339.12 o                         
  -6   7  29      23210.91      22718.60       526.58 o                         
  -3   7  29         98.39        151.44       162.68 o                         
  -5   8  29          9.93       -169.45       236.86 o                         
  -2   8  29       5662.55       5289.60       271.80 o                         
  -7   9  29       6903.33       6509.60       394.04 o                         
  -4   9  29      44565.99      41679.04       773.73 o                         
  -1   9  29      26010.52      25347.21       595.09 o                         
  -6  10  29       1371.16       1836.91       511.32 o                         
  -3  10  29      22194.73      21727.48       669.12 o                         
   0   0  30     269917.09     270411.09      3381.38 o                         
  -1   2  30      86539.46      85789.26       667.75 o                         
  -3   3  30      61079.36      61912.07       673.78 o                         
   0   3  30      15725.14      15573.29       278.76 o                         
  -2   4  30       6801.51       6755.78       255.96 o                         
  -4   5  30       7556.21       7501.48       183.45 o                         
  -1   5  30        302.93        310.80       104.37 o                         
  -6   6  30       1642.90       2252.07       299.14 o                         
  -3   6  30      10588.71      10285.14       244.68 o                         
   0   6  30     112838.73     112966.62      3459.12 o                         
  -5   7  30       1769.44       1614.36       203.87 o                         
  -2   7  30      47424.75      48053.00       657.07 o                         
  -7   8  30       4531.21       3780.74       331.75 o                         
  -4   8  30       1513.78       1602.41       245.79 o                         
  -1   8  30      22747.52      21751.33       478.77 o                         
  -9   9  30       7307.86       7310.67       645.17 o                         
  -6   9  30        741.36       1023.93       322.24 o                         
  -3   9  30      38256.02      39044.84       766.23 o                         
   0   9  30      65581.97      69164.09      1609.72 o                         
  -8  10  30       2681.52       2527.03       440.22 o                         
  -5  10  30       9982.15       8833.19       493.72 o                         
  -2  10  30       7831.89       7330.77       482.13 o                         
  -2   3  31      13522.95      14495.26       192.93 o                         
  -1   4  31     119702.72     118713.86       815.63 o                         
  -3   5  31      73374.83      75147.63       836.98 o                         
  -5   6  31       8184.86       7618.76       288.41 o                         
  -2   6  31       3767.39       3600.19       183.42 o                         
  -4   7  31      67276.38      69884.52      1604.92 o                         
  -1   7  31      17870.01      17037.65       587.90 o                         
  -6   8  31      14396.94      15164.76       421.81 o                         
  -3   8  31      39348.59      38591.18       654.87 o                         
  -8   9  31        264.94        545.15       335.67 o                         
  -5   9  31       5228.12       4920.52       346.51 o                         
  -2   9  31       5111.23       4331.98       378.52 o                         
  -7  10  31      12931.68      12096.26       726.86 o                         
  -4  10  31      14131.43      13526.15       549.88 o                         
   0   1  32      28425.10      27368.68       393.15 o                         
  -2   2  32     167261.77     164139.05      1720.04 o                         
  -1   3  32      52113.70      51114.60       484.42 o                         
  -3   4  32       3328.35       3155.16       137.68 o                         
   0   4  32      83614.98      81774.93      3227.32 o                         
  -5   5  32      46622.07      44685.95      1611.19 o                         
  -2   5  32      16380.04      16896.45       259.69 o                         
  -4   6  32      17564.23      17407.45       343.75 o                         
  -1   6  32      73983.69      74940.35       978.44 o                         
  -6   7  32       1657.90       1685.18       237.95 o                         
  -3   7  32       1302.86       1035.46       175.24 o                         
   0   7  32       7949.83       7899.84       532.54 o                         
  -8   8  32      48319.95      48811.21      1380.58 o                         
  -5   8  32        482.95        540.09       230.80 o                         
  -2   8  32      17142.42      17042.94       436.16 o                         
  -7   9  32       3910.58       3441.82       398.09 o                         
  -4   9  32      56312.56      58202.40      1402.46 o                         
  -1   9  32       6928.48       6670.69       383.77 o                         
  -6  10  32      11466.51       9870.63       619.12 o                         
  -3  10  32      16940.77      17236.79       785.12 o                         
  -1   2  33        997.92       1122.90       132.69 o                         
  -2   4  33       6791.45       6564.04       176.50 o                         
  -4   5  33      34492.50      34170.62       415.50 o                         
  -1   5  33      17727.93      17228.02       253.29 o                         
  -3   6  33          7.07        284.89       124.96 o                         
  -5   7  33      25916.88      26286.77       482.40 o                         
  -2   7  33      66088.17      64739.70      1128.70 o                         
  -7   8  33      59465.63      59687.83       861.83 o                         
  -4   8  33       6415.93       6232.82       523.11 o                         
  -1   8  33      66697.62      67263.21       968.10 o                         
  -6   9  33       3889.33       3664.06       349.97 o                         
  -3   9  33        587.23        495.27       325.84 o                         
  -8  10  33      26956.51      26816.40       849.40 o                         
  -5  10  33        300.48        968.86       383.71 o                         
  -2  10  33      34557.22      33383.20       838.60 o                         
  -1   1  34        453.61        459.64       109.27 o                         
   0   2  34        979.31       1302.91       262.66 o                         
  -2   3  34     120521.05     117156.53       782.15 o                         
  -4   4  34      10777.16      11427.08       492.65 o                         
  -1   4  34      22814.72      21947.27       271.99 o                         
  -3   5  34       9648.79       9931.35       307.18 o                         
   0   5  34      22245.26      22571.19       722.80 o                         
  -5   6  34      25946.88      26352.97       482.42 o                         
  -2   6  34      74856.21      74864.01       735.67 o                         
  -7   7  34       1670.69       1631.89       558.15 o                         
  -4   7  34       7281.51       6239.42       360.29 o                         
  -1   7  34       4160.88       3768.08       269.85 o                         
  -6   8  34       1197.74       1604.43       232.98 o                         
  -3   8  34        498.19        854.79       266.46 o                         
   0   8  34      16917.08      16081.54       709.91 o                         
  -8   9  34      20355.86      20064.66       627.20 o                         
  -5   9  34      98791.84     101290.67      1463.65 o                         
  -2   9  34       4111.27       3761.84       383.05 o                         
  -7  10  34      24512.86      25039.21       965.04 o                         
  -4  10  34       3902.43       2874.15       597.13 o                         
  -1   3  35       7040.39       6978.60       199.08 o                         
  -3   4  35      19168.49      18844.97       464.72 o                         
  -2   5  35      82560.52      80844.96       807.84 o                         
  -4   6  35         62.05        101.02       208.50 o                         
  -1   6  35       6029.43       5720.90       248.57 o                         
  -6   7  35       9181.09       8075.20       328.39 o                         
  -3   7  35      83144.51      85634.93      1130.54 o                         
  -5   8  35      27668.98      26726.84       625.98 o                         
  -2   8  35      18828.51      17602.16       464.21 o                         
  -7   9  35       9892.22       9912.33       627.09 o                         
  -4   9  35      17014.94      15223.97       523.94 o                         
  -1   9  35        346.63        870.25       350.67 o                         
  -6  10  35       5510.90       5287.09       534.08 o                         
  -3  10  35      36741.05      36761.27      1603.07 o                         
   0   0  36       6993.52       7864.38       362.92 o                         
  -1   2  36     504498.28     486549.28      3163.90 o                         
  -3   3  36     369931.38     360663.38      5858.93 o                         
   0   3  36      12473.70      11318.05       346.07 o                         
  -2   4  36     168683.97     168812.97      2517.39 o                         
  -4   5  36      73662.95      71930.02       754.30 o                         
  -1   5  36     240927.19     244622.00      2273.46 o                         
  -6   6  36     399024.72     400798.47      4746.34 o                         
  -3   6  36     146634.77     149937.72      2389.67 o                         
   0   6  36      28668.11      27690.08       645.59 o                         
  -5   7  36       9090.58       8182.71       325.92 o                         
  -2   7  36      83222.77      82925.84      1282.47 o                         
  -7   8  36       1567.58       1037.10       277.63 o                         
  -4   8  36      87908.38      88258.07      3239.43 o                         
  -1   8  36      88824.46      91802.50      1233.33 o                         
  -9   9  36     145800.20     151723.39      3044.82 o                         
  -6   9  36     149077.55     155032.25      1980.70 o                         
  -3   9  36       2820.36       2949.53       492.86 o                         
   0   9  36       1074.78       1394.56       485.87 o                         
  -5  10  36      12183.30      10888.75       567.50 o                         
  -2   3  37     116267.02     113203.61       781.80 o                         
  -1   4  37      63620.66      64072.48       778.90 o                         
  -3   5  37      20837.70      21456.16       347.18 o                         
  -5   6  37       7616.43       6833.01       325.91 o                         
  -2   6  37      28910.05      27724.94       425.27 o                         
  -4   7  37       1911.75       1872.07       274.86 o                         
  -1   7  37       7677.73       7155.22       325.90 o                         
  -6   8  37       1237.38       1116.28       250.36 o                         
  -3   8  37       2506.31       2441.79       277.41 o                         
  -8   9  37      21372.33      22431.70       696.37 o                         
  -5   9  37      11420.52      11650.21       507.48 o                         
  -2   9  37         12.66         79.10       346.79 o                         
  -7  10  37      39394.97      39985.98      1080.05 o                         
  -4  10  37      13003.67      12672.71       602.51 o                         
   0   1  38      87103.96      86961.31       861.10 o                         
  -2   2  38        687.41        525.31       229.82 o                         
  -1   3  38      73628.70      71755.61       798.31 o                         
  -3   4  38      82593.02      84031.00       735.06 o                         
   0   4  38      12945.56      12641.06       346.06 o                         
  -5   5  38      42559.88      41032.91      1479.33 o                         
  -2   5  38       4033.72       3817.43       197.01 o                         
  -4   6  38     150040.09     154963.69      1865.98 o                         
  -1   6  38      65473.67      65853.95       693.33 o                         
  -6   7  38       9360.49       8717.84       361.23 o                         
  -3   7  38        348.19         84.83       199.26 o                         
   0   7  38       3613.09       3177.62       426.84 o                         
  -8   8  38      11853.19      11613.39       718.75 o                         
  -5   8  38       4907.04       4102.54       341.76 o                         
  -2   8  38        524.24        320.81       322.24 o                         
  -7   9  38       9675.70       9730.40       663.57 o                         
  -4   9  38      51887.03      53076.00      1427.52 o                         
  -1   9  38      10921.51      10859.32       530.87 o                         
  -6  10  38       3371.74       2421.95       506.39 o                         
  -3  10  38        307.95        487.36       530.74 o                         
  -1   2  39     231594.73     230226.91      1702.22 o                         
  -2   4  39       6422.90       6463.94       341.26 o                         
  -4   5  39      36782.39      35472.96       491.39 o                         
  -1   5  39       1145.34       1093.83       230.46 o                         
  -3   6  39      10823.61      10734.58       333.13 o                         
  -5   7  39       7947.80       7591.70       341.26 o                         
  -2   7  39        826.33        738.05       220.10 o                         
  -7   8  39      67559.68      67321.07      1010.18 o                         
  -4   8  39       9492.65       7928.09       398.61 o                         
  -1   8  39      21309.65      19554.78       516.75 o                         
  -6   9  39       6192.93       6579.14       445.51 o                         
  -3   9  39      16495.26      15159.80       597.32 o                         
  -5  10  39        129.25       -386.41       404.72 o                         
  -1   1  40       4617.03       4761.54       232.19 o                         
   0   2  40     167699.39     168344.72      1633.31 o                         
  -2   3  40        822.55        832.13       154.92 o                         
  -4   4  40       9650.80       8678.01       325.11 o                         
  -1   4  40      58688.48      57383.01       949.62 o                         
  -3   5  40     111213.20     110944.23      1978.28 o                         
   0   5  40     159628.72     159022.22      2144.29 o                         
  -5   6  40        898.92        853.62       229.82 o                         
  -2   6  40      12782.22      12273.35       426.64 o                         
  -7   7  40      10697.20      11002.22       603.75 o                         
  -4   7  40       3207.07       3606.23       303.30 o                         
  -1   7  40        163.03        164.15       236.94 o                         
  -6   8  40       1849.93       1784.50       310.61 o                         
  -3   8  40       7510.30       7910.67       388.51 o                         
   0   8  40          7.68       -371.44       371.44 o                         
  -8   9  40       1975.09       1179.43       411.87 o                         
  -5   9  40        216.33        -70.35       334.29 o                         
  -2   9  40        140.03         31.04       352.02 o                         
  -4  10  40       9587.53       8723.87       589.69 o                         
  -1   3  41     117314.77     115689.59      3245.29 o                         
  -3   4  41     109096.93     108939.19      1738.69 o                         
  -2   5  41        248.80        246.23       194.29 o                         
  -4   6  41      27232.41      25995.16       469.61 o                         
  -1   6  41        155.87       -118.38       202.76 o                         
  -6   7  41      61553.10      60021.71      1281.55 o                         
  -3   7  41       5085.05       4655.12       329.59 o                         
  -5   8  41       6941.16       6973.29       486.88 o                         
  -2   8  41       4495.16       4448.69       372.22 o                         
  -7   9  41        519.90        445.81       413.00 o                         
  -4   9  41       3352.86       2984.15       432.38 o                         
  -1   9  41      19906.60      18957.67       672.47 o                         
   0   0  42     445404.50     453891.97      6610.77 o                         
  -1   2  42      26819.29      27828.44       347.28 o                         
  -3   3  42     109366.80     109815.80      1911.30 o                         
   0   3  42      77282.58      78224.23      1046.65 o                         
  -2   4  42        630.39        612.85       164.28 o                         
  -4   5  42          1.19         86.01       236.94 o                         
  -1   5  42        935.53       1102.65       165.16 o                         
  -6   6  42       1834.24       1149.13       371.46 o                         
  -3   6  42       2343.66       1839.14       232.99 o                         
   0   6  42      43048.27      40672.68       994.44 o                         
  -5   7  42      16529.71      16197.77       587.86 o                         
  -2   7  42      42792.82      43532.51       717.51 o                         
  -7   8  42         93.00       1083.41       361.14 o                         
  -4   8  42        748.42       1187.48       331.27 o                         
  -1   8  42      11773.87      11797.82       482.24 o                         
  -6   9  42       1386.71       1614.93       428.28 o                         
  -3   9  42      19863.54      19420.62       650.57 o                         
  -2   3  43      23719.88      23175.41       588.08 o                         
  -1   4  43     126131.51     125453.84      1798.53 o                         
  -3   5  43      21740.57      20785.63       413.27 o                         
  -5   6  43       1154.05       1236.66       287.49 o                         
  -2   6  43      23080.73      22474.61       635.41 o                         
  -4   7  43      45961.64      46530.81       778.11 o                         
  -1   7  43      17424.91      15694.89       502.53 o                         
  -6   8  43      17307.62      16523.35       557.36 o                         
  -3   8  43      20340.34      18853.24       545.13 o                         
  -5   9  43        386.23       1178.28       417.01 o                         
  -2   9  43       3428.70       2883.10       390.12 o                         
   0   1  44     133440.78     136413.22      1979.37 o                         
  -2   2  44      19121.43      19325.41       464.61 o                         
  -1   3  44       6680.88       6395.41       211.56 o                         
  -3   4  44     115258.59     115097.64      2216.34 o                         
   0   4  44      95828.94      97091.76      1279.97 o                         
  -5   5  44      41742.95      41914.26      1544.91 o                         
  -2   5  44        220.57        175.10       171.94 o                         
  -4   6  44      13547.71      12408.97       356.82 o                         
  -1   6  44        824.60        870.94       236.94 o                         
  -6   7  44      18429.77      17807.38       525.54 o                         
  -3   7  44      28563.31      28439.51       595.16 o                         
   0   7  44          1.56        393.97       457.37 o                         
  -8   8  44        142.46        286.28       567.94 o                         
  -5   8  44       5428.07       5242.02       458.33 o                         
  -2   8  44      37524.18      38496.45       759.20 o                         
  -7   9  44      12602.38      11343.83       688.47 o                         
  -4   9  44       3762.44       3832.05       530.78 o                         
  -1   2  45      33175.78      33843.04       398.18 o                         
  -2   4  45       7692.15       6793.20       259.60 o                         
  -4   5  45       7748.42       7679.68       341.26 o                         
  -1   5  45       7463.00       7173.70       284.38 o                         
  -3   6  45       1335.30        983.87       199.90 o                         
  -5   7  45      19720.41      17757.93       682.73 o                         
  -2   7  45      53882.30      53272.40      1765.30 o                         
  -7   8  45      16887.18      15690.77       533.17 o                         
  -4   8  45      10919.58       9982.41       871.91 o                         
  -1   8  45      81822.52      83186.02      2279.10 o                         
  -6   9  45       8610.64       6822.88       466.94 o                         
  -3   9  45         72.98        546.73       473.87 o                         
  -1   1  46      54170.88      55640.22      1019.68 o                         
   0   2  46       5159.54       5013.02       656.73 o                         
  -2   3  46       5945.10       5323.19       284.38 o                         
  -4   4  46      53903.72      56383.51      1479.79 o                         
  -1   4  46       2822.03       2554.24       197.00 o                         
  -3   5  46      40612.11      39520.41       850.93 o                         
   0   5  46      44900.70      43251.21      1545.01 o                         
  -5   6  46       9284.39       9550.93       366.27 o                         
  -2   6  46       2233.55       2465.12       242.10 o                         
  -7   7  46      13539.84      13879.29       718.78 o                         
  -4   7  46      61696.55      62195.54      1404.94 o                         
  -1   7  46       6184.76       4892.28       369.60 o                         
  -6   8  46      30363.24      29205.75       702.78 o                         
  -3   8  46      22907.46      23371.28      1612.08 o                         
   0   8  46        129.79        952.09       557.16 o                         
  -5   9  46      25312.17      24038.27       736.47 o                         
  -2   9  46        688.22       -236.31       473.88 o                         
  -1   3  47      29855.22      29045.85       407.48 o                         
  -3   4  47         31.34         54.07       153.70 o                         
  -2   5  47      48807.71      49512.70      1091.45 o                         
  -4   6  47        721.25        708.64       216.97 o                         
  -1   6  47       8259.86       7147.02       338.90 o                         
  -6   7  47          7.61        198.97       286.13 o                         
  -3   7  47      48221.00      47428.11      1575.23 o                         
  -5   8  47      15100.71      13876.92       554.30 o                         
  -2   8  47      11172.40       9377.34       457.99 o                         
  -4   9  47      13113.85      12609.10       629.69 o                         
   0   0  48     451471.03     467016.53     15065.77 o                         
  -1   2  48     105132.99     106382.55       851.80 o                         
  -3   3  48      60972.69      58879.55      2401.19 o                         
   0   3  48     156132.52     155550.16      1795.77 o                         
  -2   4  48     114121.66     111175.59      3176.42 o                         
  -4   5  48     132914.19     133210.91      1836.05 o                         
  -1   5  48      39857.18      37492.48      1186.02 o                         
  -6   6  48      19290.90      19706.80       718.90 o                         
  -3   6  48      80945.30      78571.06      1624.90 o                         
   0   6  48     197368.84     206458.64      3431.93 o                         
  -5   7  48      98246.95      98868.52      1701.78 o                         
  -2   7  48      21417.77      20008.91       577.25 o                         
  -7   8  48     103171.38     105502.27      1526.93 o                         
  -4   8  48      19824.74      18735.23       843.90 o                         
  -1   8  48         70.78        105.02       406.63 o                         
  -6   9  48        123.56        843.23       412.99 o                         
  -3   9  48      64662.14      64747.41      2790.56 o                         
  -2   3  49      47475.94      47131.54       574.68 o                         
  -1   4  49      19417.61      18862.72       843.98 o                         
  -3   5  49      21864.66      20795.11       540.55 o                         
  -5   6  49      14655.29      13659.20       409.56 o                         
  -2   6  49       4768.13       4370.62       369.67 o                         
  -4   7  49      16425.74      15253.85       471.99 o                         
  -1   7  49        228.11        328.74       398.05 o                         
  -6   8  49       5527.37       4913.62       427.84 o                         
  -3   8  49      10183.93       8814.00       464.09 o                         
  -5   9  49      12277.43      10977.40       612.51 o                         
   0   1  50      53602.00      56867.43       774.39 o                         
  -2   2  50      70331.23      71337.94      1023.72 o                         
  -1   3  50       9699.89       9111.29       266.54 o                         
  -3   4  50       8826.96       7973.54       360.23 o                         
   0   4  50      71265.20      70329.23      1113.69 o                         
  -5   5  50     127865.55     129991.05      5864.13 o                         
  -2   5  50      75465.22      74139.72      1576.59 o                         
  -4   6  50       6382.01       6512.55       540.30 o                         
  -1   6  50       3050.95       3327.94       349.96 o                         
  -6   7  50       8844.85       8320.67       444.10 o                         
  -3   7  50      41422.58      39702.55      1053.10 o                         
   0   7  50      28524.02      25597.75       998.12 o                         
  -5   8  50      30506.61      28317.20       739.07 o                         
  -2   8  50      27084.55      25889.79       776.96 o                         
  -4   9  50      14551.56      12838.41      1108.44 o                         
  -1   2  51      85710.41      90819.51      1224.81 o                         
  -2   4  51       5948.86       6213.89       295.53 o                         
  -4   5  51       8355.71       8088.94       333.10 o                         
  -1   5  51         44.43        158.36       265.37 o                         
  -3   6  51       5715.38       5427.49       308.55 o                         
  -5   7  51      37762.20      37119.07       746.15 o                         
  -2   7  51      15264.46      13899.55       517.79 o                         
  -7   8  51      78544.79      78737.97      1775.53 o                         
  -4   8  51       9207.85       8937.83       692.00 o                         
  -1   8  51        538.17        406.85       401.47 o                         
  -1   1  52      31603.41      33196.90       626.13 o                         
   0   2  52      69728.48      71896.62       987.02 o                         
  -2   3  52        166.77        236.95       170.81 o                         
  -4   4  52      29194.16      30207.21      2070.03 o                         
  -1   4  52      63080.21      63100.96       776.74 o                         
  -3   5  52      29945.84      29922.83       749.33 o                         
   0   5  52      64683.18      65393.76      1231.84 o                         
  -5   6  52       1024.31        628.49       269.83 o                         
  -2   6  52      11559.28      10096.69       497.20 o                         
  -7   7  52       1288.97       1200.70       485.87 o                         
  -4   7  52       3747.62       3410.64       415.87 o                         
  -1   7  52       3106.13       3169.09       373.97 o                         
  -6   8  52      13703.52      12867.41      1059.97 o                         
  -3   8  52         41.38        449.64       419.89 o                         
  -1   3  53      39528.32      40017.36       574.50 o                         
  -3   4  53      63619.90      65380.03       950.80 o                         
  -2   5  53        475.66        527.45       331.71 o                         
  -4   6  53      43591.50      43725.18      1442.19 o                         
  -1   6  53       3846.32       3035.24       360.18 o                         
  -6   7  53      31769.05      30614.98       739.81 o                         
  -3   7  53      24896.95      22952.77       624.23 o                         
  -5   8  53      11407.73       9861.26       910.08 o                         
  -2   8  53      13706.87      13452.05       764.20 o                         
   0   0  54     131549.64     140380.73      3167.19 o                         
  -1   2  54      79445.91      84253.24       997.49 o                         
  -3   3  54      23860.45      22967.42      1248.42 o                         
   0   3  54      24751.28      26071.06       672.51 o                         
  -2   4  54       8864.06       7943.11       322.31 o                         
  -4   5  54       5601.18       4873.78       335.72 o                         
  -1   5  54       8500.94       7749.93       345.02 o                         
  -6   6  54      33839.36      34249.92      2201.50 o                         
  -3   6  54      20607.26      21300.34       876.64 o                         
   0   6  54      21470.12      21534.41      1346.78 o                         
  -5   7  54       9193.63       8713.15       424.99 o                         
  -2   7  54       9582.88       9064.60       499.59 o                         
  -4   8  54       3869.55       3548.78       490.86 o                         
  -2   3  55      43401.68      44112.28       730.67 o                         
  -1   4  55      89534.26      90961.15      1463.12 o                         
  -3   5  55       2582.33       2497.03       286.15 o                         
  -5   6  55        480.53        891.62       310.60 o                         
  -2   6  55      23887.88      22274.53       806.07 o                         
  -4   7  55      17011.27      15892.06       579.50 o                         
  -1   7  55      22139.29      20064.55       681.14 o                         
  -3   8  55      10548.95       8941.69       872.14 o                         
   0   1  56        917.15        596.02       278.41 o                         
  -2   2  56      78844.20      85938.66      1207.23 o                         
  -1   3  56      25658.02      25382.37       569.06 o                         
  -3   4  56      26617.26      26027.57       891.52 o                         
   0   4  56       1839.76       1964.37       371.46 o                         
  -5   5  56     158100.58     167138.53      3823.75 o                         
  -2   5  56      85153.16      86778.73      1709.76 o                         
  -4   6  56       4531.10       3330.79       349.97 o                         
  -1   6  56       3531.93       2695.73       436.00 o                         
  -6   7  56        727.10        921.45       358.90 o                         
  -3   7  56       6181.53       5669.65       448.71 o                         
   0   7  56      17079.78      16946.08       997.82 o                         
  -5   8  56       6128.24       4648.51       478.55 o                         
  -1   2  57      64741.32      67472.66       753.09 o                         
  -2   4  57       5515.83       5427.60       328.95 o                         
  -4   5  57       2832.94       2250.34       323.43 o                         
  -1   5  57       8406.15       7291.64       383.09 o                         
  -3   6  57       2858.53       2269.69       323.43 o                         
  -5   7  57       4534.48       3157.33       383.75 o                         
  -2   7  57      17533.18      15377.98       638.44 o                         
  -1   1  58      12572.14      12851.93       722.54 o                         
   0   2  58        309.16         20.20       299.13 o                         
  -2   3  58       6821.82       7013.52       310.66 o                         
  -4   4  58       3620.33       3341.69       485.90 o                         
  -1   4  58      32209.67      31016.50      1138.26 o                         
  -3   5  58        299.48        693.88       521.26 o                         
   0   5  58      22989.57      21572.28      1379.69 o                         
  -5   6  58      56015.13      59275.50       943.07 o                         
  -2   6  58      66037.50      66657.14      1993.51 o                         
  -4   7  58        238.22       -163.42       372.18 o                         
  -1   7  58       1040.98        437.62       432.35 o                         
  -1   3  59      41654.04      43285.45       645.33 o                         
  -3   4  59       7987.26       6944.36       516.40 o                         
  -2   5  59      24482.35      22873.91       713.98 o                         
  -4   6  59       5524.01       4949.27       433.47 o                         
  -1   6  59       4148.10       3629.86       424.94 o                         
  -6   7  59       2547.67       2511.11       449.08 o                         
  -3   7  59      15473.63      13954.35       624.79 o                         
   0   0  60     129134.02     144535.61      2889.78 o                         
  -1   2  60      51783.19      53574.81       690.43 o                         
  -3   3  60      96029.63     102851.98      1648.04 o                         
   0   3  60      49004.16      49836.32      1162.25 o                         
  -2   4  60      44601.85      44240.01       752.58 o                         
  -4   5  60      12843.18      11648.14       501.93 o                         
  -1   5  60      67654.81      66285.84       999.17 o                         
  -6   6  60     143925.44     148112.98      3011.03 o                         
  -3   6  60      32219.56      31795.86       884.78 o                         
   0   6  60      16595.58      16543.87       904.84 o                         
  -5   7  60       8703.28       7057.95       643.99 o                         
  -2   7  60      47833.35      45358.97      1774.26 o                         
  -2   3  61       7133.91       6849.42       338.89 o                         
  -1   4  61        391.31       -103.68       300.40 o                         
  -3   5  61      26945.66      27031.10       670.47 o                         
  -5   6  61       9423.91       8344.47       635.13 o                         
  -2   6  61       2756.11       2503.05       449.08 o                         
  -4   7  61      20399.42      18928.55       724.03 o                         
   0   1  62      12191.60      12982.58       722.51 o                         
  -2   2  62      24309.28      24285.61       672.47 o                         
  -1   3  62      73172.47      78191.55      1119.64 o                         
  -3   4  62      12015.98      12413.87       739.48 o                         
   0   4  62        300.17       1707.21       510.73 o                         
  -5   5  62        947.22       -118.82       485.87 o                         
  -2   5  62       3388.83       3000.97       366.21 o                         
  -4   6  62      61276.59      63289.05      1490.98 o                         
  -1   6  62      51116.86      51500.68      1430.69 o                         
  -3   7  62        229.70       -167.81       469.23 o                         
  -1   2  63      13812.24      13904.83       407.87 o                         
  -2   4  63       8179.70       7702.58       391.99 o                         
  -4   5  63      11915.27      10663.26       505.04 o                         
  -1   5  63       6647.09       6132.64       465.44 o                         
  -3   6  63       2356.95       2431.85       577.51 o                         
  -1   1  64      17701.22      18721.11      1346.69 o                         
   0   2  64      48764.52      53556.77      1112.83 o                         
  -2   3  64       2996.10       3110.88       328.74 o                         
  -4   4  64      25059.96      26292.81      1116.93 o                         
  -1   4  64      17991.88      17869.09       571.27 o                         
  -3   5  64      14227.12      13234.59       567.45 o                         
   0   5  64      29906.04      31176.89      1208.03 o                         
  -5   6  64       4474.60       3274.92       464.44 o                         
  -2   6  64         98.52        311.79       471.79 o                         
  -1   3  65       5791.78       5964.87       373.99 o                         
  -3   4  65      46532.65      47384.30       851.58 o                         
  -2   5  65       6480.40       5714.67       469.31 o                         
  -4   6  65      18333.21      17373.65       645.00 o                         
   0   0  66     179549.78     207253.67      5145.47 o                         
  -1   2  66       4334.99       4340.80       323.45 o                         
  -3   3  66      29123.93      29744.48      2989.76 o                         
   0   3  66      99936.09     107068.80      1954.90 o                         
  -2   4  66       2530.58       2633.90       383.03 o                         
  -4   5  66       5327.35       4755.48       446.90 o                         
  -1   5  66        100.90        387.98       400.08 o                         
  -3   6  66        652.31        178.55       462.17 o                         
  -2   3  67      38529.18      40192.07       737.79 o                         
  -1   4  67      62456.52      65043.09      1169.06 o                         
  -3   5  67         13.06         54.37       397.60 o                         
   0   1  68      21260.46      21842.33      1051.15 o                         
  -2   2  68      17351.34      17984.82       820.72 o                         
  -1   3  68      27775.71      28626.35       680.11 o                         
  -3   4  68      58326.15      61660.32      1030.52 o                         
   0   4  68      50023.54      49979.07      1299.09 o                         
  -2   5  68       7764.31       7229.14       512.51 o                         
  -1   2  69      56604.31      61900.00      1271.76 o                         
  -2   4  69       8430.75       8284.02       515.11 o                         
  -4   5  69       1159.04       1312.89       440.20 o                         
  -1   5  69       6080.83       5369.54       513.20 o                         
  -1   1  70       1461.51       1230.33       439.27 o                         
   0   2  70      67357.62      75361.62      1526.26 o                         
  -2   3  70       1366.22       1159.29       385.65 o                         
  -4   4  70       8629.02       8483.50      1313.49 o                         
  -1   4  70        277.06        418.98       373.94 o                         
  -1   3  71      38096.95      39963.64       850.11 o                         
  -3   4  71      17620.23      17266.16       948.13 o                         
   0   0  72          2.75       1370.13       691.81 o                         
  -1   2  72      56988.91      62660.42      1319.17 o                         
  -3   3  72         80.70        -65.66       919.26 o                         
   0   3  72      22046.56      21305.62       929.07 o                         
  -2   4  72      24223.62      22400.88       843.97 o                         
  -2   3  73       1114.96       1224.01       419.14 o                         
   0   1  74      31258.22      35212.34      1412.77 o                         
  -2   2  74      12142.60      12624.91      1182.24 o                         
  -1   3  74       3291.80       2312.86       435.42 o                         
  -1   2  75        938.77        985.62       435.97 o                         
  -1   1  76       6050.69       6715.82       689.54 o                         
                                                                                
