# Supplementary material for: RbFe(HAsO4)2 and TlFe(HAsO4)2, two new hydrogenarsenates adopting two closely related structure types
Source: Acta Crystallogr E Crystallogr Commun. 2018 May 1;74(Pt 6):766–71. doi: 10.1107/S2056989018006473 (PMC6002822; doi:10.1107/S2056989018006473)
Supplement: Supplementary file 3 [file e-74-00766-TlFeHAsO42sup2.hkl]

data_TlFeHAsO42                                                                 
_shelx_title ' tlfehas in P-1 = alpha-TlFe(HAsO4)2'                             
_shelx_refln_list_code          4                                               
_shelx_F_calc_maximum      382.49                                               
_exptl_crystal_F_000       717.00                                               
_reflns_d_resolution_high  0.6599                                               
                                                                                
loop_                                                                           
 _space_group_symop_operation_xyz                                               
 'x, y, z'                                                                      
 '-x, -y, -z'                                                                   
                                                                                
_cell_length_a     7.3460                                                       
_cell_length_b     9.1480                                                       
_cell_length_c     9.6620                                                       
_cell_angle_alpha  64.890                                                       
_cell_angle_beta   70.510                                                       
_cell_angle_gamma  69.940                                                       
                                                                                
_shelx_F_squared_multiplier     1.000                                           
                                                                                
loop_                                                                           
 _refln_index_h                                                                 
 _refln_index_k                                                                 
 _refln_index_l                                                                 
 _refln_F_squared_calc                                                          
 _refln_F_squared_meas                                                          
 _refln_F_squared_sigma                                                         
 _refln_observed_status                                                         
   1   0   0       5224.45       4605.53       239.46 o                         
   2   0   0      25749.06      24733.15       253.08 o                         
   3   0   0        854.93        897.33        15.61 o                         
   4   0   0        723.31        715.31        24.81 o                         
   5   0   0         27.72         34.38        12.81 o                         
   6   0   0       3982.66       3891.16       156.62 o                         
   7   0   0       1212.00       1214.37        37.98 o                         
   8   0   0        699.74        610.56        32.56 o                         
   9   0   0        783.43        837.13        58.73 o                         
  10   0   0        452.09        538.61        57.42 o                         
  -9   1   0       2731.68       3089.24       116.73 o                         
  -8   1   0         25.05         38.93        19.89 o                         
  -7   1   0       2468.67       2432.86        83.16 o                         
  -6   1   0       1137.54       1127.06        33.55 o                         
  -5   1   0        217.99        226.30        17.94 o                         
  -4   1   0       7851.01       7987.18       264.22 o                         
  -3   1   0        296.83        300.26        10.26 o                         
  -2   1   0      33125.94      32318.12       508.61 o                         
  -1   1   0      23430.13      24156.11       276.62 o                         
   0   1   0       1415.01       1270.50        34.46 o                         
   1   1   0        143.25        157.48         2.85 o                         
   2   1   0      25249.49      24351.00       235.59 o                         
   3   1   0         64.83         99.59         5.98 o                         
   4   1   0      17204.80      16774.42       171.84 o                         
   5   1   0       2706.00       2636.79        34.99 o                         
   6   1   0       2643.86       2542.82        43.70 o                         
   7   1   0        288.42        278.36        14.52 o                         
   8   1   0       1066.92       1022.83        37.81 o                         
   9   1   0        376.17        352.37        35.88 o                         
  10   1   0        995.01        990.76        61.12 o                         
  -9   2   0         63.84          6.13        32.53 o                         
  -8   2   0         81.96         49.07        21.45 o                         
  -7   2   0       4872.04       5086.90       137.69 o                         
  -6   2   0          0.57         25.79        16.03 o                         
  -5   2   0        405.16        354.39        19.13 o                         
  -4   2   0       5499.15       5565.96       186.95 o                         
  -3   2   0      10229.90      10457.19       129.49 o                         
  -2   2   0      26951.09      26562.63       325.29 o                         
  -1   2   0      10228.59      10425.35       109.40 o                         
   0   2   0         62.16         79.17         6.83 o                         
   1   2   0         71.35         98.43         4.10 o                         
   2   2   0       1095.12       1046.68        15.45 o                         
   3   2   0       1774.58       1850.18        32.66 o                         
   4   2   0      12214.00      11895.42       117.33 o                         
   5   2   0      19720.90      19403.10       201.67 o                         
   6   2   0       2005.29       2057.97        86.58 o                         
   7   2   0        795.15        783.81        24.62 o                         
   8   2   0        512.72        506.52        44.43 o                         
   9   2   0         98.34         40.00        35.01 o                         
  10   2   0        287.88        329.86        41.53 o                         
  -9   3   0        913.06       1059.62       162.41 o                         
  -8   3   0        242.12        284.89        41.45 o                         
  -7   3   0       1441.80       1436.65        60.75 o                         
  -6   3   0       2343.88       2362.14        60.10 o                         
  -5   3   0       5524.20       5369.93       151.90 o                         
  -4   3   0       6481.24       6501.85       267.70 o                         
  -3   3   0      12673.70      12820.40       191.54 o                         
  -2   3   0       2791.59       2849.69        49.97 o                         
  -1   3   0        399.61        303.07        12.83 o                         
   0   3   0       5611.83       5340.56        69.17 o                         
   1   3   0        132.18        142.96        10.25 o                         
   2   3   0       2679.91       2470.73        29.74 o                         
   3   3   0      19701.56      19518.18       202.58 o                         
   4   3   0        128.84        132.65         6.95 o                         
   5   3   0       3372.87       3277.75        79.17 o                         
   6   3   0       3681.27       3628.56        60.13 o                         
   7   3   0         10.17         17.50         8.78 o                         
   8   3   0        543.02        533.14        28.93 o                         
   9   3   0       1608.81       1570.46        67.35 o                         
  10   3   0        543.28        552.51        48.90 o                         
  -8   4   0          5.93         11.07        34.95 o                         
  -7   4   0        588.46        585.08        36.23 o                         
  -6   4   0       4285.13       4232.59        86.93 o                         
  -5   4   0       4096.21       4006.47        80.07 o                         
  -4   4   0       8525.17       8266.56       158.12 o                         
  -3   4   0       4043.19       4055.19       102.57 o                         
  -2   4   0      10761.08      10798.61       127.70 o                         
  -1   4   0        194.02        197.19         6.95 o                         
   0   4   0        469.75        462.97         9.01 o                         
   1   4   0      10775.11       9929.46       113.51 o                         
   2   4   0       5015.39       4832.07       158.85 o                         
   3   4   0      39606.82      41017.90       379.99 o                         
   4   4   0      23781.45      24284.39       611.69 o                         
   5   4   0        728.34        691.02        18.81 o                         
   6   4   0      17494.37      18128.65       265.51 o                         
   7   4   0        563.84        474.71        22.58 o                         
   8   4   0       2802.19       2820.95        77.16 o                         
   9   4   0          0.16         22.33        34.15 o                         
  10   4   0        104.88        113.56        34.03 o                         
  -8   5   0       3297.42       3366.50       130.71 o                         
  -7   5   0        130.81        138.89        26.12 o                         
  -6   5   0       1192.89       1095.04        42.74 o                         
  -5   5   0       6499.24       6344.67       121.79 o                         
  -4   5   0        654.02        725.57        29.93 o                         
  -3   5   0        513.61        590.67        25.46 o                         
  -2   5   0       4930.81       5004.96        59.71 o                         
  -1   5   0      25289.29      25314.55       833.11 o                         
   0   5   0       1810.55       1854.36        27.83 o                         
   1   5   0      11151.44      10722.84       120.21 o                         
   2   5   0      34229.39      35579.88       413.06 o                         
   3   5   0       1125.56       1176.89        19.95 o                         
   4   5   0       2485.10       2609.15        36.67 o                         
   5   5   0       2917.11       2918.95        44.75 o                         
   6   5   0         60.38         76.50        20.49 o                         
   7   5   0         72.51         75.36        19.21 o                         
   8   5   0       1979.53       2021.97        63.88 o                         
   9   5   0        920.95        919.35        43.95 o                         
  10   5   0       1396.38       1538.57       112.90 o                         
  -7   6   0         20.91         35.33        26.19 o                         
  -6   6   0        416.76        391.79        33.25 o                         
  -5   6   0        482.26        431.65        75.18 o                         
  -4   6   0       7723.60       8106.87       177.86 o                         
  -3   6   0       1467.14       1541.87        82.18 o                         
  -2   6   0        854.49        860.35        23.05 o                         
  -1   6   0        306.65        287.23        13.67 o                         
   0   6   0      12801.91      13028.02       344.69 o                         
   1   6   0       6090.25       6105.78        72.70 o                         
   2   6   0       8270.60       8046.87        94.95 o                         
   3   6   0        937.87        942.84        19.36 o                         
   4   6   0       1092.74       1139.90        29.95 o                         
   5   6   0       1686.79       1724.23        34.51 o                         
   6   6   0        485.78        492.56        23.07 o                         
   7   6   0       1132.18       1136.37        41.09 o                         
   8   6   0       1994.03       1940.72        64.86 o                         
   9   6   0        117.45        148.18        33.55 o                         
  10   6   0        278.50        270.22        40.99 o                         
  -7   7   0        134.24        166.73        51.23 o                         
  -6   7   0        105.55         51.42        54.65 o                         
  -5   7   0         58.04         38.22        37.57 o                         
  -4   7   0        151.59        161.77        28.91 o                         
  -3   7   0       8555.33       8733.44       266.81 o                         
  -2   7   0       4912.67       5142.09       112.08 o                         
  -1   7   0      15813.50      15995.02       228.29 o                         
   0   7   0       6382.74       6322.23       114.54 o                         
   1   7   0       2971.61       3006.64        54.47 o                         
   2   7   0        295.80        335.94        14.22 o                         
   3   7   0         99.61        100.62        29.03 o                         
   4   7   0        970.35        985.06        27.04 o                         
   5   7   0        134.23        120.54        15.56 o                         
   6   7   0         36.96         92.67        50.37 o                         
   7   7   0       1756.81       1702.66        56.56 o                         
   8   7   0       1142.42       1146.87        51.62 o                         
   9   7   0         26.81         32.47        33.09 o                         
  -6   8   0        582.55        512.40        66.68 o                         
  -5   8   0        420.78        391.67        50.35 o                         
  -4   8   0         20.15        105.81        32.00 o                         
  -3   8   0       1595.43       1575.15        97.57 o                         
  -2   8   0        920.67        916.67        33.86 o                         
  -1   8   0         52.59         60.61        20.49 o                         
   0   8   0        439.41        403.08        34.18 o                         
   1   8   0      16194.97      16414.74       340.29 o                         
   2   8   0       1156.02       1139.04        32.05 o                         
   3   8   0         75.59         85.31        13.18 o                         
   4   8   0        381.95        394.68        20.43 o                         
   5   8   0       1195.91       1157.33        43.10 o                         
   6   8   0       1043.77       1039.84        38.90 o                         
   7   8   0       4229.23       4453.28       129.30 o                         
   8   8   0        256.61        235.30        38.65 o                         
   9   8   0       2193.54       2340.67       102.32 o                         
  -5   9   0       2611.44       2556.03       123.94 o                         
  -4   9   0        948.59        785.31        59.76 o                         
  -3   9   0        417.58        414.62        47.92 o                         
  -2   9   0       7596.77       8197.67       207.08 o                         
  -1   9   0        849.72        809.04        39.58 o                         
   0   9   0         89.11         89.00        60.62 o                         
   1   9   0       1195.59       1164.10        47.90 o                         
   2   9   0       1178.17       1172.12        65.01 o                         
   3   9   0      11116.30      11314.63       189.33 o                         
   4   9   0         13.92         41.68        41.83 o                         
   5   9   0      10810.12      11124.46       228.93 o                         
   6   9   0        228.16        230.27        48.68 o                         
   7   9   0         10.99         24.84        33.05 o                         
   8   9   0        374.33        387.47        51.71 o                         
  -4  10   0       1151.36       1121.48        75.24 o                         
  -3  10   0        544.50        523.75        46.51 o                         
  -2  10   0         23.86         -7.40        53.79 o                         
  -1  10   0       1575.73       1716.68        60.03 o                         
   0  10   0       1154.73       1141.62        49.26 o                         
   1  10   0       1520.22       1549.91        53.87 o                         
   2  10   0        111.60        146.89        29.88 o                         
   3  10   0        396.29        407.99        26.25 o                         
   4  10   0        684.88        636.31        36.49 o                         
   5  10   0        125.84         96.42        24.21 o                         
   6  10   0        687.55        698.26        96.56 o                         
   7  10   0        242.46        184.13        34.96 o                         
   8  10   0       1481.32       1403.64        81.65 o                         
  -2  11   0        772.75        781.54        56.80 o                         
  -1  11   0        407.06        383.66        44.42 o                         
   0  11   0       2096.30       2054.97        76.09 o                         
   1  11   0       3496.40       3605.47       101.42 o                         
   2  11   0       1076.27       1045.46        48.07 o                         
   3  11   0       4458.03       4597.84       118.03 o                         
   4  11   0        266.30        183.56        30.36 o                         
   5  11   0        854.99        735.19        45.51 o                         
   6  11   0        256.85        234.63        41.81 o                         
   7  11   0       1100.44       1186.58        76.95 o                         
   0  12   0         48.33         32.70        91.35 o                         
   1  12   0        277.65        257.33        72.59 o                         
   2  12   0          9.06         -5.52        30.77 o                         
   3  12   0        196.49        170.53        29.90 o                         
   4  12   0        940.95        842.29        50.86 o                         
   5  12   0        248.34        254.93        36.47 o                         
  -3 -12   1         31.70         14.92        49.52 o                         
  -2 -12   1        408.04        421.63       113.61 o                         
  -1 -12   1       2485.95       2529.02        95.46 o                         
  -6 -11   1       1008.32        961.30        94.89 o                         
  -5 -11   1       1546.11       1624.78        84.70 o                         
  -4 -11   1       6098.25       6437.11       169.50 o                         
  -3 -11   1         99.97         30.30        35.48 o                         
  -2 -11   1        454.44        463.98        46.98 o                         
  -1 -11   1        155.49        166.41        29.13 o                         
   0 -11   1        152.62        128.77        45.26 o                         
   1 -11   1       4495.92       4478.38       137.79 o                         
   2 -11   1         10.51         -8.54        33.19 o                         
  -7 -10   1          2.78          0.87        30.35 o                         
  -6 -10   1       1965.48       1784.95       143.82 o                         
  -5 -10   1        339.99        300.66        29.94 o                         
  -4 -10   1        219.49        200.77        26.49 o                         
  -3 -10   1        618.63        605.46        36.01 o                         
  -2 -10   1       2807.68       2873.76        84.02 o                         
  -1 -10   1       2816.11       2798.17        81.03 o                         
   0 -10   1        188.30        219.30        29.13 o                         
   1 -10   1        649.78        591.61        55.54 o                         
   2 -10   1        674.41        617.02        46.51 o                         
   3 -10   1        103.11         93.44        36.16 o                         
  -8  -9   1        202.76        224.57        39.85 o                         
  -7  -9   1        819.91        796.16       111.11 o                         
  -6  -9   1         14.18         29.38        29.03 o                         
  -5  -9   1         92.25        114.37        49.52 o                         
  -4  -9   1       1084.03       1038.62        41.75 o                         
  -3  -9   1        112.38         74.56        16.27 o                         
  -2  -9   1       3193.50       3209.51       141.60 o                         
  -1  -9   1       1266.59       1301.79        46.03 o                         
   0  -9   1       4306.05       4462.98       155.59 o                         
   1  -9   1       2809.96       2910.46        77.44 o                         
   2  -9   1       3810.54       3950.64       101.06 o                         
   3  -9   1        358.57        330.51        39.81 o                         
   4  -9   1         36.62         36.60        33.06 o                         
   5  -9   1        136.56        166.66        46.48 o                         
  -8  -8   1         46.95         45.10        60.62 o                         
  -7  -8   1       1577.22       1764.31        71.99 o                         
  -6  -8   1       2288.63       2477.80        69.53 o                         
  -5  -8   1       1268.45       1204.61        55.61 o                         
  -4  -8   1        847.32        777.39        36.76 o                         
  -3  -8   1      12944.21      13022.36       226.10 o                         
  -2  -8   1       2362.66       2292.57        52.13 o                         
  -1  -8   1       7620.70       7709.03       212.00 o                         
   0  -8   1        338.63        332.11        21.36 o                         
   1  -8   1        788.33        769.73        33.27 o                         
   2  -8   1       5851.18       5997.50       127.49 o                         
   3  -8   1       3262.57       3463.86       114.57 o                         
   4  -8   1          6.18         -2.00        46.10 o                         
   5  -8   1       1296.41       1314.93        71.96 o                         
   6  -8   1        109.14         67.17        38.02 o                         
  -9  -7   1       1120.47       1077.92        64.61 o                         
  -8  -7   1        807.24        781.90        57.26 o                         
  -7  -7   1          4.07         -8.74        20.10 o                         
  -6  -7   1        790.35        796.42        30.15 o                         
  -5  -7   1        268.28        338.94        19.90 o                         
  -4  -7   1        233.61        257.99        26.48 o                         
  -3  -7   1       6528.72       6665.76       261.92 o                         
  -2  -7   1        969.26        965.05        34.21 o                         
  -1  -7   1       1717.07       1690.27        35.07 o                         
   0  -7   1       1139.43       1173.79        31.61 o                         
   1  -7   1      10904.23      11164.22       213.40 o                         
   2  -7   1       3526.41       3691.26        85.69 o                         
   3  -7   1        382.91        402.66        27.46 o                         
   4  -7   1       5661.08       5479.15       141.29 o                         
   5  -7   1       1999.86       2060.24        90.91 o                         
   6  -7   1       1149.13       1072.76        61.64 o                         
  -9  -6   1        446.87        371.28        36.66 o                         
  -8  -6   1        233.04        249.07        63.20 o                         
  -7  -6   1       3381.82       3655.67        94.45 o                         
  -6  -6   1        801.36        783.53        39.32 o                         
  -5  -6   1      17359.16      18468.24       279.23 o                         
  -4  -6   1       8895.88       9229.38       112.42 o                         
  -3  -6   1       6091.69       6239.34        83.24 o                         
  -2  -6   1      12219.40      12291.47       220.08 o                         
  -1  -6   1        834.65        816.38        19.93 o                         
   0  -6   1       2762.75       2790.58        48.13 o                         
   1  -6   1       1681.77       1726.35        32.03 o                         
   2  -6   1       1000.18       1055.73        27.50 o                         
   3  -6   1       4696.71       4708.95        83.79 o                         
   4  -6   1        865.92        826.89        46.84 o                         
   5  -6   1       6578.84       6963.43       285.52 o                         
   6  -6   1       2290.31       2318.74        73.26 o                         
   7  -6   1        204.36        161.53        30.12 o                         
  -9  -5   1       2558.90       2715.75       106.70 o                         
  -8  -5   1         20.18          8.20        35.86 o                         
  -7  -5   1         40.97         66.59        21.33 o                         
  -6  -5   1       4320.77       4435.70        85.28 o                         
  -5  -5   1         16.81         22.33         7.78 o                         
  -4  -5   1       4464.47       4613.90        57.26 o                         
  -3  -5   1       5966.19       6173.71        71.56 o                         
  -2  -5   1        585.85        577.71        17.10 o                         
  -1  -5   1      16105.74      15784.42       303.34 o                         
   0  -5   1       1486.68       1458.76        23.43 o                         
   1  -5   1       4137.87       4169.97        55.10 o                         
   2  -5   1       5165.71       5284.37        64.70 o                         
   3  -5   1       1903.29       1998.21        45.42 o                         
   4  -5   1       4238.64       4111.24        93.79 o                         
   5  -5   1        325.44        312.31        18.18 o                         
   6  -5   1        109.85         98.74        24.57 o                         
   7  -5   1         72.93         42.76        33.30 o                         
   8  -5   1       1589.88       1423.45       134.32 o                         
 -10  -4   1         70.41         54.15        44.40 o                         
  -9  -4   1         21.79         36.78        33.65 o                         
  -8  -4   1         91.04         65.23        30.77 o                         
  -7  -4   1       1294.58       1246.90        59.89 o                         
  -6  -4   1       1126.91       1057.19        28.74 o                         
  -5  -4   1         53.70         45.85         9.79 o                         
  -4  -4   1        302.57        314.48        17.09 o                         
  -3  -4   1       1317.58       1385.76        20.49 o                         
  -2  -4   1        734.27        779.45        13.31 o                         
  -1  -4   1       3856.32       3802.98        47.95 o                         
   0  -4   1      33366.42      32638.54       333.95 o                         
   1  -4   1      45712.98      45911.71       880.30 o                         
   2  -4   1      12218.89      12384.31       122.66 o                         
   3  -4   1      12389.90      12533.59       171.21 o                         
   4  -4   1        219.06        203.99        12.93 o                         
   5  -4   1        191.88        182.98        31.60 o                         
   6  -4   1       4765.08       4835.99        93.67 o                         
   7  -4   1        238.64        245.84        45.26 o                         
   8  -4   1       1021.28       1115.97        52.46 o                         
 -10  -3   1         76.28         62.03        34.03 o                         
  -9  -3   1        655.38        638.95        50.42 o                         
  -8  -3   1        362.85        337.60        25.37 o                         
  -7  -3   1       2064.65       2015.49        45.33 o                         
  -6  -3   1         35.64         41.13         8.54 o                         
  -5  -3   1        496.54        505.65        13.13 o                         
  -4  -3   1       6608.78       6466.31       101.58 o                         
  -3  -3   1       9774.57       9880.09       101.34 o                         
  -2  -3   1       9532.12       9561.63        96.09 o                         
  -1  -3   1      28538.26      31118.40       317.32 o                         
   0  -3   1      16224.80      15583.74       163.97 o                         
   1  -3   1       3033.73       2987.78        31.92 o                         
   2  -3   1       2403.81       2525.53        31.56 o                         
   3  -3   1        407.28        434.13        12.65 o                         
   4  -3   1      17675.56      17384.53       241.60 o                         
   5  -3   1       1147.84       1053.79        26.29 o                         
   6  -3   1        592.75        554.28        22.33 o                         
   7  -3   1        254.24        163.65        21.35 o                         
   8  -3   1       3213.46       3428.99        99.54 o                         
   9  -3   1          1.72         -8.18        34.76 o                         
 -10  -2   1       2070.22       2335.59        93.80 o                         
  -9  -2   1          3.78        -17.54        25.83 o                         
  -8  -2   1          1.45         -7.08        27.32 o                         
  -7  -2   1       6463.29       6508.67       117.70 o                         
  -6  -2   1       1042.68       1003.32        65.02 o                         
  -5  -2   1       1472.64       1408.53        40.26 o                         
  -4  -2   1        672.08        736.88        23.95 o                         
  -3  -2   1      11981.75      12246.90       196.15 o                         
  -2  -2   1      13461.21      13070.34       125.75 o                         
  -1  -2   1     126483.64     134503.84      1255.79 o                         
   0  -2   1        330.03        345.03        11.12 o                         
   1  -2   1      42776.87      42596.55       374.51 o                         
   2  -2   1      10124.51      10976.88       123.61 o                         
   3  -2   1        274.70        290.93        17.09 o                         
   4  -2   1       2587.85       2550.46        79.05 o                         
   5  -2   1        229.46        259.03        15.70 o                         
   6  -2   1       8671.83       8604.70       157.08 o                         
   7  -2   1        342.92        362.52        26.13 o                         
   8  -2   1        685.64        642.91        43.28 o                         
   9  -2   1        690.77        711.83        70.93 o                         
 -10  -1   1       2216.84       2597.57        97.93 o                         
  -9  -1   1         88.79         24.14        25.83 o                         
  -8  -1   1       3731.81       3835.74       108.79 o                         
  -7  -1   1        156.71        168.16        16.46 o                         
  -6  -1   1       3190.88       3237.22        73.02 o                         
  -5  -1   1       8116.39       8188.58       100.29 o                         
  -4  -1   1       2863.89       2853.00        34.54 o                         
  -3  -1   1      29681.68      28262.32       445.58 o                         
  -2  -1   1      10719.00      10288.21       166.86 o                         
  -1  -1   1        277.80        301.94         4.84 o                         
   0  -1   1         10.76         22.20         2.41 o                         
   1  -1   1      19708.15      20245.59       196.23 o                         
   2  -1   1        585.50        579.07        11.93 o                         
   3  -1   1      13249.33      12929.63       156.16 o                         
   4  -1   1      22736.90      22920.29       279.10 o                         
   5  -1   1         55.39         68.24        14.51 o                         
   6  -1   1        136.56        152.72        15.77 o                         
   7  -1   1        493.75        455.08        24.31 o                         
   8  -1   1         59.37         55.41        22.20 o                         
   9  -1   1         57.63         19.55        52.08 o                         
  10  -1   1         23.06        123.67        61.47 o                         
  -9   0   1        438.36        497.17        58.79 o                         
  -8   0   1       1826.55       1845.90        66.21 o                         
  -7   0   1        729.65        726.73        32.48 o                         
  -6   0   1       2344.36       2311.18        48.05 o                         
  -5   0   1       1672.47       1687.07        34.15 o                         
  -4   0   1       3850.52       3834.51        52.56 o                         
  -3   0   1      12696.56      12268.48       139.13 o                         
  -2   0   1         88.30         80.95        13.67 o                         
  -1   0   1       1563.34       1491.66        17.70 o                         
   1   0   1         23.57         47.73         5.98 o                         
   2   0   1       5469.94       5377.90        70.44 o                         
   3   0   1      34035.83      33368.67       431.13 o                         
   4   0   1      19822.62      19894.48       525.70 o                         
   5   0   1       3035.41       3103.78        47.01 o                         
   6   0   1       4811.84       4665.55        87.27 o                         
   7   0   1        915.72        905.20        32.58 o                         
   8   0   1         13.53         -3.68        28.17 o                         
   9   0   1         12.81         42.28        30.35 o                         
  10   0   1         19.33         73.57        34.80 o                         
  -9   1   1         49.85         29.93        44.40 o                         
  -8   1   1       2921.70       3092.00        95.95 o                         
  -7   1   1        434.96        399.85        35.88 o                         
  -6   1   1       3534.63       3446.90       195.09 o                         
  -5   1   1      10496.70      10296.67       293.42 o                         
  -4   1   1       9137.34       9022.49       110.53 o                         
  -3   1   1         12.89         26.36        11.95 o                         
  -2   1   1        846.61        857.14        16.33 o                         
  -1   1   1       1230.09       1257.36        18.27 o                         
   0   1   1        464.56        469.51         6.60 o                         
   1   1   1        148.31        177.93        12.83 o                         
   2   1   1      69327.28      68652.23       653.18 o                         
   3   1   1       6529.54       6592.13       101.72 o                         
   4   1   1       2865.72       2759.69        43.93 o                         
   5   1   1       3051.64       2995.86        38.87 o                         
   6   1   1         86.78        106.45        14.48 o                         
   7   1   1       1295.88       1352.92        37.65 o                         
   8   1   1       1585.99       1692.24        46.02 o                         
   9   1   1        578.24        630.60        37.23 o                         
  10   1   1       1099.99       1178.88        96.62 o                         
  -9   2   1        189.28        201.28        39.85 o                         
  -8   2   1        128.43        103.59        29.90 o                         
  -7   2   1        672.87        633.87        30.28 o                         
  -6   2   1        892.40        913.07        35.91 o                         
  -5   2   1       5943.48       5807.11       181.50 o                         
  -4   2   1      32840.06      32837.93      1077.04 o                         
  -3   2   1       2419.02       2427.09       136.74 o                         
  -2   2   1        242.55        232.41         9.40 o                         
  -1   2   1       5807.09       5906.63        69.39 o                         
   0   2   1      28666.70      27818.44       299.34 o                         
   1   2   1      14781.30      14580.12       168.85 o                         
   2   2   1      46759.73      48191.03       698.36 o                         
   3   2   1      14066.84      14376.73       263.25 o                         
   4   2   1         30.96         24.15         5.68 o                         
   5   2   1      13313.88      12929.73       131.61 o                         
   6   2   1       4493.34       4309.24        62.02 o                         
   7   2   1       9268.69       9448.23       155.94 o                         
   8   2   1         11.50         30.36        12.81 o                         
   9   2   1       1316.19       1289.22        51.32 o                         
  10   2   1         12.09          1.65        38.42 o                         
  -9   3   1        304.69        256.93        45.47 o                         
  -8   3   1       1479.40       1500.59       129.19 o                         
  -7   3   1       1426.25       1444.84        51.25 o                         
  -6   3   1        121.90        140.09        21.35 o                         
  -5   3   1       1114.49       1142.21        61.60 o                         
  -4   3   1       3932.85       3813.69        63.73 o                         
  -3   3   1       1603.86       1669.28        42.87 o                         
  -2   3   1      51422.79      51589.34       950.49 o                         
  -1   3   1      11592.34      12049.16       128.85 o                         
   0   3   1      97101.78      94409.09       938.34 o                         
   1   3   1      40724.36      40341.32       459.19 o                         
   2   3   1       2522.55       2721.44        41.45 o                         
   3   3   1       3305.50       3371.20        35.38 o                         
   4   3   1       4912.63       5022.61        83.15 o                         
   5   3   1        166.04        174.80         6.95 o                         
   6   3   1       1695.73       1678.88        32.65 o                         
   7   3   1        167.11        184.72        11.05 o                         
   8   3   1       1276.44       1277.18        43.51 o                         
   9   3   1       4775.80       5220.84       124.27 o                         
  10   3   1        672.00        648.59        86.31 o                         
  -8   4   1          6.53         25.48        32.53 o                         
  -7   4   1          5.04         -4.11        21.16 o                         
  -6   4   1        115.39        124.15        14.48 o                         
  -5   4   1       3129.66       3034.37        61.31 o                         
  -4   4   1        446.58        457.22        16.75 o                         
  -3   4   1        778.20        807.60        16.77 o                         
  -2   4   1        646.41        681.87        16.29 o                         
  -1   4   1      26174.26      25767.58       486.83 o                         
   0   4   1        579.28        648.16        33.37 o                         
   1   4   1        619.41        678.55        22.25 o                         
   2   4   1       4117.50       4014.28        51.12 o                         
   3   4   1        352.83        330.44         9.00 o                         
   4   4   1        923.05        935.42        14.37 o                         
   5   4   1        844.97        791.18        41.92 o                         
   6   4   1       7821.40       7773.97       170.87 o                         
   7   4   1       2444.23       2388.02        59.80 o                         
   8   4   1        153.47        134.51        20.42 o                         
   9   4   1       1201.50       1211.54        94.08 o                         
  10   4   1       1105.66       1184.89       153.05 o                         
  -8   5   1          5.31         45.92        38.42 o                         
  -7   5   1       1796.07       1961.84        80.99 o                         
  -6   5   1         33.61         32.74        18.87 o                         
  -5   5   1        749.21        680.93        36.21 o                         
  -4   5   1       5633.50       5655.79       121.73 o                         
  -3   5   1       6807.77       6921.00       122.35 o                         
  -2   5   1      22643.21      23252.65       279.62 o                         
  -1   5   1       4844.46       4865.91       127.13 o                         
   0   5   1         94.18        111.87         8.45 o                         
   1   5   1        289.49        302.72        10.22 o                         
   2   5   1       3982.49       3924.22        54.94 o                         
   3   5   1       2427.06       2525.70        85.09 o                         
   4   5   1       1375.54       1384.51        20.60 o                         
   5   5   1      12312.90      12671.13       303.36 o                         
   6   5   1       2930.67       2844.84        61.82 o                         
   7   5   1        853.21        877.20        33.24 o                         
   8   5   1        892.98        921.06        38.46 o                         
   9   5   1       1609.91       1628.59        60.68 o                         
  10   5   1         16.34          5.60        30.25 o                         
  -7   6   1         89.39        121.39        53.79 o                         
  -6   6   1       5191.38       5489.51       131.45 o                         
  -5   6   1        315.41        326.05        41.07 o                         
  -4   6   1       2656.23       2729.64       120.93 o                         
  -3   6   1       1406.44       1526.08       101.01 o                         
  -2   6   1         52.27         82.53        15.15 o                         
  -1   6   1       1970.09       1909.41        77.18 o                         
   0   6   1      22861.62      23598.37       270.24 o                         
   1   6   1       3386.49       3462.34        49.22 o                         
   2   6   1       4195.87       4179.54        55.95 o                         
   3   6   1       6744.64       6896.94        91.61 o                         
   4   6   1       2146.88       2274.50        36.87 o                         
   5   6   1         97.68         99.37        24.76 o                         
   6   6   1       1537.95       1661.12        38.67 o                         
   7   6   1        117.32        117.36        19.90 o                         
   8   6   1       2097.28       2246.08        67.47 o                         
   9   6   1          0.39        -22.31        22.31 o                         
  10   6   1         25.63         90.31        34.25 o                         
  -7   7   1       1159.89       1167.98       143.65 o                         
  -6   7   1       1351.17       1436.19       171.07 o                         
  -5   7   1       1157.36       1027.63        52.52 o                         
  -4   7   1        173.34        231.20        33.30 o                         
  -3   7   1        743.84        728.68        55.56 o                         
  -2   7   1       9138.54       9430.27       469.77 o                         
  -1   7   1       1369.44       1350.89        36.26 o                         
   0   7   1        511.80        520.50        29.06 o                         
   1   7   1       7643.75       7713.33       153.64 o                         
   2   7   1      30238.91      28667.62       428.90 o                         
   3   7   1       2545.79       2600.49        90.99 o                         
   4   7   1      33146.41      34519.49      1074.31 o                         
   5   7   1        972.26       1026.66        36.78 o                         
   6   7   1       2703.85       2753.05        70.90 o                         
   7   7   1        657.24        636.81        35.52 o                         
   8   7   1        322.35        331.18        31.34 o                         
   9   7   1        209.49        157.32        35.61 o                         
  10   7   1        510.60        504.87        51.34 o                         
  -6   8   1         83.67         65.49        42.55 o                         
  -5   8   1       3848.60       3602.65       146.71 o                         
  -4   8   1        238.23        205.44        29.42 o                         
  -3   8   1        269.86        237.52        38.43 o                         
  -2   8   1        672.46        717.47        36.73 o                         
  -1   8   1       1896.29       2003.32       107.08 o                         
   0   8   1       5123.22       5301.72        97.74 o                         
   1   8   1        160.54        177.24        15.37 o                         
   2   8   1       5943.23       5959.96       107.09 o                         
   3   8   1         48.94         61.12        19.64 o                         
   4   8   1       2584.17       2644.25       148.40 o                         
   5   8   1         17.34         25.80        10.67 o                         
   6   8   1        584.02        613.23        27.81 o                         
   7   8   1        452.80        398.22        33.57 o                         
   8   8   1        981.34       1008.19        53.79 o                         
   9   8   1        838.35        770.39       130.77 o                         
  -5   9   1        437.06        355.10        50.90 o                         
  -4   9   1       1821.37       1960.88       106.14 o                         
  -3   9   1       1329.46       1241.64        78.70 o                         
  -2   9   1       1038.10       1044.85        53.72 o                         
  -1   9   1        433.57        402.00        30.53 o                         
   0   9   1       1894.40       2006.88       115.62 o                         
   1   9   1       4462.05       4487.21       104.26 o                         
   2   9   1       4199.68       4129.32       104.06 o                         
   3   9   1        171.80        160.89        17.48 o                         
   4   9   1       1999.60       1959.63        53.82 o                         
   5   9   1       2158.50       2194.76        71.36 o                         
   6   9   1       2904.48       2942.02        80.33 o                         
   7   9   1         99.23        109.70        27.77 o                         
   8   9   1       1174.48       1168.90        63.48 o                         
   9   9   1        589.96        591.74        88.00 o                         
  -4  10   1        125.00         49.76        49.58 o                         
  -3  10   1       5830.16       6164.27       222.40 o                         
  -2  10   1       1441.72       1460.32        71.92 o                         
  -1  10   1       1534.11       1477.87        61.61 o                         
   0  10   1       3389.09       3354.22        94.86 o                         
   1  10   1        413.49        426.38        34.65 o                         
   2  10   1          7.44         32.44        25.61 o                         
   3  10   1        437.99        446.16        26.25 o                         
   4  10   1        224.84        192.45        24.77 o                         
   5  10   1         94.57         80.16        19.89 o                         
   6  10   1       1827.71       1916.63        81.32 o                         
   7  10   1       1773.70       1791.49        77.89 o                         
   8  10   1       2143.09       2249.45        96.12 o                         
  -3  11   1        362.27        408.04        72.60 o                         
  -2  11   1       2171.28       2210.28       107.23 o                         
  -1  11   1       2868.18       3169.43       112.26 o                         
   0  11   1        814.50        775.91        67.52 o                         
   1  11   1       2775.35       2816.99        84.45 o                         
   2  11   1         67.59         31.02        29.88 o                         
   3  11   1       1453.99       1526.64        81.28 o                         
   4  11   1        124.31        122.97        23.79 o                         
   5  11   1       3437.29       3455.87        89.17 o                         
   6  11   1        451.29        450.98        41.86 o                         
   7  11   1       1881.12       1884.34       250.78 o                         
  -1  12   1        713.36        536.43        51.29 o                         
   0  12   1        488.46        411.88        42.77 o                         
   1  12   1       2114.03       1976.94        78.96 o                         
   2  12   1          9.82         -2.26        29.56 o                         
   3  12   1       4252.62       4422.68       153.72 o                         
   4  12   1          7.79         19.34        25.77 o                         
   5  12   1        433.13        408.36        71.75 o                         
   6  12   1        842.48        731.38        60.15 o                         
  -5 -11   2        410.34        398.05        80.29 o                         
  -4 -11   2        510.24        562.21        56.24 o                         
  -3 -11   2         18.28         19.04        27.89 o                         
  -2 -11   2         23.03         79.52        28.20 o                         
  -1 -11   2        455.72        508.10        39.81 o                         
   0 -11   2         68.33         62.48        37.91 o                         
   1 -11   2         18.47         23.90        27.44 o                         
  -6 -10   2        147.63        140.14        32.34 o                         
  -5 -10   2       1201.17       1192.78        54.07 o                         
  -4 -10   2       3821.25       3817.42       101.88 o                         
  -3 -10   2        457.14        479.05        29.58 o                         
  -2 -10   2       6504.95       6800.58       161.02 o                         
  -1 -10   2        227.90        164.76        32.54 o                         
   0 -10   2        684.69        674.24        41.83 o                         
   1 -10   2        758.81        761.73        52.99 o                         
   2 -10   2         48.01         44.03        29.93 o                         
   3 -10   2          8.23         19.07        53.78 o                         
  -7  -9   2         64.70         63.40        32.33 o                         
  -6  -9   2        484.72        434.74        34.05 o                         
  -5  -9   2          2.66         -3.15        58.05 o                         
  -4  -9   2       1669.53       1530.58        53.41 o                         
  -3  -9   2        840.96        772.31        32.37 o                         
  -2  -9   2        494.88        457.44        25.29 o                         
  -1  -9   2        385.29        397.95        29.94 o                         
   0  -9   2       5008.77       5201.42       141.95 o                         
   1  -9   2       1450.21       1480.04        55.09 o                         
   2  -9   2       1663.01       1695.30        69.32 o                         
   3  -9   2       3614.67       3635.36       128.57 o                         
   4  -9   2        128.86        135.62        38.42 o                         
  -8  -8   2        659.70        648.00        80.32 o                         
  -7  -8   2        647.17        602.10       101.68 o                         
  -6  -8   2       7444.45       8065.51       177.77 o                         
  -5  -8   2          6.40         -5.52        19.58 o                         
  -4  -8   2       2222.93       2238.53        62.99 o                         
  -3  -8   2       5857.14       5782.16       128.95 o                         
  -2  -8   2       1252.25       1167.01        36.24 o                         
  -1  -8   2       1545.98       1458.42        45.90 o                         
   0  -8   2        163.62        153.21        22.20 o                         
   1  -8   2       7371.59       7692.31       158.12 o                         
   2  -8   2       1372.23       1400.66        48.46 o                         
   3  -8   2        987.66       1061.29        51.99 o                         
   4  -8   2       6609.57       6820.87       177.96 o                         
   5  -8   2       2431.43       2453.23        99.25 o                         
  -8  -7   2       2639.44       2632.03        91.41 o                         
  -7  -7   2       1151.83       1111.35        48.88 o                         
  -6  -7   2        440.76        454.31        26.13 o                         
  -5  -7   2       2906.48       3008.91        97.79 o                         
  -4  -7   2        619.70        581.70        29.45 o                         
  -3  -7   2         84.79         67.65        14.77 o                         
  -2  -7   2       5822.91       5633.65        92.88 o                         
  -1  -7   2       1908.37       1902.58        41.16 o                         
   0  -7   2       3199.85       3250.24        65.44 o                         
   1  -7   2        843.47        852.02        46.17 o                         
   2  -7   2       2165.06       2215.06        64.83 o                         
   3  -7   2        349.84        384.48        43.56 o                         
   4  -7   2       1112.93       1108.62        52.52 o                         
   5  -7   2        647.50        605.55        45.87 o                         
   6  -7   2        337.89        290.88        34.47 o                         
  -9  -6   2        151.03        132.80        40.07 o                         
  -8  -6   2          0.15        -25.19        28.11 o                         
  -7  -6   2        396.71        372.56        52.96 o                         
  -6  -6   2         39.11         29.03        18.11 o                         
  -5  -6   2        132.39        150.94        14.34 o                         
  -4  -6   2         62.80         54.86         9.66 o                         
  -3  -6   2         32.45         42.08         7.78 o                         
  -2  -6   2      11651.47      11998.13       166.48 o                         
  -1  -6   2      14010.18      13815.73       167.25 o                         
   0  -6   2      13636.50      14060.30       316.88 o                         
   1  -6   2       7777.79       7910.32       105.49 o                         
   2  -6   2       6917.27       7021.44       105.24 o                         
   3  -6   2       1482.05       1522.96        44.65 o                         
   4  -6   2         13.09         46.76        16.46 o                         
   5  -6   2        490.09        466.04        43.57 o                         
   6  -6   2        844.38        831.41        43.07 o                         
   7  -6   2        435.41        427.42        37.35 o                         
  -9  -5   2        380.41        429.08        39.75 o                         
  -8  -5   2        936.98        949.27       125.67 o                         
  -7  -5   2        576.13        554.32        33.58 o                         
  -6  -5   2       1675.47       1731.84        57.27 o                         
  -5  -5   2       4561.65       4643.48        72.75 o                         
  -4  -5   2        190.24        178.23        10.21 o                         
  -3  -5   2      22320.02      23707.31       243.72 o                         
  -2  -5   2       2707.47       2904.41        38.26 o                         
  -1  -5   2       9443.83       9444.94       113.59 o                         
   0  -5   2        840.16        827.45        40.21 o                         
   1  -5   2       5744.30       5558.56       128.01 o                         
   2  -5   2       1916.04       1957.98        29.81 o                         
   3  -5   2      16137.33      16783.55       212.28 o                         
   4  -5   2         79.12         90.85        18.78 o                         
   5  -5   2          8.76         13.66        21.34 o                         
   6  -5   2        301.03        247.59        23.53 o                         
   7  -5   2       2865.11       2980.57       117.44 o                         
   8  -5   2          7.00         13.86        29.37 o                         
  -9  -4   2        194.76        173.20        31.55 o                         
  -8  -4   2       1759.32       1759.96        68.48 o                         
  -7  -4   2        583.41        540.09        31.19 o                         
  -6  -4   2       2404.97       2309.90        55.99 o                         
  -5  -4   2        730.11        705.28        20.13 o                         
  -4  -4   2        228.98        284.68        17.08 o                         
  -3  -4   2       4872.27       4887.32       141.67 o                         
  -2  -4   2      17967.04      18592.12       309.24 o                         
  -1  -4   2       2900.29       2962.41        35.77 o                         
   0  -4   2      24217.45      23668.05       530.73 o                         
   1  -4   2      14751.81      14482.06       274.09 o                         
   2  -4   2        620.81        686.39        13.92 o                         
   3  -4   2       8836.65       8827.69       105.85 o                         
   4  -4   2       3855.87       3907.48        66.14 o                         
   5  -4   2       9890.39       9795.89       170.25 o                         
   6  -4   2         36.30         40.31        13.53 o                         
   7  -4   2       4103.01       4125.92        98.20 o                         
   8  -4   2        194.97        208.29        31.12 o                         
  -9  -3   2       1588.81       1635.15        71.22 o                         
  -8  -3   2          7.97         -4.12        23.01 o                         
  -7  -3   2       3797.45       3977.72        86.23 o                         
  -6  -3   2       1064.57       1067.20        26.72 o                         
  -5  -3   2       7763.32       7804.04        96.54 o                         
  -4  -3   2      36221.92      37020.35       356.14 o                         
  -3  -3   2        206.82        195.33        10.25 o                         
  -2  -3   2       3370.75       3270.99        38.98 o                         
  -1  -3   2       1363.17       1511.98        36.02 o                         
   0  -3   2       9429.23       9039.76        99.49 o                         
   1  -3   2         83.16        118.50         8.54 o                         
   2  -3   2        972.23        966.16        13.88 o                         
   3  -3   2      19908.36      20307.60       585.79 o                         
   4  -3   2        424.06        502.64        17.09 o                         
   5  -3   2       2109.78       2182.99        41.15 o                         
   6  -3   2        320.66        300.29        18.79 o                         
   7  -3   2       1761.47       1800.10        50.36 o                         
   8  -3   2        373.95        395.17        52.10 o                         
   9  -3   2         84.18         90.50        36.81 o                         
  -9  -2   2        334.25        336.17        36.52 o                         
  -8  -2   2        222.60        165.85        19.25 o                         
  -7  -2   2       2246.71       2180.88        55.71 o                         
  -6  -2   2       3691.67       3634.43       133.24 o                         
  -5  -2   2         18.77         51.01        17.93 o                         
  -4  -2   2        212.48        223.75        11.10 o                         
  -3  -2   2       5722.53       5608.76        61.63 o                         
  -2  -2   2        820.92        879.76        43.67 o                         
  -1  -2   2       3839.52       3739.46        39.97 o                         
   0  -2   2       1306.47       1287.37        16.83 o                         
   1  -2   2      11006.31      10476.46        98.62 o                         
   2  -2   2      39102.67      39724.44       383.70 o                         
   3  -2   2       8074.75       8414.35        99.72 o                         
   4  -2   2       6884.16       7008.93       256.93 o                         
   5  -2   2       3168.68       3081.35        92.82 o                         
   6  -2   2         73.20         59.40        14.51 o                         
   7  -2   2        161.14        136.68        15.15 o                         
   8  -2   2        854.25        818.16        38.68 o                         
   9  -2   2         32.09         78.77        47.81 o                         
  -9  -1   2        289.57        270.99        36.34 o                         
  -8  -1   2        551.79        611.80        71.77 o                         
  -7  -1   2       2920.17       3031.33        73.59 o                         
  -6  -1   2       1893.56       1854.36        39.49 o                         
  -5  -1   2        380.45        394.35        13.13 o                         
  -4  -1   2        190.56        215.18         6.56 o                         
  -3  -1   2       1842.44       1833.90        41.21 o                         
  -2  -1   2       1647.43       1590.74        55.85 o                         
  -1  -1   2       9006.86       9014.44       120.31 o                         
   0  -1   2      39763.25      39677.35       793.66 o                         
   1  -1   2      93766.30      98374.46      1567.09 o                         
   2  -1   2       8951.10       9564.79       104.49 o                         
   3  -1   2      11339.91      11334.78       307.29 o                         
   4  -1   2       3706.94       3723.03        50.33 o                         
   5  -1   2       1788.17       1832.27        38.72 o                         
   6  -1   2       4998.49       4803.81       141.38 o                         
   7  -1   2       1216.86       1178.11        35.68 o                         
   8  -1   2         91.08         82.56        20.42 o                         
   9  -1   2       3474.14       3815.19       114.43 o                         
  10  -1   2         21.46         48.88        46.10 o                         
  -9   0   2        169.01        222.38        51.06 o                         
  -8   0   2        989.05       1002.58        52.50 o                         
  -7   0   2         89.95         88.32        20.49 o                         
  -6   0   2       3155.34       3184.49        58.82 o                         
  -5   0   2      11761.79      11741.87       189.15 o                         
  -4   0   2        712.11        691.15        15.17 o                         
  -3   0   2       3337.84       3350.07        41.03 o                         
  -2   0   2        178.59        216.89        10.25 o                         
  -1   0   2      40670.79      39388.46       377.82 o                         
   0   0   2       2365.14       2273.59        30.07 o                         
   1   0   2      16548.27      16475.82       153.02 o                         
   2   0   2       3977.58       4071.38        44.14 o                         
   3   0   2        251.89        325.59         9.67 o                         
   4   0   2        111.96        119.75         8.54 o                         
   5   0   2      16608.80      15877.35       334.59 o                         
   6   0   2      20311.58      19682.05       695.93 o                         
   7   0   2         32.66         28.74        13.89 o                         
   8   0   2       2806.18       2972.35       102.91 o                         
   9   0   2        250.27        242.70        29.70 o                         
  10   0   2        710.02        631.53        96.56 o                         
  -9   1   2       2782.24       3089.63       124.82 o                         
  -8   1   2        542.95        564.91        64.08 o                         
  -7   1   2       2312.87       2242.04        76.32 o                         
  -6   1   2       1055.75       1014.74        47.04 o                         
  -5   1   2       2453.95       2400.14       139.01 o                         
  -4   1   2        410.05        376.37        37.60 o                         
  -3   1   2      31610.87      31015.51       507.63 o                         
  -2   1   2      22045.55      22201.93       245.92 o                         
  -1   1   2     146296.86     132427.28      3349.98 o                         
   0   1   2       3369.91       3054.72        30.95 o                         
   1   1   2        985.43        995.34        10.95 o                         
   2   1   2      10085.63      10044.07        92.29 o                         
   3   1   2      15761.89      15770.26       157.08 o                         
   4   1   2       2480.20       2461.16        44.74 o                         
   5   1   2       1265.66       1207.32        21.17 o                         
   6   1   2       1383.88       1396.11        30.20 o                         
   7   1   2        774.32        715.71        23.37 o                         
   8   1   2       2304.06       2283.47       124.26 o                         
   9   1   2       1921.85       1946.96        59.08 o                         
  10   1   2       3073.68       3415.54       124.11 o                         
  -9   2   2        120.42        100.65        50.38 o                         
  -8   2   2        134.88        133.40        28.18 o                         
  -7   2   2        111.94         87.04        41.84 o                         
  -6   2   2        748.58        742.97        70.10 o                         
  -5   2   2       4793.83       4691.14       240.49 o                         
  -4   2   2       2267.13       2281.53       116.73 o                         
  -3   2   2       7661.28       7547.68       195.39 o                         
  -2   2   2      20710.00      20537.66       538.29 o                         
  -1   2   2       5813.07       5391.66        74.55 o                         
   0   2   2       1071.71       1050.80        12.72 o                         
   1   2   2      21346.02      21060.28       238.99 o                         
   2   2   2       2440.74       2539.86        27.51 o                         
   3   2   2       2148.82       1960.09        57.70 o                         
   4   2   2       7049.25       6983.23        75.01 o                         
   5   2   2       5433.21       5385.14        62.82 o                         
   6   2   2        636.99        609.92        19.23 o                         
   7   2   2        282.17        268.45        28.19 o                         
   8   2   2       1009.53       1010.78        55.58 o                         
   9   2   2          6.07         14.23        19.89 o                         
  10   2   2        240.84        189.45        33.29 o                         
  -8   3   2       1505.51       1614.81        70.71 o                         
  -7   3   2        298.95        283.54        41.85 o                         
  -6   3   2         10.48         15.37        11.22 o                         
  -5   3   2        553.50        574.32        42.73 o                         
  -4   3   2       1494.17       1536.30        34.88 o                         
  -3   3   2       9927.14       9862.62       126.08 o                         
  -2   3   2        985.05        944.84        19.70 o                         
  -1   3   2       3763.23       4044.92        98.74 o                         
   0   3   2        607.89        677.26        12.84 o                         
   1   3   2       5539.72       5421.72        75.47 o                         
   2   3   2      14037.48      14004.32       157.12 o                         
   3   3   2      30518.00      30176.72       515.59 o                         
   4   3   2      31379.49      31348.89       326.79 o                         
   5   3   2       5759.41       5790.55        73.64 o                         
   6   3   2       2330.15       2298.19        39.31 o                         
   7   3   2       1527.82       1501.16        37.67 o                         
   8   3   2       2054.35       2047.12        71.96 o                         
   9   3   2        226.36        205.44        34.16 o                         
  10   3   2       1136.50       1224.00       122.28 o                         
  -8   4   2       1439.37       1526.36        81.03 o                         
  -7   4   2       2552.40       2654.71       152.54 o                         
  -6   4   2         26.54         17.55        15.11 o                         
  -5   4   2       7340.58       7570.76       129.93 o                         
  -4   4   2        293.98        321.52        48.69 o                         
  -3   4   2        401.95        392.98        27.34 o                         
  -2   4   2       1030.15       1032.96        18.74 o                         
  -1   4   2       3295.84       3186.13        66.43 o                         
   0   4   2      13418.62      12743.31       282.83 o                         
   1   4   2        126.77         95.70         8.54 o                         
   2   4   2      34175.02      33971.86       389.55 o                         
   3   4   2       4771.84       4882.30        57.61 o                         
   4   4   2        273.55        321.67         9.44 o                         
   5   4   2        840.42        822.67        22.24 o                         
   6   4   2       1986.23       1962.77        67.73 o                         
   7   4   2        428.24        415.05        48.70 o                         
   8   4   2       2689.56       2617.31        78.04 o                         
   9   4   2        312.63        285.34        23.35 o                         
  10   4   2       1040.83       1140.45        64.12 o                         
  -8   5   2       1704.01       1884.99        93.78 o                         
  -7   5   2       1251.44       1105.17        61.54 o                         
  -6   5   2       2305.90       2367.10        84.82 o                         
  -5   5   2         48.21         78.30        17.99 o                         
  -4   5   2       1775.87       1677.40        54.82 o                         
  -3   5   2      15236.69      15526.85       210.10 o                         
  -2   5   2       6332.28       6594.29       154.25 o                         
  -1   5   2        179.88        199.10        10.87 o                         
   0   5   2       5607.46       5241.38       157.97 o                         
   1   5   2      37004.10      36675.12       421.67 o                         
   2   5   2      12362.31      12209.12       151.63 o                         
   3   5   2      23926.70      24623.26       287.97 o                         
   4   5   2       7340.86       7399.24       195.73 o                         
   5   5   2      21020.64      21411.53       540.02 o                         
   6   5   2         66.74         81.87        15.06 o                         
   7   5   2        352.45        295.02        21.12 o                         
   8   5   2       3499.47       3612.53        88.97 o                         
   9   5   2         87.98         73.64        38.42 o                         
  10   5   2        299.01        200.65        30.64 o                         
  -7   6   2         28.69         53.79        35.01 o                         
  -6   6   2       5208.91       5398.33       135.18 o                         
  -5   6   2       2965.08       3109.71        93.38 o                         
  -4   6   2       1999.55       2036.85        54.51 o                         
  -3   6   2        360.98        360.39        19.65 o                         
  -2   6   2       7889.40       8233.74       128.88 o                         
  -1   6   2       7227.27       7375.87       358.48 o                         
   0   6   2      12516.26      12320.93       562.50 o                         
   1   6   2      14903.77      14861.25       297.05 o                         
   2   6   2       1346.33       1314.74        26.03 o                         
   3   6   2       1056.96       1102.17        22.91 o                         
   4   6   2        364.74        370.84        17.94 o                         
   5   6   2       2306.54       2419.58        44.45 o                         
   6   6   2        273.77        279.21        50.40 o                         
   7   6   2       1317.38       1359.34        67.60 o                         
   8   6   2       1108.76       1212.58        63.29 o                         
   9   6   2       1033.35       1039.18        63.27 o                         
  10   6   2         68.69         78.49        33.06 o                         
  -7   7   2        388.84        318.71        77.16 o                         
  -6   7   2        672.14        637.62        53.83 o                         
  -5   7   2       1842.96       1891.97        73.24 o                         
  -4   7   2        137.65        152.76        28.36 o                         
  -3   7   2       1316.17       1396.79       102.68 o                         
  -2   7   2        251.55        247.78        25.62 o                         
  -1   7   2       4252.10       4126.28       212.70 o                         
   0   7   2       3369.13       3326.48        55.36 o                         
   1   7   2         12.42         27.77        13.66 o                         
   2   7   2       1249.39       1289.57        29.50 o                         
   3   7   2       1253.26       1212.19        37.47 o                         
   4   7   2         69.24         88.56        18.87 o                         
   5   7   2       3164.14       3322.91       134.87 o                         
   6   7   2       2369.23       2433.43        55.47 o                         
   7   7   2       2867.79       2986.96        82.39 o                         
   8   7   2        373.12        345.18        35.03 o                         
   9   7   2        321.98        291.35        33.07 o                         
  10   7   2       1739.84       1871.88        98.41 o                         
  -6   8   2         88.20         72.57        45.88 o                         
  -5   8   2        229.80        221.95        46.92 o                         
  -4   8   2       8528.04       8907.36       278.44 o                         
  -3   8   2       1725.66       1808.82       136.98 o                         
  -2   8   2       5503.85       5516.08       292.15 o                         
  -1   8   2       2669.53       2785.91       166.43 o                         
   0   8   2         93.35         69.58        20.49 o                         
   1   8   2        314.76        320.10        19.69 o                         
   2   8   2         58.29         34.80        11.95 o                         
   3   8   2       1670.22       1734.79        49.68 o                         
   4   8   2        815.22        786.61        27.70 o                         
   5   8   2        386.17        379.79        41.01 o                         
   6   8   2       4863.33       5122.65       112.10 o                         
   7   8   2       3597.38       3713.46       105.12 o                         
   8   8   2        403.52        466.84        38.04 o                         
   9   8   2        423.96        402.55        43.29 o                         
  10   8   2          0.86        -15.37        34.95 o                         
  -5   9   2        419.20        258.53        48.43 o                         
  -4   9   2        266.54        282.42        43.29 o                         
  -3   9   2       1467.89       1376.96        70.28 o                         
  -2   9   2       6050.56       6317.86       370.62 o                         
  -1   9   2        323.53        314.55        38.44 o                         
   0   9   2      17264.35      18076.50       665.41 o                         
   1   9   2        775.30        803.66        24.18 o                         
   2   9   2        896.77        938.03        77.81 o                         
   3   9   2        270.90        257.77        16.40 o                         
   4   9   2       7784.55       7958.98       152.55 o                         
   5   9   2        684.42        633.40        29.72 o                         
   6   9   2       1365.27       1415.61        47.80 o                         
   7   9   2        550.12        555.74        45.28 o                         
   8   9   2        357.92        331.17        41.02 o                         
   9   9   2       2421.29       2687.45       108.84 o                         
  -4  10   2        977.41        837.77        70.10 o                         
  -3  10   2       2172.83       2113.82       104.24 o                         
  -2  10   2        299.55        248.69        35.65 o                         
  -1  10   2        250.91        230.69        31.93 o                         
   0  10   2      10646.68      11408.32       243.58 o                         
   1  10   2        416.52        402.78        32.94 o                         
   2  10   2      12912.28      13626.89       284.40 o                         
   3  10   2        799.94        775.06        32.02 o                         
   4  10   2       5542.22       5644.48       121.11 o                         
   5  10   2        157.14        156.56        26.49 o                         
   6  10   2        847.19        838.84        75.22 o                         
   7  10   2       1145.37       1116.81        55.99 o                         
   8  10   2        649.47        674.37        52.47 o                         
   9  10   2         46.82         60.16        39.12 o                         
  -3  11   2        532.04        539.08       154.63 o                         
  -2  11   2        200.14        178.48        38.50 o                         
  -1  11   2          0.32         -1.81        29.93 o                         
   0  11   2        669.65        727.79        45.79 o                         
   1  11   2         71.98         76.34        25.04 o                         
   2  11   2         35.60         29.62        27.32 o                         
   3  11   2        407.03        362.33        42.71 o                         
   4  11   2        416.64        383.50        34.79 o                         
   5  11   2         50.32         99.92        29.88 o                         
   6  11   2         50.46         21.77        22.20 o                         
   7  11   2        312.99        299.25        40.34 o                         
   8  11   2         13.16         -0.87        34.87 o                         
  -1  12   2        690.64        712.29        59.73 o                         
   0  12   2       1988.52       1913.76       134.40 o                         
   1  12   2        212.09        212.02        80.27 o                         
   2  12   2       4439.02       4764.29       138.71 o                         
   3  12   2         97.33         91.73        32.79 o                         
   4  12   2       1723.12       1699.10        87.29 o                         
   5  12   2       1110.63       1127.39       100.89 o                         
   6  12   2        569.92        445.31        59.81 o                         
   7  12   2        337.42        227.66        49.29 o                         
   1  13   2         10.07          8.23        47.70 o                         
   2  13   2        494.23        384.97        48.14 o                         
   3  13   2          1.76         20.51        40.32 o                         
   4  13   2       1110.58       1315.71        77.38 o                         
  -2 -11   3       2300.13       2140.78       111.26 o                         
  -1 -11   3        338.19        253.36        59.79 o                         
  -5 -10   3       2181.00       2387.13       113.06 o                         
  -4 -10   3          4.15        -34.15        34.15 o                         
  -3 -10   3        381.53        340.35        53.11 o                         
  -2 -10   3       3640.77       3713.92       208.52 o                         
  -1 -10   3        226.12        185.25        28.21 o                         
   0 -10   3       5424.85       5614.14       157.07 o                         
   1 -10   3       1678.71       1717.18        69.41 o                         
   2 -10   3       1969.75       1960.37        77.18 o                         
  -6  -9   3       2223.88       2059.51       143.86 o                         
  -5  -9   3          0.87        -24.94        24.94 o                         
  -4  -9   3       2173.12       2022.41        69.13 o                         
  -3  -9   3        129.24        129.91        19.90 o                         
  -2  -9   3       3524.04       3403.14        82.51 o                         
  -1  -9   3        382.24        357.52        30.13 o                         
   0  -9   3        362.16        330.32        31.56 o                         
   1  -9   3       1013.59       1105.49        71.82 o                         
   2  -9   3       1873.46       1876.02        72.40 o                         
   3  -9   3       2663.05       2734.04       112.25 o                         
   4  -9   3        694.70        726.20        54.74 o                         
  -7  -8   3          1.41         69.15        54.32 o                         
  -6  -8   3          2.54        -11.10        20.84 o                         
  -5  -8   3        129.97        131.46        30.74 o                         
  -4  -8   3         78.10         82.68        20.84 o                         
  -3  -8   3       1890.08       1862.17        55.52 o                         
  -2  -8   3        981.07        871.88        35.29 o                         
  -1  -8   3       2399.17       2417.19        75.48 o                         
   0  -8   3       1634.34       1580.48        52.15 o                         
   1  -8   3        352.26        329.36        27.91 o                         
   2  -8   3        841.44        798.69        37.38 o                         
   3  -8   3       1049.99        986.12        50.79 o                         
   4  -8   3        120.11         92.57        45.25 o                         
   5  -8   3       1804.08       1839.67        84.70 o                         
  -8  -7   3        458.95        355.76        52.42 o                         
  -7  -7   3       1583.90       1568.05        72.12 o                         
  -6  -7   3       1269.80       1293.62        56.16 o                         
  -5  -7   3        361.29        401.48        28.19 o                         
  -4  -7   3      15956.36      16340.41       327.55 o                         
  -3  -7   3        420.18        441.73        27.00 o                         
  -2  -7   3       7995.13       7905.44       242.36 o                         
  -1  -7   3        700.90        633.25        23.36 o                         
   0  -7   3        362.41        335.62        25.95 o                         
   1  -7   3       1755.17       1752.87        56.30 o                         
   2  -7   3       3097.19       3177.04       120.99 o                         
   3  -7   3       1440.98       1454.04        62.46 o                         
   4  -7   3        890.26        786.90        46.44 o                         
   5  -7   3         20.09        -26.11        27.15 o                         
   6  -7   3       1220.85       1206.12        61.11 o                         
  -8  -6   3        505.19        456.65        42.35 o                         
  -7  -6   3       2461.60       2621.85        80.28 o                         
  -6  -6   3       1733.70       1729.66       119.84 o                         
  -5  -6   3         99.18        109.48        35.01 o                         
  -4  -6   3         54.14         76.62        13.12 o                         
  -3  -6   3        380.65        400.25        16.28 o                         
  -2  -6   3       1238.88       1227.98        31.96 o                         
  -1  -6   3       2490.74       2369.51        69.49 o                         
   0  -6   3      17703.14      18266.68       364.55 o                         
   1  -6   3       4554.32       4474.31       104.19 o                         
   2  -6   3        900.95        860.47        26.40 o                         
   3  -6   3       4167.81       4271.92        94.62 o                         
   4  -6   3       9703.84      10138.83       224.38 o                         
   5  -6   3         44.85         42.69        24.15 o                         
   6  -6   3       3141.70       3057.90       100.55 o                         
   7  -6   3        337.28        337.38        71.74 o                         
  -9  -5   3        732.36        675.00        51.71 o                         
  -8  -5   3        692.24        695.95        47.18 o                         
  -7  -5   3        134.21         75.96        67.46 o                         
  -6  -5   3       3345.21       3378.85       157.07 o                         
  -5  -5   3       6570.01       6593.71       230.54 o                         
  -4  -5   3         10.17          3.17         8.20 o                         
  -3  -5   3       7999.35       8311.51        97.92 o                         
  -2  -5   3         10.14         21.34         8.45 o                         
  -1  -5   3          9.43          8.80         7.78 o                         
   0  -5   3       5037.47       5162.44        75.09 o                         
   1  -5   3       3055.04       2987.83       152.95 o                         
   2  -5   3      18477.90      18785.44       347.84 o                         
   3  -5   3         58.58         91.62        25.61 o                         
   4  -5   3       5156.44       5161.21       183.48 o                         
   5  -5   3       1580.51       1542.29        47.16 o                         
   6  -5   3       2852.80       2754.60       102.89 o                         
   7  -5   3        421.96        401.75        34.89 o                         
   8  -5   3        669.92        578.09        48.91 o                         
  -9  -4   3        123.31         67.06        35.98 o                         
  -8  -4   3         11.03         44.39        25.57 o                         
  -7  -4   3       2404.53       2504.21        72.47 o                         
  -6  -4   3        332.22        321.92        38.44 o                         
  -5  -4   3        288.81        248.94        19.65 o                         
  -4  -4   3        615.34        615.55        37.61 o                         
  -3  -4   3        331.10        344.12        10.22 o                         
  -2  -4   3       3720.63       3774.89       110.24 o                         
  -1  -4   3        996.41       1028.40        16.82 o                         
   0  -4   3      11721.84      11452.90       120.56 o                         
   1  -4   3       6028.38       5811.14       123.86 o                         
   2  -4   3       1453.14       1463.44        41.97 o                         
   3  -4   3       2615.28       2587.24        42.92 o                         
   4  -4   3        957.56        956.65        24.10 o                         
   5  -4   3       1250.37       1185.02        58.18 o                         
   6  -4   3         42.15         39.08        15.15 o                         
   7  -4   3        986.58       1017.75        74.38 o                         
   8  -4   3         74.88         57.02        27.46 o                         
  -9  -3   3        698.90        663.56        48.45 o                         
  -8  -3   3        787.69        825.63        43.51 o                         
  -7  -3   3        376.77        379.27        25.45 o                         
  -6  -3   3         72.04         89.79        15.56 o                         
  -5  -3   3         28.51         29.55         7.78 o                         
  -4  -3   3        284.42        297.95        24.77 o                         
  -3  -3   3       1599.30       1666.41        23.88 o                         
  -2  -3   3      14079.31      14512.48       156.67 o                         
  -1  -3   3      36122.50      37405.31       350.60 o                         
   0  -3   3      37591.08      37780.37       336.35 o                         
   1  -3   3       3358.21       3336.96        37.26 o                         
   2  -3   3      21646.11      21670.94       315.34 o                         
   3  -3   3       5446.31       5434.37       123.64 o                         
   4  -3   3       1602.18       1531.37        28.40 o                         
   5  -3   3        924.58        921.71        32.50 o                         
   6  -3   3        602.54        569.41        49.57 o                         
   7  -3   3         32.78         35.74        22.20 o                         
   8  -3   3       1248.63       1270.70        54.23 o                         
   9  -3   3        493.34        556.90        47.59 o                         
  -9  -2   3        718.57        741.97       132.46 o                         
  -8  -2   3          6.22         48.33        36.71 o                         
  -7  -2   3       1578.58       1555.55        47.16 o                         
  -6  -2   3        965.11        958.19        31.31 o                         
  -5  -2   3       8553.54       8875.53       116.85 o                         
  -4  -2   3       3090.77       3073.09        44.70 o                         
  -3  -2   3      12824.87      12982.21       206.30 o                         
  -2  -2   3      28090.15      28610.67       406.70 o                         
  -1  -2   3        154.84        202.47         6.04 o                         
   0  -2   3       4592.64       4612.38        46.26 o                         
   1  -2   3      10068.35      10222.63       135.00 o                         
   2  -2   3       4022.35       3959.81        40.82 o                         
   3  -2   3       7880.67       8113.50       131.61 o                         
   4  -2   3       3084.62       2966.62        41.27 o                         
   5  -2   3      11933.15      11292.48       201.97 o                         
   6  -2   3       1469.53       1405.68        43.66 o                         
   7  -2   3       8264.32       8650.69       143.40 o                         
   8  -2   3         41.38         23.34        16.00 o                         
   9  -2   3        181.81        154.60        31.17 o                         
  -9  -1   3         39.11         86.35        37.32 o                         
  -8  -1   3       4845.47       5377.87       156.63 o                         
  -7  -1   3        565.42        546.76        30.00 o                         
  -6  -1   3        161.45        144.45        15.56 o                         
  -5  -1   3        657.34        621.82        27.35 o                         
  -4  -1   3      16944.00      16620.11       274.02 o                         
  -3  -1   3       3579.09       3575.35        73.27 o                         
  -2  -1   3      42315.33      42071.71      1087.46 o                         
  -1  -1   3          1.55         18.14         5.12 o                         
   0  -1   3         14.02         74.51         2.84 o                         
   1  -1   3         36.49         50.05         5.12 o                         
   2  -1   3       3490.61       3483.83        37.27 o                         
   3  -1   3      21739.18      22244.92       233.63 o                         
   4  -1   3       4279.28       4181.82       102.71 o                         
   5  -1   3      11294.36      10849.07       200.33 o                         
   6  -1   3       2146.60       2057.76        41.71 o                         
   7  -1   3          4.21         24.59        17.07 o                         
   8  -1   3       1268.14       1216.40        41.13 o                         
   9  -1   3       4564.01       5008.00       124.52 o                         
  10  -1   3        547.15        457.69        49.36 o                         
  -9   0   3        758.63        776.06        84.60 o                         
  -8   0   3        897.68        856.26        45.81 o                         
  -7   0   3       1817.69       1800.28        69.55 o                         
  -6   0   3       4188.26       4258.33        83.31 o                         
  -5   0   3       1456.67       1407.47        38.53 o                         
  -4   0   3      11879.76      11565.49       242.99 o                         
  -3   0   3       4727.18       4497.99        54.42 o                         
  -2   0   3      11407.95      11090.36       129.41 o                         
  -1   0   3        187.23        165.39         5.34 o                         
   0   0   3      11354.46      10439.52       300.59 o                         
   1   0   3          3.68         24.46         2.84 o                         
   2   0   3        889.42       1000.24        14.57 o                         
   3   0   3      22425.58      22555.06       358.73 o                         
   4   0   3       3092.38       3171.14        38.74 o                         
   5   0   3        323.01        310.87        22.21 o                         
   6   0   3         30.97         56.94        12.07 o                         
   7   0   3        467.34        429.24        20.44 o                         
   8   0   3       1625.70       1572.41        77.89 o                         
   9   0   3        164.60        144.10        21.11 o                         
  10   0   3         79.43         38.61        31.39 o                         
  -9   1   3        285.30        279.30        47.15 o                         
  -8   1   3        158.94        207.27        40.99 o                         
  -7   1   3       1763.63       1742.75        87.32 o                         
  -6   1   3        133.93        135.52        18.32 o                         
  -5   1   3         67.09         63.40        17.57 o                         
  -4   1   3        255.11        217.09        14.52 o                         
  -3   1   3       7727.91       7424.26        96.77 o                         
  -2   1   3         70.91         90.80         6.04 o                         
  -1   1   3        551.59        485.74         8.21 o                         
   0   1   3       3631.73       3515.34        36.27 o                         
   1   1   3      23166.08      22716.56       211.08 o                         
   2   1   3      72783.99      73843.01       665.76 o                         
   3   1   3      18799.39      18686.86       176.60 o                         
   4   1   3       2073.34       2047.21        25.17 o                         
   5   1   3       4480.09       4399.66        81.14 o                         
   6   1   3       1296.08       1238.74        29.06 o                         
   7   1   3       1817.27       1731.42        39.02 o                         
   8   1   3       1785.28       1821.33        47.73 o                         
   9   1   3        110.75         91.46        20.42 o                         
  10   1   3        422.45        402.03        36.66 o                         
  -9   2   3        887.69        819.55        68.39 o                         
  -8   2   3        112.16         65.00        28.31 o                         
  -7   2   3        347.36        355.84        29.70 o                         
  -6   2   3       7188.78       7240.75       138.10 o                         
  -5   2   3        107.01        110.20        23.05 o                         
  -4   2   3       1479.04       1417.71        23.34 o                         
  -3   2   3        731.73        739.39        13.20 o                         
  -2   2   3       2442.65       2495.34        51.62 o                         
  -1   2   3       5677.23       5160.68        57.85 o                         
   0   2   3       6289.49       6086.47        60.32 o                         
   1   2   3     115725.81     114851.86      1553.57 o                         
   2   2   3        165.04        195.84         5.34 o                         
   3   2   3       1528.87       1722.11        19.79 o                         
   4   2   3        214.04        205.35         7.69 o                         
   5   2   3       9547.94       9532.76       106.15 o                         
   6   2   3        223.75        240.29        13.12 o                         
   7   2   3       2537.85       2404.12        83.21 o                         
   8   2   3        671.32        661.85        26.51 o                         
   9   2   3        195.87        151.87        19.32 o                         
  10   2   3        278.08        302.62        36.92 o                         
  -8   3   3       1670.17       1799.28        73.40 o                         
  -7   3   3        905.66        874.95        43.52 o                         
  -6   3   3          0.78          8.85        30.73 o                         
  -5   3   3       6192.33       6301.01       196.87 o                         
  -4   3   3       4443.27       4200.83        74.11 o                         
  -3   3   3       1898.75       1924.35        28.33 o                         
  -2   3   3       6441.53       6486.86        77.40 o                         
  -1   3   3      33418.11      33797.22       328.17 o                         
   0   3   3      11315.49      10523.62       190.25 o                         
   1   3   3       4395.96       4649.20        59.10 o                         
   2   3   3      17001.55      17006.37       175.66 o                         
   3   3   3       7034.23       6857.84        68.07 o                         
   4   3   3      17036.78      16809.88       369.57 o                         
   5   3   3       3473.96       3471.50        92.15 o                         
   6   3   3       9281.86       8853.60       226.42 o                         
   7   3   3       5457.84       5444.06       191.49 o                         
   8   3   3         12.79          2.20        12.63 o                         
   9   3   3       1561.04       1494.04        53.91 o                         
  10   3   3         40.73         21.69        23.79 o                         
  -8   4   3        129.16        244.14        60.24 o                         
  -7   4   3        799.45        798.73        43.51 o                         
  -6   4   3       3484.06       3686.99        92.82 o                         
  -5   4   3       5635.53       5693.09       105.87 o                         
  -4   4   3        323.00        313.62        14.50 o                         
  -3   4   3      24264.63      24134.13       276.09 o                         
  -2   4   3      18670.18      18558.02       218.25 o                         
  -1   4   3      32528.08      32442.86       332.92 o                         
   0   4   3      14863.25      14352.39       138.25 o                         
   1   4   3       1110.69        956.75        21.43 o                         
   2   4   3        475.03        611.67        11.91 o                         
   3   4   3         30.24         46.83         4.58 o                         
   4   4   3       4561.31       4758.59       110.70 o                         
   5   4   3       5146.91       5039.31       173.77 o                         
   6   4   3        283.75        335.77        18.12 o                         
   7   4   3        723.30        701.01        38.46 o                         
   8   4   3       2846.93       2898.75        70.77 o                         
   9   4   3        437.80        392.62        29.05 o                         
  10   4   3        283.32        260.31        33.24 o                         
  -7   5   3         13.84         -1.26        32.53 o                         
  -6   5   3          1.12         -6.78        24.76 o                         
  -5   5   3       1341.36       1342.93        53.90 o                         
  -4   5   3       1348.06       1334.71        36.29 o                         
  -3   5   3         97.96         92.06        10.09 o                         
  -2   5   3       4474.87       4528.37        89.71 o                         
  -1   5   3       1960.65       1954.36        60.07 o                         
   0   5   3       6579.83       6568.48        71.08 o                         
   1   5   3       6514.81       6259.67       278.69 o                         
   2   5   3        447.24        516.56        14.51 o                         
   3   5   3        705.57        708.23        29.94 o                         
   4   5   3      11276.71      11715.57       123.81 o                         
   5   5   3       5836.90       5915.56       200.75 o                         
   6   5   3       4422.53       4336.75       116.30 o                         
   7   5   3        187.57        181.08        19.64 o                         
   8   5   3       2338.24       2318.31        70.02 o                         
   9   5   3       2201.23       2128.44        73.78 o                         
  10   5   3         22.80         10.91        24.73 o                         
  -7   6   3         79.64         10.81        34.40 o                         
  -6   6   3         24.77         -8.80        55.49 o                         
  -5   6   3       1901.89       1992.15       110.46 o                         
  -4   6   3         50.49         53.56        14.93 o                         
  -3   6   3       5542.17       5497.51       105.24 o                         
  -2   6   3          6.07         -2.56        14.49 o                         
  -1   6   3       3650.61       3570.97       116.22 o                         
   0   6   3       3746.81       3744.82       150.80 o                         
   1   6   3       3995.09       3787.96        88.86 o                         
   2   6   3      12531.39      12578.96       147.62 o                         
   3   6   3      10011.79      10131.08       123.87 o                         
   4   6   3      21498.48      22100.03       242.69 o                         
   5   6   3       6373.97       6548.43       117.71 o                         
   6   6   3       2191.06       2251.06        56.83 o                         
   7   6   3       2058.42       2063.30        90.83 o                         
   8   6   3       3311.57       3241.53        89.80 o                         
   9   6   3        158.15        133.78        27.15 o                         
  10   6   3        410.68        430.27        39.81 o                         
  -6   7   3        107.83         63.61        35.68 o                         
  -5   7   3        268.32        236.80        35.25 o                         
  -4   7   3       3747.38       3816.59       308.33 o                         
  -3   7   3       5493.13       5725.47       263.73 o                         
  -2   7   3        135.61         94.66        18.32 o                         
  -1   7   3      10376.81      10415.71       394.86 o                         
   0   7   3       8986.68       8771.98       391.65 o                         
   1   7   3        496.13        487.08        39.32 o                         
   2   7   3       1581.28       1563.06       138.81 o                         
   3   7   3       8547.48       8541.95       197.52 o                         
   4   7   3       3099.31       3132.07        65.23 o                         
   5   7   3        443.21        452.88        14.22 o                         
   6   7   3        306.07        329.72        18.48 o                         
   7   7   3          9.25          5.42        17.48 o                         
   8   7   3       1436.85       1440.95        56.03 o                         
   9   7   3        504.42        519.97        38.44 o                         
  10   7   3       4568.12       5143.71       162.03 o                         
  -6   8   3          1.64        -36.71        36.71 o                         
  -5   8   3       1702.90       1898.52        84.11 o                         
  -4   8   3         24.10         29.56        36.81 o                         
  -3   8   3       3297.87       3250.44       225.72 o                         
  -2   8   3         96.62        151.58        34.15 o                         
  -1   8   3       7822.68       7881.56       207.82 o                         
   0   8   3        389.84        414.33        49.55 o                         
   1   8   3      29502.64      29164.89       448.74 o                         
   2   8   3       1352.81       1328.08        34.49 o                         
   3   8   3      15118.47      15622.85       396.67 o                         
   4   8   3        321.01        320.91        22.98 o                         
   5   8   3        925.59        858.14        26.52 o                         
   6   8   3       3910.02       4143.17        89.62 o                         
   7   8   3        571.81        596.51        35.63 o                         
   8   8   3       1083.00       1093.98        51.96 o                         
   9   8   3         58.05         82.99        31.57 o                         
  10   8   3        443.36        436.83       117.03 o                         
  -5   9   3         19.50          4.33        38.56 o                         
  -4   9   3         20.09         38.22        28.35 o                         
  -3   9   3        626.73        561.82        70.92 o                         
  -2   9   3       1450.68       1499.33        57.47 o                         
  -1   9   3       2379.93       2339.45        79.87 o                         
   0   9   3        958.73        977.56        41.05 o                         
   1   9   3       1144.40       1218.52       132.60 o                         
   2   9   3        100.41         97.76        10.33 o                         
   3   9   3       2769.47       2899.39        60.64 o                         
   4   9   3         64.60         99.44        23.05 o                         
   5   9   3         52.53         42.69        20.49 o                         
   6   9   3        401.19        393.22        86.28 o                         
   7   9   3          7.69         16.22        25.35 o                         
   8   9   3        503.93        552.04        43.50 o                         
   9   9   3         49.81         26.84        34.40 o                         
  10   9   3         65.80         32.44        66.60 o                         
  -4  10   3         88.71        100.63        42.01 o                         
  -3  10   3        484.25        427.00        47.06 o                         
  -2  10   3         79.32         98.16        32.22 o                         
  -1  10   3       1168.53       1093.44       105.20 o                         
   0  10   3        325.09        300.91        29.04 o                         
   1  10   3        871.47        824.72        32.58 o                         
   2  10   3       2111.19       2138.39        58.30 o                         
   3  10   3       3308.24       3256.72        77.13 o                         
   4  10   3       1425.10       1432.12        45.80 o                         
   5  10   3        972.74        958.24        38.90 o                         
   6  10   3       2192.46       2210.84        66.15 o                         
   7  10   3       1034.55       1088.02        54.37 o                         
   8  10   3       1558.54       1690.83       143.74 o                         
   9  10   3         61.51         50.37        96.48 o                         
  -3  11   3       1156.53       1035.64        92.90 o                         
  -2  11   3         45.58         86.04        38.42 o                         
  -1  11   3       3949.71       4016.40       142.59 o                         
   0  11   3        178.89        205.54        28.33 o                         
   1  11   3        234.53        235.53        30.52 o                         
   2  11   3        635.30        545.46        64.95 o                         
   3  11   3        334.53        238.74        61.50 o                         
   4  11   3       2426.67       2516.01        80.43 o                         
   5  11   3       2011.72       2041.03        58.65 o                         
   6  11   3       2350.66       2310.98        99.37 o                         
   7  11   3       1597.74       1518.91        71.27 o                         
   8  11   3         59.91          0.40        39.74 o                         
  -1  12   3        218.88         92.14        86.25 o                         
   0  12   3        273.34        276.37        43.48 o                         
   1  12   3       1526.18       1515.64        76.15 o                         
   2  12   3       4228.05       4284.02       143.19 o                         
   3  12   3         68.11         26.11        40.98 o                         
   4  12   3       1514.03       1494.69       132.61 o                         
   5  12   3       2374.37       2412.94        86.03 o                         
   6  12   3         40.41         68.78        50.37 o                         
   7  12   3       2941.13       3113.31       145.44 o                         
   1  13   3        688.62        598.33        65.41 o                         
   2  13   3        941.64        904.72        68.30 o                         
   3  13   3        440.30        398.78        69.19 o                         
   4  13   3        166.43        171.73        68.31 o                         
   5  13   3        234.31        217.72        51.24 o                         
  -3 -10   4         57.79        -24.13        54.64 o                         
  -2 -10   4        291.49        304.74        47.32 o                         
  -1 -10   4         60.18         70.01        51.23 o                         
   0 -10   4        390.09        432.08        65.91 o                         
   1 -10   4        177.97        170.73        67.46 o                         
  -5  -9   4       2695.63       2715.52       172.23 o                         
  -4  -9   4         13.06         24.61        33.30 o                         
  -3  -9   4       7425.55       7767.75       408.05 o                         
  -2  -9   4         51.41         44.11        64.03 o                         
  -1  -9   4         35.15         27.87        35.37 o                         
   0  -9   4          5.07        -17.54        26.23 o                         
   1  -9   4         37.19         74.00        27.44 o                         
   2  -9   4       1689.99       1715.10        66.61 o                         
   3  -9   4         63.38         43.08        38.89 o                         
  -6  -8   4        242.79        243.02        54.31 o                         
  -5  -8   4        130.05        110.19        33.60 o                         
  -4  -8   4          6.97          9.50        35.86 o                         
  -3  -8   4        956.86        867.09        35.06 o                         
  -2  -8   4        229.06        223.00        22.85 o                         
  -1  -8   4       7406.49       7320.85       176.85 o                         
   0  -8   4       5427.25       5222.03       124.10 o                         
   1  -8   4        305.50        318.87        48.68 o                         
   2  -8   4       2355.77       2387.30        72.86 o                         
   3  -8   4       3133.87       3275.62       166.36 o                         
   4  -8   4          0.67        -34.39        34.39 o                         
   5  -8   4        132.60         98.42        87.09 o                         
  -7  -7   4        947.44        918.71        88.05 o                         
  -6  -7   4        193.40        225.84        50.55 o                         
  -5  -7   4        138.66        118.98        21.34 o                         
  -4  -7   4       4256.31       4377.68       101.57 o                         
  -3  -7   4        895.74        814.22        53.86 o                         
  -2  -7   4       2925.44       2834.04        66.69 o                         
  -1  -7   4       8232.83       7912.87       154.23 o                         
   0  -7   4       1851.64       1802.64        77.93 o                         
   1  -7   4      10113.75      10299.64       225.60 o                         
   2  -7   4        960.42        919.66        42.91 o                         
   3  -7   4       3241.16       3276.94        85.75 o                         
   4  -7   4       3531.97       3528.46       105.50 o                         
   5  -7   4        295.92        309.57        42.76 o                         
   6  -7   4         79.10         71.84        41.02 o                         
  -8  -6   4        815.97        849.82        82.05 o                         
  -7  -6   4        107.20        148.12        42.69 o                         
  -6  -6   4       1684.19       1755.42        68.42 o                         
  -5  -6   4         10.25          3.81        28.17 o                         
  -4  -6   4          9.54         18.78        14.49 o                         
  -3  -6   4          8.80         17.97        11.42 o                         
  -2  -6   4       2209.42       2356.19        51.42 o                         
  -1  -6   4       2607.52       2652.70        84.06 o                         
   0  -6   4        582.05        558.22        21.12 o                         
   1  -6   4        787.59        756.80        26.52 o                         
   2  -6   4        357.83        370.78        23.80 o                         
   3  -6   4       6302.85       6506.85       137.19 o                         
   4  -6   4       1196.84       1128.95        88.10 o                         
   5  -6   4         12.87         13.09        32.00 o                         
   6  -6   4         19.24        -20.11        24.73 o                         
   7  -6   4        156.94        127.32        32.34 o                         
  -8  -5   4       1717.87       1656.46        80.65 o                         
  -7  -5   4         52.19         38.00        26.47 o                         
  -6  -5   4          4.67         18.48        20.10 o                         
  -5  -5   4          8.80         31.59        18.11 o                         
  -4  -5   4        967.75        957.16        32.50 o                         
  -3  -5   4       7246.21       7513.01       265.58 o                         
  -2  -5   4      11262.24      11525.94       160.68 o                         
  -1  -5   4       7192.98       7286.69       100.97 o                         
   0  -5   4       2992.48       2825.87        45.53 o                         
   1  -5   4       4444.22       4247.50       130.03 o                         
   2  -5   4       5815.54       5866.51       101.84 o                         
   3  -5   4       1723.54       1628.76        53.09 o                         
   4  -5   4         37.91         43.37        20.49 o                         
   5  -5   4       1985.71       1952.85        57.61 o                         
   6  -5   4        924.96        929.86        43.52 o                         
   7  -5   4         74.30         44.99        40.13 o                         
  -8  -4   4       3047.58       3220.13       111.24 o                         
  -7  -4   4        195.96        163.09        27.07 o                         
  -6  -4   4       7123.53       7594.12       412.67 o                         
  -5  -4   4        167.97        153.54        27.33 o                         
  -4  -4   4      17382.71      18663.87       547.87 o                         
  -3  -4   4       4010.57       4291.85       105.84 o                         
  -2  -4   4        487.47        493.17        13.29 o                         
  -1  -4   4        318.45        367.74        21.36 o                         
   0  -4   4      12846.12      12941.01       127.84 o                         
   1  -4   4       1682.13       1711.98        23.09 o                         
   2  -4   4       6141.55       6048.26        71.43 o                         
   3  -4   4         29.35         35.52         9.39 o                         
   4  -4   4       5957.51       6098.85       101.27 o                         
   5  -4   4       1935.98       1874.10        72.80 o                         
   6  -4   4       9177.26       9263.29       166.99 o                         
   7  -4   4       1091.40       1000.27        80.38 o                         
   8  -4   4          0.41        -15.45        56.34 o                         
  -8  -3   4       1003.55        969.88        83.78 o                         
  -7  -3   4        843.09        798.30        40.62 o                         
  -6  -3   4        592.77        580.22        27.72 o                         
  -5  -3   4       3243.74       3314.10        57.44 o                         
  -4  -3   4        819.33        859.41        19.71 o                         
  -3  -3   4       3542.22       3674.60        61.93 o                         
  -2  -3   4       3137.78       3192.82        91.15 o                         
  -1  -3   4       2326.59       2274.61        31.29 o                         
   0  -3   4       2103.86       2098.28        26.33 o                         
   1  -3   4          4.01         18.33        10.24 o                         
   2  -3   4      44270.19      45613.95       742.76 o                         
   3  -3   4       4930.97       4888.01        87.15 o                         
   4  -3   4      14952.14      15610.37       399.88 o                         
   5  -3   4       2621.19       2601.19        48.34 o                         
   6  -3   4        315.51        278.73        20.43 o                         
   7  -3   4         31.76         52.68        40.98 o                         
   8  -3   4       1552.92       1534.46        86.42 o                         
   9  -3   4       1378.77       1440.90        73.02 o                         
  -9  -2   4         97.46          0.56        40.60 o                         
  -8  -2   4         66.30         68.59        53.79 o                         
  -7  -2   4       1621.88       1591.50        57.51 o                         
  -6  -2   4       2480.84       2550.33        59.40 o                         
  -5  -2   4       6903.91       6928.54       175.49 o                         
  -4  -2   4         88.08         90.16         6.95 o                         
  -3  -2   4       1579.63       1532.37        22.20 o                         
  -2  -2   4       3762.53       3898.72        51.71 o                         
  -1  -2   4       4811.71       4862.11        57.28 o                         
   0  -2   4       8959.70       9216.72       114.71 o                         
   1  -2   4      11435.21      11522.30       191.24 o                         
   2  -2   4      13758.65      13930.91       143.64 o                         
   3  -2   4        490.08        511.25        42.74 o                         
   4  -2   4          8.19         -3.28        12.81 o                         
   5  -2   4       1169.48       1071.93        27.38 o                         
   6  -2   4       6399.03       6428.44       104.97 o                         
   7  -2   4       2815.92       2883.62       124.35 o                         
   8  -2   4         32.18         -1.40        19.89 o                         
   9  -2   4        202.10        192.69        36.72 o                         
  -9  -1   4        110.56        132.16        37.24 o                         
  -8  -1   4        267.23        249.67        58.07 o                         
  -7  -1   4        800.16        701.07        67.53 o                         
  -6  -1   4        280.12        276.13        23.02 o                         
  -5  -1   4        136.41        125.30        13.85 o                         
  -4  -1   4       2826.18       2778.85        51.53 o                         
  -3  -1   4         26.30         34.51         4.58 o                         
  -2  -1   4       8723.58       8466.32        82.71 o                         
  -1  -1   4       2813.35       2751.18        31.66 o                         
   0  -1   4      19216.12      18897.83       408.80 o                         
   1  -1   4      19919.85      19860.97       187.68 o                         
   2  -1   4       1655.74       1614.47        26.60 o                         
   3  -1   4       3493.08       3559.91        41.72 o                         
   4  -1   4        339.09        345.18        10.67 o                         
   5  -1   4         69.43         81.80        12.81 o                         
   6  -1   4         71.81         93.52        11.63 o                         
   7  -1   4       5546.37       5546.63        98.86 o                         
   8  -1   4         23.49         38.42        16.90 o                         
   9  -1   4       2485.19       2496.12        91.67 o                         
  10  -1   4        100.82        173.93        87.09 o                         
  -9   0   4        596.01        554.01        99.96 o                         
  -8   0   4        434.63        361.90        33.85 o                         
  -7   0   4        496.38        485.01        30.66 o                         
  -6   0   4       1178.04       1080.57        83.83 o                         
  -5   0   4       2048.32       1976.33        75.42 o                         
  -4   0   4        180.40        182.10        22.20 o                         
  -3   0   4       4440.53       4435.22        65.59 o                         
  -2   0   4      22946.54      22398.32       310.66 o                         
  -1   0   4      20677.62      19767.34       511.77 o                         
   0   0   4      85980.48      84836.84      3478.93 o                         
   1   0   4        895.64       1103.87        13.16 o                         
   2   0   4       8384.81       8484.61        80.60 o                         
   3   0   4       6626.14       6588.54        67.68 o                         
   4   0   4       8665.46       8714.30        93.95 o                         
   5   0   4          4.71         16.29         7.24 o                         
   6   0   4       1256.32       1220.75        29.10 o                         
   7   0   4        437.70        412.45        21.36 o                         
   8   0   4       2559.31       2479.95        61.21 o                         
   9   0   4         57.09         55.28        21.10 o                         
  10   0   4        301.59        258.00        38.43 o                         
  -8   1   4        592.80        587.26        42.04 o                         
  -7   1   4        966.00        981.99        46.50 o                         
  -6   1   4       1859.15       2010.22        75.70 o                         
  -5   1   4         17.84          7.62        15.56 o                         
  -4   1   4       3822.79       3601.74       135.12 o                         
  -3   1   4        805.28        797.12        17.51 o                         
  -2   1   4      32018.81      31212.29       597.89 o                         
  -1   1   4        140.56        155.16         4.58 o                         
   0   1   4        145.88        220.38         5.34 o                         
   1   1   4       1782.07       1869.65        20.99 o                         
   2   1   4      13125.85      12681.98       120.82 o                         
   3   1   4         96.81        104.52        11.10 o                         
   4   1   4       8700.61       8637.54        90.82 o                         
   5   1   4      27460.54      27735.98       282.55 o                         
   6   1   4       1248.89       1228.17        27.53 o                         
   7   1   4        366.36        379.63        15.49 o                         
   8   1   4       6710.44       6671.27       232.17 o                         
   9   1   4         51.05         36.14        27.32 o                         
  10   1   4       1093.93       1225.21        62.04 o                         
  -8   2   4        193.61        184.74        34.74 o                         
  -7   2   4       1605.26       1702.39        74.45 o                         
  -6   2   4       7230.29       7179.04       151.49 o                         
  -5   2   4        721.29        624.65        33.59 o                         
  -4   2   4      12134.38      11834.28       156.44 o                         
  -3   2   4      13142.24      13461.78       150.63 o                         
  -2   2   4      13937.48      13977.74       151.01 o                         
  -1   2   4        271.20        258.91         6.04 o                         
   0   2   4       1477.20       1384.34        18.56 o                         
   1   2   4        242.43        202.35         5.34 o                         
   2   2   4        232.63        219.99         5.34 o                         
   3   2   4       3396.15       3270.54        33.61 o                         
   4   2   4      32388.00      32503.25       318.34 o                         
   5   2   4       1197.75       1208.44        24.83 o                         
   6   2   4       4696.50       4627.62       106.05 o                         
   7   2   4        779.04        764.66        28.24 o                         
   8   2   4        502.53        477.39        26.49 o                         
   9   2   4       2676.19       2558.23        72.44 o                         
  10   2   4        492.66        447.21        36.36 o                         
  -8   3   4        872.52        916.44        53.75 o                         
  -7   3   4        992.95        973.03        79.51 o                         
  -6   3   4        658.10        648.69        35.10 o                         
  -5   3   4       1062.33        992.86        33.80 o                         
  -4   3   4       1862.72       1785.15        45.62 o                         
  -3   3   4       1730.53       1776.72        71.99 o                         
  -2   3   4      12410.54      12300.37       149.46 o                         
  -1   3   4       1191.19       1183.86        18.06 o                         
   0   3   4       1874.52       1834.81        21.47 o                         
   1   3   4          0.27         18.43         4.10 o                         
   2   3   4         97.56        127.64        16.23 o                         
   3   3   4      30170.66      29825.58       264.91 o                         
   4   3   4       2578.88       2530.38        29.34 o                         
   5   3   4       1332.27       1305.44        37.69 o                         
   6   3   4       1133.65       1088.63        42.79 o                         
   7   3   4        236.92        238.40        12.22 o                         
   8   3   4        108.21        111.66        39.28 o                         
   9   3   4         67.81         33.05        18.45 o                         
  10   3   4        964.24        905.79        70.96 o                         
  -8   4   4         48.38         67.21        69.15 o                         
  -7   4   4        652.61        709.20        42.98 o                         
  -6   4   4         84.45         88.80        29.04 o                         
  -5   4   4         11.02         16.40         8.34 o                         
  -4   4   4       1379.73       1357.04        27.86 o                         
  -3   4   4       6396.39       6403.73       112.49 o                         
  -2   4   4        377.36        385.92        10.22 o                         
  -1   4   4       4654.91       4679.92        52.55 o                         
   0   4   4       1474.87       1462.94        18.54 o                         
   1   4   4      34890.19      34457.03       352.59 o                         
   2   4   4      28557.50      27991.99       285.10 o                         
   3   4   4      24182.76      24152.49       298.79 o                         
   4   4   4       5263.32       5395.35        63.70 o                         
   5   4   4         19.62         27.53        11.10 o                         
   6   4   4       3030.87       3066.45       125.44 o                         
   7   4   4       3657.19       3591.93        74.35 o                         
   8   4   4        666.08        662.40        33.84 o                         
   9   4   4         66.62         66.87        22.31 o                         
  10   4   4        102.77         82.29        29.98 o                         
  -7   5   4        126.80         96.96        42.23 o                         
  -6   5   4       2261.69       2292.59        72.22 o                         
  -5   5   4        448.92        400.45        21.54 o                         
  -4   5   4       1042.84       1006.73        27.20 o                         
  -3   5   4       3034.10       2967.26        64.41 o                         
  -2   5   4       4006.99       4023.28        61.66 o                         
  -1   5   4      20510.69      20883.86       238.41 o                         
   0   5   4        138.62        171.67         6.04 o                         
   1   5   4      19836.69      19707.46       197.02 o                         
   2   5   4       4579.31       4564.41        54.47 o                         
   3   5   4      17217.23      17380.63       213.82 o                         
   4   5   4        600.85        604.36        21.38 o                         
   5   5   4       3920.78       3908.38        66.32 o                         
   6   5   4        221.64        228.69        21.35 o                         
   7   5   4         16.35         -1.04        23.90 o                         
   8   5   4          2.54        -16.77        16.77 o                         
   9   5   4       2786.55       2731.88       123.46 o                         
  10   5   4       2279.42       2378.96        80.95 o                         
  11   5   4       2146.93       2236.32       186.65 o                         
  -7   6   4        114.33         42.69        44.40 o                         
  -6   6   4       1876.93       1845.43       124.98 o                         
  -5   6   4        150.70        175.05        32.34 o                         
  -4   6   4       5564.47       5764.87       123.39 o                         
  -3   6   4       1882.15       1883.37        41.44 o                         
  -2   6   4       1617.10       1595.73        52.25 o                         
  -1   6   4        672.56        643.43        23.82 o                         
   0   6   4      42846.66      43424.77       478.53 o                         
   1   6   4        148.02        167.32         9.39 o                         
   2   6   4       8691.57       8517.68       120.46 o                         
   3   6   4        749.31        721.17        16.81 o                         
   4   6   4       6647.26       6594.79        79.09 o                         
   5   6   4        257.25        341.67        16.27 o                         
   6   6   4        344.83        345.04        21.65 o                         
   7   6   4       9311.49       9596.23       375.82 o                         
   8   6   4          4.64         16.14        19.68 o                         
   9   6   4         20.35         31.59        21.73 o                         
  10   6   4        292.33        320.06        37.69 o                         
  11   6   4        167.93        362.05        97.34 o                         
  -6   7   4        403.57        411.36        50.05 o                         
  -5   7   4       1338.77       1346.64        65.32 o                         
  -4   7   4       3498.93       3743.21       105.60 o                         
  -3   7   4       2663.66       2679.30        75.17 o                         
  -2   7   4       6898.63       7048.66       372.64 o                         
  -1   7   4       5855.13       5821.26       153.74 o                         
   0   7   4        769.50        818.69        20.03 o                         
   1   7   4        986.77        938.29        53.90 o                         
   2   7   4       3018.71       2775.24        56.17 o                         
   3   7   4        608.39        564.76        27.02 o                         
   4   7   4        894.69        960.10        27.20 o                         
   5   7   4         67.29         73.74         6.53 o                         
   6   7   4        296.02        261.83        18.33 o                         
   7   7   4         40.63         44.09        31.59 o                         
   8   7   4        818.32        876.35        40.48 o                         
   9   7   4         15.97         47.13        35.86 o                         
  10   7   4         57.50         37.64        28.20 o                         
  -6   8   4         91.69        144.61        55.50 o                         
  -5   8   4        109.03         89.20        78.55 o                         
  -4   8   4         83.74         96.94        28.36 o                         
  -3   8   4        436.55        364.52        34.17 o                         
  -2   8   4        768.99        792.15       127.37 o                         
  -1   8   4        245.51        277.26        65.76 o                         
   0   8   4        942.05        952.38        32.66 o                         
   1   8   4       4486.48       4288.34       134.38 o                         
   2   8   4       2804.65       2640.66        82.43 o                         
   3   8   4        182.42        156.09        17.08 o                         
   4   8   4       5680.87       5708.20        99.49 o                         
   5   8   4       5939.36       6093.95       247.74 o                         
   6   8   4       1046.74       1063.81        34.80 o                         
   7   8   4       3215.69       3337.85        92.69 o                         
   8   8   4        169.18        130.92        25.78 o                         
   9   8   4       2145.83       2088.35        78.47 o                         
  10   8   4          6.18        -29.24        33.74 o                         
  -5   9   4       2155.67       2017.23       135.28 o                         
  -4   9   4        315.86        333.40        41.55 o                         
  -3   9   4        326.48        318.92        44.41 o                         
  -2   9   4       3210.02       3440.54       282.30 o                         
  -1   9   4       1618.93       1620.35        98.44 o                         
   0   9   4       1531.95       1424.87        75.33 o                         
   1   9   4       1826.67       1843.90        43.73 o                         
   2   9   4        977.51        987.11        27.74 o                         
   3   9   4       8191.23       7991.65       142.10 o                         
   4   9   4        110.53        141.51        59.77 o                         
   5   9   4       7186.88       7226.23       158.27 o                         
   6   9   4       4968.60       5118.81       109.93 o                         
   7   9   4          4.27         44.93        22.56 o                         
   8   9   4         12.29          1.14        23.52 o                         
   9   9   4       1535.83       1541.17       118.92 o                         
  10   9   4          8.24        -34.76        34.76 o                         
  -4  10   4       1299.60       1281.90       131.70 o                         
  -3  10   4       3827.95       3730.01       154.50 o                         
  -2  10   4        543.95        530.77        52.12 o                         
  -1  10   4       2184.72       2100.98       210.72 o                         
   0  10   4         59.60         57.20        16.90 o                         
   1  10   4       2692.03       2702.54        69.09 o                         
   2  10   4       1955.87       1829.07        65.10 o                         
   3  10   4       7725.95       7714.27       153.25 o                         
   4  10   4        295.62        256.66        20.43 o                         
   5  10   4        582.97        583.51        41.83 o                         
   6  10   4       4222.86       4425.35       119.45 o                         
   7  10   4         89.35        106.09        28.31 o                         
   8  10   4       3111.80       3200.59       115.19 o                         
   9  10   4        406.65        372.52        45.29 o                         
  -3  11   4        137.17        134.66        57.81 o                         
  -2  11   4         85.53         87.15        63.96 o                         
  -1  11   4       9349.24       9319.64       276.53 o                         
   0  11   4        344.90        371.05        65.77 o                         
   1  11   4       5389.84       5814.34       141.51 o                         
   2  11   4       3962.82       4047.98       108.73 o                         
   3  11   4       1000.71        939.15        36.87 o                         
   4  11   4         37.27         23.14        21.05 o                         
   5  11   4        112.59         87.99        26.47 o                         
   6  11   4        921.02        864.91        41.39 o                         
   7  11   4         37.07         80.58        27.90 o                         
   8  11   4        449.64        442.74        67.48 o                         
   9  11   4        110.17        135.25        47.81 o                         
  -1  12   4         21.48         52.48       145.13 o                         
   0  12   4         47.34         20.86        49.52 o                         
   1  12   4         23.92         56.02        56.35 o                         
   2  12   4         72.04        172.68        47.18 o                         
   3  12   4        898.70        905.85        58.69 o                         
   4  12   4        250.61        230.72        40.22 o                         
   5  12   4         11.58         49.34        34.95 o                         
   6  12   4        123.38         59.26        35.69 o                         
   7  12   4        139.95        145.44        61.48 o                         
   8  12   4       1862.21       2055.28       110.54 o                         
   1  13   4       1134.96       1061.38        77.98 o                         
   2  13   4         13.14        -53.78        53.78 o                         
   3  13   4        376.41        413.44        59.99 o                         
   4  13   4       3254.88       3593.81       133.39 o                         
   5  13   4         75.58        110.03        41.54 o                         
   6  13   4       1495.17       1481.58       104.36 o                         
  -4  -9   5        327.33        258.37        39.37 o                         
  -3  -9   5       2782.15       2942.97       110.05 o                         
  -2  -9   5       1193.45       1071.56       157.34 o                         
  -1  -9   5       1417.60       1389.35        89.82 o                         
   0  -9   5       5752.59       5927.66       223.73 o                         
   1  -9   5         58.05         14.10        40.43 o                         
   2  -9   5       1733.67       1656.72       123.15 o                         
  -5  -8   5        810.72        677.83        56.89 o                         
  -4  -8   5        859.58        800.72        55.62 o                         
  -3  -8   5       2356.00       2405.98       137.05 o                         
  -2  -8   5        642.66        575.49        43.45 o                         
  -1  -8   5        362.47        400.43       125.56 o                         
   0  -8   5         38.03         -1.71        44.40 o                         
   1  -8   5       2422.58       2401.06       101.11 o                         
   2  -8   5       3210.74       3219.75       144.94 o                         
   3  -8   5        669.69        711.59        76.89 o                         
   4  -8   5        428.63        377.19        65.10 o                         
  -6  -7   5         43.40         63.39        50.37 o                         
  -5  -7   5        269.75        271.98        37.76 o                         
  -4  -7   5        319.46        307.17       105.91 o                         
  -3  -7   5        642.24        601.41        49.56 o                         
  -2  -7   5         72.10         73.43        20.42 o                         
  -1  -7   5        352.92        308.08        19.90 o                         
   0  -7   5         16.23          3.20        14.34 o                         
   1  -7   5       1718.37       1602.77        53.83 o                         
   2  -7   5       4105.78       4202.95       158.92 o                         
   3  -7   5        269.36        184.11        53.80 o                         
   4  -7   5       4110.38       4192.74       184.62 o                         
   5  -7   5       2315.09       2509.86       100.50 o                         
  -7  -6   5       2242.19       2399.91       166.12 o                         
  -6  -6   5          8.66         68.37        41.44 o                         
  -5  -6   5       8986.52       9808.87       348.02 o                         
  -4  -6   5         37.58         12.26        13.12 o                         
  -3  -6   5       2676.18       2690.94        69.20 o                         
  -2  -6   5       2507.25       2492.29        83.15 o                         
  -1  -6   5       3754.07       3628.79        77.64 o                         
   0  -6   5         11.67         23.90        16.90 o                         
   1  -6   5         47.72         42.33        18.60 o                         
   2  -6   5       1694.71       1661.92        53.08 o                         
   3  -6   5        735.33        697.05        30.80 o                         
   4  -6   5        271.91        276.38        32.54 o                         
   5  -6   5       3367.72       3193.63       112.21 o                         
   6  -6   5       7397.31       7664.14       207.15 o                         
  -7  -5   5        522.72        538.28       108.50 o                         
  -6  -5   5        184.04        149.07       131.51 o                         
  -5  -5   5       3111.82       3164.10       268.49 o                         
  -4  -5   5       3481.44       3671.66       107.32 o                         
  -3  -5   5       3032.42       3134.17        82.38 o                         
  -2  -5   5        163.29        142.52        10.67 o                         
  -1  -5   5       2721.33       2699.57        47.00 o                         
   0  -5   5       2532.15       2540.54        52.16 o                         
   1  -5   5       9631.61       9408.04       141.96 o                         
   2  -5   5        766.78        731.48        27.18 o                         
   3  -5   5       9743.44       9969.19       184.57 o                         
   4  -5   5         47.01         62.11        32.44 o                         
   5  -5   5          1.18         29.60        17.07 o                         
   6  -5   5          4.46          0.76        49.52 o                         
   7  -5   5         34.83         28.23        28.35 o                         
  -8  -4   5        420.26        356.25        54.72 o                         
  -7  -4   5        261.36        296.38        44.99 o                         
  -6  -4   5       2001.12       2164.22       132.72 o                         
  -5  -4   5         51.56         45.58        15.56 o                         
  -4  -4   5       2244.59       2238.23        58.03 o                         
  -3  -4   5        600.01        620.89        17.49 o                         
  -2  -4   5         34.89         34.94         7.78 o                         
  -1  -4   5      15640.64      16552.50       321.18 o                         
   0  -4   5       6388.17       6132.35        80.26 o                         
   1  -4   5      10198.77      10519.71       120.94 o                         
   2  -4   5       2256.48       2284.12        38.07 o                         
   3  -4   5        205.08        198.86        12.08 o                         
   4  -4   5       2355.64       2371.19        56.01 o                         
   5  -4   5       4273.53       4222.75        87.43 o                         
   6  -4   5        222.43        237.43        33.31 o                         
   7  -4   5        302.55        277.52        34.78 o                         
   8  -4   5        640.96        660.02        52.75 o                         
  -8  -3   5        771.46        866.15       124.77 o                         
  -7  -3   5        239.39        239.16        25.95 o                         
  -6  -3   5          5.92          7.68        16.22 o                         
  -5  -3   5        159.10        188.25        24.15 o                         
  -4  -3   5          5.62         17.07        11.95 o                         
  -3  -3   5       1225.85       1305.69        84.72 o                         
  -2  -3   5       5316.48       5567.77       100.98 o                         
  -1  -3   5       4242.90       4301.57        60.31 o                         
   0  -3   5       4591.11       4673.82        58.20 o                         
   1  -3   5        580.82        553.50        17.95 o                         
   2  -3   5        518.62        534.45        11.91 o                         
   3  -3   5       3278.10       3340.92        48.94 o                         
   4  -3   5       1429.63       1423.95        28.38 o                         
   5  -3   5        495.87        496.66        28.20 o                         
   6  -3   5       2474.53       2394.20        98.57 o                         
   7  -3   5         50.61         50.54        17.05 o                         
   8  -3   5       4200.03       4281.85       142.78 o                         
  -8  -2   5        316.58        268.00        36.95 o                         
  -7  -2   5        499.61        453.48        29.44 o                         
  -6  -2   5       1357.85       1335.59        44.77 o                         
  -5  -2   5         50.33         65.55        18.45 o                         
  -4  -2   5       4051.69       4086.47        62.43 o                         
  -3  -2   5      12196.67      12301.24       178.46 o                         
  -2  -2   5      15563.06      15564.25       218.07 o                         
  -1  -2   5      25159.79      25258.98       309.92 o                         
   0  -2   5        426.32        409.65        20.51 o                         
   1  -2   5      13406.24      13248.92       134.64 o                         
   2  -2   5      15523.93      15617.21       161.09 o                         
   3  -2   5        757.59        736.90        21.38 o                         
   4  -2   5       2776.64       2746.00        52.37 o                         
   5  -2   5        124.14        178.71        16.22 o                         
   6  -2   5       1516.12       1525.95        39.89 o                         
   7  -2   5        158.77        134.16        44.40 o                         
   8  -2   5         85.81        103.18        22.85 o                         
   9  -2   5        256.77        263.93        39.79 o                         
  -8  -1   5       3138.00       3317.26       113.97 o                         
  -7  -1   5         51.24         30.31        23.05 o                         
  -6  -1   5       1639.80       1545.22        53.20 o                         
  -5  -1   5        292.86        266.12        21.46 o                         
  -4  -1   5       1633.14       1633.58        35.34 o                         
  -3  -1   5      16133.00      16174.34       200.29 o                         
  -2  -1   5       9079.33       8877.85       123.81 o                         
  -1  -1   5          6.78         23.59        11.10 o                         
   0  -1   5       5350.44       5254.32        69.97 o                         
   1  -1   5      16635.40      16788.26       177.85 o                         
   2  -1   5        153.12        166.43         6.83 o                         
   3  -1   5       1014.54       1100.60        19.37 o                         
   4  -1   5      24743.57      25575.12       268.07 o                         
   5  -1   5         43.58         34.08         7.68 o                         
   6  -1   5       3515.60       3518.21        61.86 o                         
   7  -1   5        969.54        926.99        59.00 o                         
   8  -1   5       1201.91       1155.82        44.70 o                         
   9  -1   5       1072.26        943.99        72.68 o                         
  -8   0   5         86.57         24.97        60.62 o                         
  -7   0   5        372.19        353.29        64.06 o                         
  -6   0   5       3251.99       3290.92       107.27 o                         
  -5   0   5       8344.83       8242.72       180.68 o                         
  -4   0   5         62.52         72.32        11.05 o                         
  -3   0   5       1233.25       1272.66        23.58 o                         
  -2   0   5         45.39         57.42         9.39 o                         
  -1   0   5        289.48        298.67         6.56 o                         
   0   0   5       3120.87       3072.20        39.63 o                         
   1   0   5        173.87        177.19         7.47 o                         
   2   0   5      29886.68      30803.35       286.70 o                         
   3   0   5      38039.92      39055.80       366.59 o                         
   4   0   5       3260.01       3285.99        41.32 o                         
   5   0   5       5741.65       5805.58       161.59 o                         
   6   0   5        445.68        447.50        26.49 o                         
   7   0   5          7.75          4.42         8.99 o                         
   8   0   5       2297.22       2298.26        73.68 o                         
   9   0   5          3.37         -7.07        21.63 o                         
  10   0   5        338.77        326.02        52.95 o                         
  -8   1   5        384.79        319.74        58.94 o                         
  -7   1   5        881.88        857.98        54.71 o                         
  -6   1   5       1800.22       1871.19        65.30 o                         
  -5   1   5       2504.92       2414.93       117.47 o                         
  -4   1   5        197.25        147.39        12.30 o                         
  -3   1   5       1912.42       1927.43        43.72 o                         
  -2   1   5       1169.69       1162.18        29.11 o                         
  -1   1   5       1810.52       1773.91        22.21 o                         
   0   1   5       2173.45       2205.25        27.64 o                         
   1   1   5       8100.27       7690.58       194.48 o                         
   2   1   5      18867.40      18472.38       168.41 o                         
   3   1   5        258.01        270.27        13.67 o                         
   4   1   5        165.95        160.48         7.78 o                         
   5   1   5       5294.26       5285.92        64.06 o                         
   6   1   5       1693.75       1682.45        33.41 o                         
   7   1   5       2878.80       2834.25        50.63 o                         
   8   1   5        582.59        588.75        28.38 o                         
   9   1   5        506.68        525.53        55.53 o                         
  10   1   5         52.86        -27.66        46.10 o                         
  -8   2   5        699.35        706.54        52.16 o                         
  -7   2   5          4.14          6.68        27.89 o                         
  -6   2   5        901.82        841.05        44.46 o                         
  -5   2   5          4.04         15.71        17.05 o                         
  -4   2   5       6635.93       6453.97       111.75 o                         
  -3   2   5          1.20          4.86         7.78 o                         
  -2   2   5         26.46         36.17        13.66 o                         
  -1   2   5       2543.70       2594.56        74.81 o                         
   0   2   5      42519.31      41689.94       401.64 o                         
   1   2   5      20278.50      19350.30       177.46 o                         
   2   2   5       7645.13       7589.18        78.21 o                         
   3   2   5       3202.58       3206.75        35.21 o                         
   4   2   5       1489.83       1535.49        21.42 o                         
   5   2   5       1842.81       1868.71        32.92 o                         
   6   2   5       3662.24       3555.19        61.16 o                         
   7   2   5      11049.27      11208.82       192.42 o                         
   8   2   5          0.20          7.05        13.84 o                         
   9   2   5         17.73          2.99        43.54 o                         
  10   2   5          2.94         -6.33        46.10 o                         
  -8   3   5        169.14        103.84        36.45 o                         
  -7   3   5       2462.25       2542.87       104.52 o                         
  -6   3   5         18.63         39.98        45.25 o                         
  -5   3   5         41.37         26.39        18.17 o                         
  -4   3   5       9016.65       8912.90       160.50 o                         
  -3   3   5         23.71         17.64         9.00 o                         
  -2   3   5      27745.34      28066.82       659.70 o                         
  -1   3   5       5238.22       5162.93        58.62 o                         
   0   3   5      45927.91      45155.64       417.19 o                         
   1   3   5       1344.92       1416.35        18.07 o                         
   2   3   5       5438.23       5338.64        64.28 o                         
   3   3   5        222.10        222.78         5.34 o                         
   4   3   5      28616.76      28872.70       285.06 o                         
   5   3   5        338.93        321.75        16.23 o                         
   6   3   5         66.70         66.81        12.81 o                         
   7   3   5         82.37         76.41         8.79 o                         
   8   3   5        273.86        262.27        18.69 o                         
   9   3   5       1974.59       1909.13        93.34 o                         
  10   3   5       2041.40       2162.68        86.47 o                         
  11   3   5        827.33        769.19        95.72 o                         
  -7   4   5       1522.58       1594.76       216.45 o                         
  -6   4   5          1.54         22.98        22.97 o                         
  -5   4   5       1791.43       1737.73        53.79 o                         
  -4   4   5       1560.26       1611.33        64.21 o                         
  -3   4   5        254.28        257.70        24.77 o                         
  -2   4   5       1988.16       2131.04        64.31 o                         
  -1   4   5      10362.51      10476.55       111.08 o                         
   0   4   5       7376.61       7152.45        70.33 o                         
   1   4   5       3031.50       3016.70        37.14 o                         
   2   4   5       9356.06       9313.55       108.84 o                         
   3   4   5       5326.09       5284.96        87.54 o                         
   4   4   5        401.44        438.30         9.00 o                         
   5   4   5       6731.38       6565.35        83.19 o                         
   6   4   5      14262.38      13973.51       349.74 o                         
   7   4   5         17.64         27.46        14.51 o                         
   8   4   5       2652.69       2691.18        73.95 o                         
   9   4   5        447.05        378.39        32.55 o                         
  10   4   5         19.58         -3.27        28.68 o                         
  11   4   5        477.30        446.25        51.30 o                         
  -7   5   5        940.20        847.37        62.18 o                         
  -6   5   5       2734.37       2900.67       101.08 o                         
  -5   5   5       1422.05       1444.43        57.24 o                         
  -4   5   5       1948.79       2029.77        47.99 o                         
  -3   5   5       9440.75       9724.19       132.55 o                         
  -2   5   5       6740.78       6837.93        89.93 o                         
  -1   5   5        718.76        742.45        17.50 o                         
   0   5   5       1213.43       1169.67        28.26 o                         
   1   5   5         90.92         92.22         8.45 o                         
   2   5   5       4036.24       4108.36        51.79 o                         
   3   5   5         94.08        113.85         6.95 o                         
   4   5   5      10081.13      10300.05       115.65 o                         
   5   5   5       1223.02       1170.30        27.39 o                         
   6   5   5          8.20         25.07        12.63 o                         
   7   5   5        504.80        500.64        30.76 o                         
   8   5   5         22.25         22.88        17.99 o                         
   9   5   5       2198.99       2171.95       113.93 o                         
  10   5   5        264.32        286.00        34.47 o                         
  11   5   5        208.83        295.47        68.32 o                         
  -6   6   5        289.24        305.73        83.70 o                         
  -5   6   5         68.08         73.67        58.06 o                         
  -4   6   5         16.88         16.91        17.32 o                         
  -3   6   5        245.88        233.64        25.62 o                         
  -2   6   5       6044.95       6225.98       148.56 o                         
  -1   6   5       2022.55       2047.27        56.59 o                         
   0   6   5       4998.43       4902.17        61.59 o                         
   1   6   5        998.36        995.66        16.43 o                         
   2   6   5        638.50        675.66        18.14 o                         
   3   6   5      14118.41      14359.63       227.76 o                         
   4   6   5       5323.62       5301.71        65.86 o                         
   5   6   5         82.63        106.89        13.12 o                         
   6   6   5        721.34        750.13        58.99 o                         
   7   6   5        633.62        587.14        28.93 o                         
   8   6   5       2253.26       2384.91       157.67 o                         
   9   6   5         39.48         64.32        26.67 o                         
  10   6   5        883.39        875.77        65.43 o                         
  11   6   5        937.50        943.68       111.12 o                         
  -6   7   5        543.57        509.66        62.90 o                         
  -5   7   5        221.29        194.56        41.85 o                         
  -4   7   5        149.58        124.13        40.13 o                         
  -3   7   5         84.37         56.06        46.96 o                         
  -2   7   5       2788.96       2788.46        61.27 o                         
  -1   7   5      11400.89      11907.32       280.06 o                         
   0   7   5       2153.12       2091.23        42.51 o                         
   1   7   5       7009.16       6905.12        97.47 o                         
   2   7   5      32466.91      29861.07       544.58 o                         
   3   7   5       4131.50       4020.78        62.03 o                         
   4   7   5       7229.25       7120.67       104.95 o                         
   5   7   5       4576.30       4625.63       178.34 o                         
   6   7   5       2959.19       2975.59        67.17 o                         
   7   7   5       1745.07       1655.60        54.33 o                         
   8   7   5       1505.22       1450.04        53.09 o                         
   9   7   5        237.14        314.92        57.22 o                         
  10   7   5       1753.94       1871.89       120.67 o                         
  -5   8   5       2748.21       2931.16       113.92 o                         
  -4   8   5       4901.74       5200.22       279.46 o                         
  -3   8   5        736.52        628.60        92.31 o                         
  -2   8   5         45.20         77.08        21.63 o                         
  -1   8   5        325.91        347.29        20.50 o                         
   0   8   5       3104.50       3088.26        72.74 o                         
   1   8   5        103.70         92.70        10.53 o                         
   2   8   5       6381.75       5533.66       108.92 o                         
   3   8   5       8267.91       8085.57       125.15 o                         
   4   8   5        432.41        443.21        20.86 o                         
   5   8   5        334.32        368.71        25.63 o                         
   6   8   5       2115.72       2104.79        77.98 o                         
   7   8   5       3380.21       3458.90        94.33 o                         
   8   8   5        702.71        722.63        39.39 o                         
   9   8   5       3917.51       4289.43       120.97 o                         
  10   8   5         23.76         90.17        31.32 o                         
  -5   9   5        308.09        459.48       102.49 o                         
  -4   9   5          2.74         37.88        54.64 o                         
  -3   9   5         63.08         81.65        25.77 o                         
  -2   9   5       8092.26       8650.02       211.80 o                         
  -1   9   5         31.47         44.15        20.90 o                         
   0   9   5       8522.67       8523.23       167.71 o                         
   1   9   5       1464.59       1443.16        92.44 o                         
   2   9   5        506.60        482.81        28.20 o                         
   3   9   5        104.42         77.57        22.20 o                         
   4   9   5        507.88        470.13        20.44 o                         
   5   9   5       2034.72       2074.20       119.09 o                         
   6   9   5        360.01        311.88        32.00 o                         
   7   9   5       1325.63       1306.65        87.26 o                         
   8   9   5        838.38        766.75        44.73 o                         
   9   9   5        919.94        901.04        53.79 o                         
  10   9   5        137.39        156.38        36.91 o                         
  -4  10   5        573.80        381.47        69.95 o                         
  -3  10   5       1764.84       1839.13        96.81 o                         
  -2  10   5         85.20        111.42        36.64 o                         
  -1  10   5        561.80        503.69        34.79 o                         
   0  10   5         24.74         57.20        18.32 o                         
   1  10   5        354.34        347.16        22.32 o                         
   2  10   5       1038.52        978.12        34.07 o                         
   3  10   5         17.01         23.65        11.89 o                         
   4  10   5         31.26         10.25        47.81 o                         
   5  10   5          9.15         24.15        25.27 o                         
   6  10   5         21.10         64.60        66.59 o                         
   7  10   5       1093.77       1103.46        53.87 o                         
   8  10   5       1948.12       1887.11       131.84 o                         
   9  10   5        170.53        116.71        41.01 o                         
  -2  11   5        628.79        656.88       116.21 o                         
  -1  11   5        276.72        292.60        51.24 o                         
   0  11   5         99.04        123.89        64.04 o                         
   1  11   5       1043.72        992.54       118.00 o                         
   2  11   5       1614.61       1558.76        51.67 o                         
   3  11   5       3577.26       3735.19       123.62 o                         
   4  11   5         26.12          1.42        25.61 o                         
   5  11   5       6208.69       6516.41       228.38 o                         
   6  11   5        628.52        677.65        41.36 o                         
   7  11   5        523.44        561.37        56.17 o                         
   8  11   5        425.17        485.19        45.00 o                         
   9  11   5         30.97         53.06        41.00 o                         
  -1  12   5        127.93        121.23        52.52 o                         
   0  12   5        825.99        963.46        80.32 o                         
   1  12   5       4735.41       4951.73       186.53 o                         
   2  12   5       1516.20       1374.18        73.55 o                         
   3  12   5       2108.90       2050.92        92.41 o                         
   4  12   5        495.45        491.82        54.68 o                         
   5  12   5        228.91        173.91        40.12 o                         
   6  12   5         37.99        155.31        51.66 o                         
   7  12   5       1786.26       1681.39       102.70 o                         
   8  12   5        696.44        575.28        77.76 o                         
   1  13   5       1018.11        868.69       131.65 o                         
   2  13   5        234.67        207.36        44.71 o                         
   3  13   5          7.07        -30.43        39.79 o                         
   4  13   5       5122.44       5275.00       317.25 o                         
   5  13   5        453.59        414.68        52.76 o                         
   6  13   5       2365.20       2252.87       115.47 o                         
  -1  -9   6        577.26        505.43        76.04 o                         
   0  -9   6         37.71        141.72        76.84 o                         
  -4  -8   6       4141.85       4304.60       203.46 o                         
  -3  -8   6        309.02        280.72        37.92 o                         
  -2  -8   6         84.19        114.74        32.60 o                         
  -1  -8   6       2327.82       2075.61       201.28 o                         
   0  -8   6         10.09         29.11        41.71 o                         
   1  -8   6       2199.39       2105.02       100.04 o                         
   2  -8   6        434.60        290.51        60.37 o                         
   3  -8   6         10.26         -8.96        58.42 o                         
  -5  -7   6        810.12        867.46        82.05 o                         
  -4  -7   6       2571.70       2745.47       239.90 o                         
  -3  -7   6        525.05        488.93        38.66 o                         
  -2  -7   6       2391.48       2320.23       149.07 o                         
  -1  -7   6       1909.61       1758.18        99.31 o                         
   0  -7   6        464.55        465.76        64.93 o                         
   1  -7   6        207.21        169.64        41.35 o                         
   2  -7   6       4064.95       3839.54       476.59 o                         
   3  -7   6       1300.05       1231.10        93.27 o                         
   4  -7   6        195.54        209.29        85.39 o                         
  -6  -6   6         26.88       -114.44       121.23 o                         
  -5  -6   6       1025.04       1131.30        93.19 o                         
  -4  -6   6         28.12         39.99        63.18 o                         
  -3  -6   6       1869.17       1935.76       128.42 o                         
  -2  -6   6      10246.66      10596.81       392.84 o                         
  -1  -6   6       1773.35       1721.04        61.75 o                         
   0  -6   6       9750.98       9283.05       316.38 o                         
   1  -6   6       1037.08        970.26        68.90 o                         
   2  -6   6         12.15         28.00        17.99 o                         
   3  -6   6       1425.89       1368.82       136.89 o                         
   4  -6   6        400.09        407.07        35.70 o                         
   5  -6   6          1.46         -3.48        29.12 o                         
   6  -6   6        404.07        319.95        50.57 o                         
  -7  -5   6       1205.47        934.33        91.05 o                         
  -6  -5   6        198.56        226.62        64.90 o                         
  -5  -5   6        135.29        179.17        57.21 o                         
  -4  -5   6        197.88        213.74        32.06 o                         
  -3  -5   6       4079.30       4200.08       111.06 o                         
  -2  -5   6         73.89         80.71        20.65 o                         
  -1  -5   6        222.46        211.78        16.23 o                         
   0  -5   6         58.22         40.17        10.67 o                         
   1  -5   6       4663.89       4554.13        90.55 o                         
   2  -5   6       6234.79       6344.61       134.52 o                         
   3  -5   6       1110.20       1092.71        37.80 o                         
   4  -5   6        550.36        527.50        33.77 o                         
   5  -5   6        329.85        349.61        30.13 o                         
   6  -5   6        569.60        548.72        42.08 o                         
   7  -5   6       3252.18       3033.52       105.97 o                         
  -7  -4   6         42.49        -32.61       108.43 o                         
  -6  -4   6       1156.87       1215.43        76.96 o                         
  -5  -4   6       2381.19       2426.84        92.82 o                         
  -4  -4   6       1921.23       1916.77        61.42 o                         
  -3  -4   6        819.42        810.04        62.41 o                         
  -2  -4   6       3052.14       3011.93        98.70 o                         
  -1  -4   6          3.19          8.54         4.83 o                         
   0  -4   6       3861.47       3939.83        58.98 o                         
   1  -4   6       5617.79       5609.21       171.63 o                         
   2  -4   6       6088.00       6217.13        86.84 o                         
   3  -4   6       3453.65       3479.50        68.61 o                         
   4  -4   6       3769.37       3723.42        86.56 o                         
   5  -4   6       6053.79       6134.59       120.03 o                         
   6  -4   6         43.12         51.79        40.13 o                         
   7  -4   6         56.87         88.13        24.73 o                         
  -7  -3   6       2261.63       2086.43       108.60 o                         
  -6  -3   6        628.66        497.06        48.36 o                         
  -5  -3   6       2164.55       2137.63        66.68 o                         
  -4  -3   6       4457.77       4635.79       117.82 o                         
  -3  -3   6       1584.00       1541.98       128.42 o                         
  -2  -3   6       1526.01       1510.47        71.92 o                         
  -1  -3   6       3958.90       4144.69       197.87 o                         
   0  -3   6       2918.47       2932.69        59.37 o                         
   1  -3   6       1558.71       1528.29        25.51 o                         
   2  -3   6         33.71         37.86        13.66 o                         
   3  -3   6      11076.20      11287.22       160.88 o                         
   4  -3   6       2310.64       2347.73        59.15 o                         
   5  -3   6       3240.82       3034.29        72.53 o                         
   6  -3   6       2215.37       2151.98        76.24 o                         
   7  -3   6       2980.75       2965.78        74.92 o                         
   8  -3   6        326.20        267.69        51.25 o                         
  -7  -2   6       2036.81       2011.65        87.18 o                         
  -6  -2   6       2548.38       2576.85        69.08 o                         
  -5  -2   6       3340.55       3331.19        75.25 o                         
  -4  -2   6        275.33        227.92        24.77 o                         
  -3  -2   6        301.58        335.68        22.21 o                         
  -2  -2   6        478.94        485.67        11.43 o                         
  -1  -2   6        143.33        133.71        17.23 o                         
   0  -2   6       2435.48       2397.84        49.05 o                         
   1  -2   6      29959.07      30198.27       447.95 o                         
   2  -2   6       7491.06       7738.74        93.33 o                         
   3  -2   6       4529.14       4568.76        63.04 o                         
   4  -2   6       6786.46       6965.29        99.52 o                         
   5  -2   6       1877.51       1858.12        52.25 o                         
   6  -2   6         45.26         68.00        21.34 o                         
   7  -2   6         38.29         33.91        16.39 o                         
   8  -2   6       1011.60       1017.05        89.77 o                         
   9  -2   6        123.49         80.35        33.36 o                         
  -8  -1   6        358.09        260.63        57.42 o                         
  -7  -1   6        786.02        696.93        44.44 o                         
  -6  -1   6        642.38        580.80        40.55 o                         
  -5  -1   6        401.17        361.07        45.28 o                         
  -4  -1   6        508.38        480.41        21.65 o                         
  -3  -1   6       1667.68       1675.39        40.25 o                         
  -2  -1   6        191.87        206.62        12.81 o                         
  -1  -1   6      15166.32      14669.07       256.30 o                         
   0  -1   6      12775.97      12259.64       211.93 o                         
   1  -1   6       7163.87       6975.47       128.19 o                         
   2  -1   6         27.90         34.24         4.83 o                         
   3  -1   6        162.97        178.07         8.20 o                         
   4  -1   6      10255.80      10414.70       130.35 o                         
   5  -1   6       6664.30       6749.88       108.05 o                         
   6  -1   6       1707.46       1722.11        41.66 o                         
   7  -1   6        171.37        145.96        26.47 o                         
   8  -1   6        308.52        255.20        30.75 o                         
   9  -1   6         66.99         68.01        27.44 o                         
  -8   0   6        131.03        127.50        71.72 o                         
  -7   0   6        399.61        401.61        45.24 o                         
  -6   0   6         62.48         68.40        20.17 o                         
  -5   0   6       1034.23        986.34        59.01 o                         
  -4   0   6        318.55        327.18        18.12 o                         
  -3   0   6       1871.53       1772.68        34.58 o                         
  -2   0   6       3238.22       3274.40        76.51 o                         
  -1   0   6      16379.83      15688.02       231.63 o                         
   0   0   6        310.96        327.32        11.64 o                         
   1   0   6       1652.37       1658.04        24.92 o                         
   2   0   6        299.96        339.16         9.40 o                         
   3   0   6       1268.29       1248.84        19.26 o                         
   4   0   6        477.39        465.19        14.53 o                         
   5   0   6          1.30         13.96        23.90 o                         
   6   0   6      13536.11      13709.67       212.70 o                         
   7   0   6         18.64         20.49        21.34 o                         
   8   0   6       4365.44       4330.67       104.72 o                         
   9   0   6        106.37        110.49        22.12 o                         
  10   0   6         10.23         14.97        28.20 o                         
  -7   1   6        740.56        751.48        47.35 o                         
  -6   1   6       1368.32       1257.45        63.31 o                         
  -5   1   6       3093.94       2818.59        76.25 o                         
  -4   1   6         40.16         47.13        23.05 o                         
  -3   1   6      25710.00      25443.19       335.74 o                         
  -2   1   6       2455.11       2359.12        35.79 o                         
  -1   1   6      36446.30      35457.61       928.38 o                         
   0   1   6       1789.31       1718.06        24.87 o                         
   1   1   6         29.28         46.28         3.33 o                         
   2   1   6        357.99        362.36         6.95 o                         
   3   1   6       8733.38       8847.27        92.85 o                         
   4   1   6       6064.18       6235.91        72.11 o                         
   5   1   6         26.56         43.69         9.66 o                         
   6   1   6        513.30        462.96        17.49 o                         
   7   1   6          6.39          9.30        10.08 o                         
   8   1   6       1579.61       1507.86       137.79 o                         
   9   1   6        454.10        468.65        33.83 o                         
  10   1   6       4307.92       4565.18       129.48 o                         
  -7   2   6        446.05        406.56        41.08 o                         
  -6   2   6        189.24        215.84        26.85 o                         
  -5   2   6       1820.42       1783.92        55.92 o                         
  -4   2   6        341.55        284.79        41.86 o                         
  -3   2   6       4464.95       4331.85        68.18 o                         
  -2   2   6        236.00        220.37        10.21 o                         
  -1   2   6      18292.11      17636.74       637.21 o                         
   0   2   6       1339.40       1353.16        29.99 o                         
   1   2   6      15325.96      15022.25       146.67 o                         
   2   2   6        899.87        912.81        17.97 o                         
   3   2   6        439.48        476.96         9.80 o                         
   4   2   6      15712.75      15902.62       176.20 o                         
   5   2   6       4994.10       5213.30        65.93 o                         
   6   2   6          7.91         28.08        11.95 o                         
   7   2   6       5149.23       5174.37        79.82 o                         
   8   2   6        253.23        210.60        22.21 o                         
   9   2   6         64.94         63.38        21.10 o                         
  10   2   6       1042.20       1116.05        52.18 o                         
  -7   3   6       1498.23       1403.46        66.76 o                         
  -6   3   6        155.16        157.89        34.16 o                         
  -5   3   6       1720.20       1724.79        92.46 o                         
  -4   3   6       4871.42       4753.01        99.71 o                         
  -3   3   6         30.93         39.32        10.21 o                         
  -2   3   6         96.63        114.22        10.21 o                         
  -1   3   6         17.16         13.66         8.54 o                         
   0   3   6        263.93        300.71         7.78 o                         
   1   3   6       2415.29       2427.93        36.95 o                         
   2   3   6      13796.44      13477.76       125.59 o                         
   3   3   6      39052.54      38803.96       359.52 o                         
   4   3   6       1886.61       1917.05        26.36 o                         
   5   3   6        325.62        334.06         9.67 o                         
   6   3   6        134.23        125.85        10.25 o                         
   7   3   6        307.52        284.47        16.78 o                         
   8   3   6       3140.71       3061.61       116.70 o                         
   9   3   6        172.88        148.61        25.28 o                         
  10   3   6        546.48        509.24        39.56 o                         
  -7   4   6         44.04        -28.33        36.64 o                         
  -6   4   6        473.27        456.66        36.35 o                         
  -5   4   6        177.89        123.56        22.10 o                         
  -4   4   6        328.74        360.46        32.46 o                         
  -3   4   6       3914.00       3911.12        71.72 o                         
  -2   4   6        134.32        140.51        14.52 o                         
  -1   4   6       1563.61       1583.24        26.56 o                         
   0   4   6       1304.01       1317.67        17.69 o                         
   1   4   6       1439.09       1387.60        17.70 o                         
   2   4   6      27651.32      27804.76       469.53 o                         
   3   4   6        224.80        251.99         7.25 o                         
   4   4   6        556.85        566.84        10.88 o                         
   5   4   6         88.51         86.38         6.95 o                         
   6   4   6       1580.61       1475.53        57.38 o                         
   7   4   6         24.25         29.68         6.34 o                         
   8   4   6         50.45         42.17        13.85 o                         
   9   4   6       1182.31       1131.33        43.54 o                         
  10   4   6        237.33        173.79        58.93 o                         
  11   4   6          0.04         -6.83        37.56 o                         
  -7   5   6         96.68         82.68        39.37 o                         
  -6   5   6        970.77        923.48        58.40 o                         
  -5   5   6          4.44         66.70        25.61 o                         
  -4   5   6       1644.23       1764.59        54.47 o                         
  -3   5   6         23.93         35.37         7.46 o                         
  -2   5   6       6814.49       7032.10        94.81 o                         
  -1   5   6       1743.19       1749.87        28.00 o                         
   0   5   6      26001.46      26224.05       284.82 o                         
   1   5   6      21411.45      21444.44       227.94 o                         
   2   5   6        985.92        986.78        18.16 o                         
   3   5   6      10362.28      10262.16       355.43 o                         
   4   5   6       5563.61       5554.99        70.60 o                         
   5   5   6       5376.40       5337.83        72.20 o                         
   6   5   6       3064.42       2975.50        66.13 o                         
   7   5   6        955.56        842.89        28.73 o                         
   8   5   6       1273.30       1260.81        45.36 o                         
   9   5   6       1533.34       1551.09       126.64 o                         
  10   5   6         71.60         65.62        60.62 o                         
  11   5   6        423.37        396.35        75.17 o                         
  -6   6   6       2575.82       2656.12       111.95 o                         
  -5   6   6       1455.81       1530.60        68.93 o                         
  -4   6   6       5181.94       5435.38       139.91 o                         
  -3   6   6         21.72         50.98        26.47 o                         
  -2   6   6       4453.83       4564.45        82.16 o                         
  -1   6   6       2585.30       2520.54        54.41 o                         
   0   6   6         78.62         95.27         6.95 o                         
   1   6   6       2475.85       2470.08        39.33 o                         
   2   6   6      24317.00      24800.97       254.07 o                         
   3   6   6         40.95         48.65         8.52 o                         
   4   6   6       1889.43       1852.41        29.66 o                         
   5   6   6       2124.24       2083.38        37.50 o                         
   6   6   6       5683.29       5761.62       238.19 o                         
   7   6   6        548.81        513.69        29.59 o                         
   8   6   6       1962.66       1953.00        62.37 o                         
   9   6   6       1023.39        990.88        46.45 o                         
  10   6   6       1183.49       1206.76        74.57 o                         
  11   6   6         82.69        107.58        61.47 o                         
  -6   7   6        607.72        581.73        57.39 o                         
  -5   7   6        232.23        220.53        82.84 o                         
  -4   7   6          4.79        -18.01        29.93 o                         
  -3   7   6       1364.08       1425.02        55.03 o                         
  -2   7   6        494.90        470.69        55.54 o                         
  -1   7   6       9894.78      10090.35       302.53 o                         
   0   7   6        607.78        630.46        28.21 o                         
   1   7   6          8.85         10.90        19.64 o                         
   2   7   6       1515.65       1475.50        32.70 o                         
   3   7   6        548.33        553.74        19.70 o                         
   4   7   6       3522.49       3530.19        57.85 o                         
   5   7   6       3959.23       3925.47       160.89 o                         
   6   7   6       6634.38       6871.74       141.72 o                         
   7   7   6        529.55        469.18        27.72 o                         
   8   7   6        163.46        158.85        22.95 o                         
   9   7   6       1125.29       1136.28        52.60 o                         
  10   7   6        164.08        172.13        36.95 o                         
  -5   8   6       1226.59       1379.58        91.44 o                         
  -4   8   6       1308.36       1154.45        97.51 o                         
  -3   8   6       1423.16       1408.60       103.52 o                         
  -2   8   6       3920.24       3915.12       101.72 o                         
  -1   8   6        238.06        209.49        21.34 o                         
   0   8   6        588.13        544.20        30.77 o                         
   1   8   6        107.30         97.02         6.56 o                         
   2   8   6       1346.54       1223.52        31.67 o                         
   3   8   6        370.62        362.89        29.90 o                         
   4   8   6        553.98        523.87        17.81 o                         
   5   8   6        190.38        192.82        21.35 o                         
   6   8   6         50.93         82.98        16.78 o                         
   7   8   6       3844.29       3773.32        99.54 o                         
   8   8   6        525.08        589.71        36.93 o                         
   9   8   6       1381.02       1415.99        59.87 o                         
  10   8   6         29.72         -0.34        37.51 o                         
  -4   9   6        451.90        524.91       103.36 o                         
  -3   9   6        322.19        372.56        48.02 o                         
  -2   9   6       5153.81       5205.39       182.42 o                         
  -1   9   6        497.68        429.52        45.28 o                         
   0   9   6       2213.78       2104.28        60.01 o                         
   1   9   6       1617.43       1605.61        63.35 o                         
   2   9   6        572.25        519.39        23.93 o                         
   3   9   6       1497.64       1451.39        35.95 o                         
   4   9   6      10516.26      10609.34       333.08 o                         
   5   9   6         60.04         72.83        12.05 o                         
   6   9   6       2446.23       2334.63        71.25 o                         
   7   9   6       1196.13       1171.59        50.42 o                         
   8   9   6        447.77        404.81        32.55 o                         
   9   9   6       1202.65       1133.71        61.68 o                         
  10   9   6        534.26        488.09        51.84 o                         
  -3  10   6       1605.23       1531.64        92.75 o                         
  -2  10   6        358.87        333.43        55.52 o                         
  -1  10   6       1392.58       1574.94       117.21 o                         
   0  10   6       7313.70       7890.61       207.98 o                         
   1  10   6         22.59         76.54        59.76 o                         
   2  10   6      11994.47      11932.03       200.66 o                         
   3  10   6         10.37         10.47        12.84 o                         
   4  10   6       1372.72       1349.83        41.53 o                         
   5  10   6       1320.52       1277.52        37.30 o                         
   6  10   6       1195.90       1218.66        52.36 o                         
   7  10   6        560.26        546.59        37.70 o                         
   8  10   6       5359.63       5766.29       162.82 o                         
   9  10   6        114.35        118.68        32.60 o                         
  -2  11   6        107.12         43.23        47.59 o                         
  -1  11   6        190.47        176.48       120.41 o                         
   0  11   6        432.58        415.55        56.38 o                         
   1  11   6         37.03         19.98        69.15 o                         
   2  11   6         78.93         97.50        24.56 o                         
   3  11   6        103.66        126.99        36.20 o                         
   4  11   6       3622.28       3373.79       129.64 o                         
   5  11   6       5101.66       5422.81       163.94 o                         
   6  11   6        450.75        441.74        47.84 o                         
   7  11   6        861.65        778.57        48.35 o                         
   8  11   6        225.62        182.11        39.36 o                         
   9  11   6       1123.82       1046.48       154.76 o                         
  -1  12   6        269.77        310.88        62.80 o                         
   0  12   6       1239.47       1217.74       104.33 o                         
   1  12   6       1541.14       1580.79       103.97 o                         
   2  12   6        229.56        215.79        37.25 o                         
   3  12   6        164.20        170.26        83.68 o                         
   4  12   6       1227.20       1205.52        67.08 o                         
   5  12   6        183.74        165.79        45.18 o                         
   6  12   6        174.82        113.78        41.34 o                         
   7  12   6         11.71        -28.92        47.81 o                         
   8  12   6        169.32        171.95        43.90 o                         
   1  13   6        476.20        433.40        77.92 o                         
   2  13   6       1033.15        986.46        73.11 o                         
   3  13   6          7.63         70.00        70.00 o                         
   4  13   6        229.10        203.15        50.43 o                         
   5  13   6        257.64        243.31        45.26 o                         
   6  13   6        402.03        369.59        62.35 o                         
   7  13   6        869.55       1056.41       145.30 o                         
  -2  -8   7         88.42        120.34        56.35 o                         
  -1  -8   7       3726.08       3419.80       320.03 o                         
   0  -8   7          0.79        -40.59        83.66 o                         
   1  -8   7         35.65         66.71        69.15 o                         
  -4  -7   7        921.06        884.87       227.37 o                         
  -3  -7   7         37.39         71.28        39.79 o                         
  -2  -7   7       1015.95       1068.72        59.76 o                         
  -1  -7   7        323.53        254.42        87.12 o                         
   0  -7   7       1937.71       1783.10       124.13 o                         
   1  -7   7       1047.38        907.78        78.48 o                         
   2  -7   7        185.60        116.82        52.52 o                         
   3  -7   7        149.47         85.51        51.88 o                         
  -5  -6   7        149.64         62.61        58.58 o                         
  -4  -6   7         53.18         96.14        52.42 o                         
  -3  -6   7        122.19        199.44        47.04 o                         
  -2  -6   7        174.22        151.33        28.91 o                         
  -1  -6   7        408.50        315.84        40.00 o                         
   0  -6   7       1073.18        909.93       144.51 o                         
   1  -6   7       8430.10       8567.01       653.44 o                         
   2  -6   7        691.54        608.28       152.97 o                         
   3  -6   7       3247.90       2629.56       156.96 o                         
   4  -6   7       5477.33       5378.68       504.09 o                         
   5  -6   7         19.42         83.14        46.31 o                         
  -6  -5   7       1242.57       1143.21       100.68 o                         
  -5  -5   7        920.69        994.07        92.98 o                         
  -4  -5   7         35.74         31.69        43.07 o                         
  -3  -5   7       3307.56       3339.13       117.08 o                         
  -2  -5   7       2880.46       2933.06       110.62 o                         
  -1  -5   7       1324.77       1339.23        54.40 o                         
   0  -5   7       3668.36       3532.37       246.44 o                         
   1  -5   7         61.81         -5.70        67.45 o                         
   2  -5   7       5249.71       5173.20       284.88 o                         
   3  -5   7        658.47        535.26       101.69 o                         
   4  -5   7        427.43        341.16        53.11 o                         
   5  -5   7       7623.52       7542.80       461.65 o                         
   6  -5   7        557.85        521.80        64.93 o                         
  -6  -4   7       3198.11       3170.93       140.70 o                         
  -5  -4   7       1537.50       1407.68       114.65 o                         
  -4  -4   7       1581.25       1734.92        98.41 o                         
  -3  -4   7         69.04        127.80        35.37 o                         
  -2  -4   7        194.09        207.33        29.89 o                         
  -1  -4   7        971.71       1010.35       129.97 o                         
   0  -4   7       7094.39       7276.41       247.94 o                         
   1  -4   7        901.71        834.23        48.74 o                         
   2  -4   7       2142.10       2174.71       141.36 o                         
   3  -4   7        177.71        176.48        16.00 o                         
   4  -4   7       3533.46       3484.33        80.67 o                         
   5  -4   7        721.30        612.93        31.15 o                         
   6  -4   7          9.11         13.23        18.87 o                         
   7  -4   7       1548.40       1504.67        64.94 o                         
  -6  -3   7        669.84        605.26        58.73 o                         
  -5  -3   7        903.08        808.82        63.26 o                         
  -4  -3   7       1087.04        994.45       159.91 o                         
  -3  -3   7        899.74        822.85        58.14 o                         
  -2  -3   7      13024.50      13653.47       272.07 o                         
  -1  -3   7       5303.62       5455.11       121.21 o                         
   0  -3   7       3960.09       3978.59        93.36 o                         
   1  -3   7        199.85        186.18        20.50 o                         
   2  -3   7         56.40         60.57         8.79 o                         
   3  -3   7       6095.42       5955.36       116.49 o                         
   4  -3   7        747.38        793.44        28.94 o                         
   5  -3   7        413.37        436.80        30.75 o                         
   6  -3   7         11.63         11.89        35.00 o                         
   7  -3   7         22.31          4.55        20.84 o                         
   8  -3   7          0.60        -22.68        29.12 o                         
  -7  -2   7        218.70        220.28        37.57 o                         
  -6  -2   7          4.97         72.74        29.88 o                         
  -5  -2   7         39.56         77.93        23.52 o                         
  -4  -2   7        561.90        494.74        32.63 o                         
  -3  -2   7       2568.44       2524.02        52.74 o                         
  -2  -2   7       1572.21       1674.62        76.82 o                         
  -1  -2   7        496.39        504.56        26.26 o                         
   0  -2   7         37.33         39.27        15.11 o                         
   1  -2   7       5723.46       5884.67       117.23 o                         
   2  -2   7       1522.70       1583.36        41.10 o                         
   3  -2   7         81.08         94.18         9.00 o                         
   4  -2   7       1102.14       1117.48        27.20 o                         
   5  -2   7       8536.60       8856.27       147.44 o                         
   6  -2   7         66.29         73.82        25.61 o                         
   7  -2   7       7455.33       7864.86       149.48 o                         
   8  -2   7          1.16        -17.49        29.41 o                         
  -7  -1   7        808.82        667.67        52.16 o                         
  -6  -1   7         24.03         36.59        33.74 o                         
  -5  -1   7        198.34        188.76        20.53 o                         
  -4  -1   7      13183.59      12882.62       376.71 o                         
  -3  -1   7        155.29        139.80        28.18 o                         
  -2  -1   7       9950.81       9852.23       193.90 o                         
  -1  -1   7        477.56        430.12        29.91 o                         
   0  -1   7       3551.96       3440.27        60.11 o                         
   1  -1   7       3102.15       2890.32        57.36 o                         
   2  -1   7          5.59         13.15        10.24 o                         
   3  -1   7      20663.87      21312.81       420.09 o                         
   4  -1   7        107.89        131.50        11.95 o                         
   5  -1   7       2941.73       3038.62        56.69 o                         
   6  -1   7        106.62        118.58        26.47 o                         
   7  -1   7       1385.34       1340.74        45.79 o                         
   8  -1   7         39.10         54.75        39.27 o                         
   9  -1   7       3531.26       3557.31       111.62 o                         
  -7   0   7          2.42         21.46        32.22 o                         
  -6   0   7       2388.01       2243.97        77.96 o                         
  -5   0   7        117.79         84.15        20.11 o                         
  -4   0   7        919.48        867.83        35.91 o                         
  -3   0   7       1696.65       1660.45        36.99 o                         
  -2   0   7       3135.96       3248.41        49.09 o                         
  -1   0   7         39.64         52.55        11.37 o                         
   0   0   7      23222.72      22584.29       551.85 o                         
   1   0   7       9171.32       8807.03       294.39 o                         
   2   0   7        638.45        602.67        36.76 o                         
   3   0   7      10145.20      10258.33       138.30 o                         
   4   0   7        476.68        462.56        14.50 o                         
   5   0   7         35.02         35.29        12.81 o                         
   6   0   7        484.67        474.94        21.12 o                         
   7   0   7       3026.34       2974.81        92.65 o                         
   8   0   7        126.13        131.73        49.52 o                         
   9   0   7        454.86        444.21        34.97 o                         
  -7   1   7       1149.42       1106.26        78.19 o                         
  -6   1   7        287.17        211.45        29.70 o                         
  -5   1   7        117.08        101.36        23.35 o                         
  -4   1   7        712.24        678.52        30.33 o                         
  -3   1   7        279.06        255.16        35.02 o                         
  -2   1   7         29.36         27.57         3.17 o                         
  -1   1   7       1723.98       1723.69        26.03 o                         
   0   1   7       8372.82       8071.43       238.31 o                         
   1   1   7      29587.17      28535.29       472.74 o                         
   2   1   7      26830.02      26771.90       278.39 o                         
   3   1   7       1278.78       1288.08        22.38 o                         
   4   1   7       2700.52       2780.53        48.08 o                         
   5   1   7        263.08        263.25        12.64 o                         
   6   1   7       1382.04       1266.29        35.77 o                         
   7   1   7        160.16        161.40        29.03 o                         
   8   1   7         10.42         15.01        29.88 o                         
   9   1   7        560.65        561.91        35.26 o                         
  10   1   7         73.18         89.90        49.52 o                         
  -7   2   7       1123.06       1154.83        73.73 o                         
  -6   2   7        584.82        466.49        37.59 o                         
  -5   2   7          0.04         -4.68        20.86 o                         
  -4   2   7         94.18         83.68        18.32 o                         
  -3   2   7       1587.19       1549.68        35.78 o                         
  -2   2   7        264.26        266.51        12.08 o                         
  -1   2   7       6983.43       7003.60        91.29 o                         
   0   2   7       2764.48       2722.18        34.61 o                         
   1   2   7       7732.04       7646.11        80.17 o                         
   2   2   7       2915.67       2953.42        72.21 o                         
   3   2   7       2064.11       2043.66        40.32 o                         
   4   2   7       7455.88       7612.59        89.64 o                         
   5   2   7       8965.66       9383.66       114.00 o                         
   6   2   7         16.51         15.44        12.63 o                         
   7   2   7        130.66        103.53        17.48 o                         
   8   2   7        769.72        767.20        33.68 o                         
   9   2   7          2.55        -11.77        35.86 o                         
  10   2   7        418.01        384.30        36.47 o                         
  -7   3   7       1096.52       1062.20       144.49 o                         
  -6   3   7          4.28        -10.98        42.69 o                         
  -5   3   7       2327.29       2243.00       169.64 o                         
  -4   3   7         26.64         51.51        17.63 o                         
  -3   3   7        618.29        606.36        22.99 o                         
  -2   3   7         53.30         50.29        10.21 o                         
  -1   3   7      15608.48      15980.98       169.48 o                         
   0   3   7       3242.64       3262.63        78.26 o                         
   1   3   7        150.12        148.43         6.83 o                         
   2   3   7       5124.59       5119.62        56.60 o                         
   3   3   7       2535.53       2510.83        31.76 o                         
   4   3   7       8073.74       8399.18       102.18 o                         
   5   3   7        541.02        565.83        18.80 o                         
   6   3   7      18825.53      18884.90       656.63 o                         
   7   3   7        438.62        459.72        28.92 o                         
   8   3   7         64.50         54.30        31.59 o                         
   9   3   7       1512.26       1599.76        53.86 o                         
  10   3   7       1136.07       1197.18        54.22 o                         
  -6   4   7        172.34        244.60        76.00 o                         
  -5   4   7      10327.27      10718.52       565.19 o                         
  -4   4   7        411.05        369.35        25.59 o                         
  -3   4   7      10060.10      10111.38       286.66 o                         
  -2   4   7       6957.41       7105.33        98.72 o                         
  -1   4   7       1561.01       1603.36        24.63 o                         
   0   4   7        107.71         97.27         5.68 o                         
   1   4   7       7571.47       7628.34        79.30 o                         
   2   4   7        721.64        761.85        18.81 o                         
   3   4   7       7701.31       7687.82       110.37 o                         
   4   4   7        219.68        236.13         8.53 o                         
   5   4   7       4710.76       4832.06        63.79 o                         
   6   4   7       2709.00       2626.83        42.27 o                         
   7   4   7       1101.26       1087.46        31.45 o                         
   8   4   7       3958.94       3923.49        98.80 o                         
   9   4   7        528.70        458.11        29.90 o                         
  10   4   7        682.12        644.90        65.80 o                         
  -6   5   7         83.25         88.96        36.11 o                         
  -5   5   7         87.12         76.07        35.86 o                         
  -4   5   7        372.01        359.73        60.65 o                         
  -3   5   7        112.48        130.83        19.25 o                         
  -2   5   7       1352.67       1368.07        77.02 o                         
  -1   5   7      10800.94      11157.77       133.61 o                         
   0   5   7         71.42         70.11         5.93 o                         
   1   5   7         19.11         17.70         6.83 o                         
   2   5   7        231.50        214.91        17.08 o                         
   3   5   7       5316.97       5332.13       117.50 o                         
   4   5   7       5943.40       6058.14        83.88 o                         
   5   5   7      10205.18      10150.32       129.77 o                         
   6   5   7        307.76        256.33        23.92 o                         
   7   5   7        700.43        705.71        26.27 o                         
   8   5   7       1529.77       1455.87        44.80 o                         
   9   5   7         14.07         29.72        20.42 o                         
  10   5   7        832.25        832.51        49.51 o                         
  -6   6   7         68.28         46.76        50.01 o                         
  -5   6   7        441.87        390.95        42.87 o                         
  -4   6   7       1493.63       1504.15        91.55 o                         
  -3   6   7        994.87        957.99        51.31 o                         
  -2   6   7        798.34        773.84        31.21 o                         
  -1   6   7         99.44        131.55        20.49 o                         
   0   6   7        855.53        902.08        23.09 o                         
   1   6   7       3220.97       3219.00        48.21 o                         
   2   6   7       4096.38       4207.71        56.63 o                         
   3   6   7      12113.62      12329.70       157.89 o                         
   4   6   7        866.21        850.11        19.62 o                         
   5   6   7         10.04         17.73        11.95 o                         
   6   6   7       1596.15       1614.69        33.33 o                         
   7   6   7         38.02         62.36        16.27 o                         
   8   6   7       6056.99       5912.61       217.22 o                         
   9   6   7         16.88          3.75        24.20 o                         
  10   6   7        475.81        458.66        52.00 o                         
  -5   7   7         10.41         -7.55        44.39 o                         
  -4   7   7         28.55         13.92        36.71 o                         
  -3   7   7       4193.46       4565.26       124.55 o                         
  -2   7   7         53.47         30.31        30.75 o                         
  -1   7   7       2631.04       2585.13       117.50 o                         
   0   7   7       2642.82       2661.45        49.82 o                         
   1   7   7         91.57        112.31        16.22 o                         
   2   7   7       5494.76       5385.94       118.25 o                         
   3   7   7       2247.70       2216.63        42.51 o                         
   4   7   7       3343.00       3265.18        60.08 o                         
   5   7   7       1382.41       1399.03        29.61 o                         
   6   7   7        184.24        183.32        12.64 o                         
   7   7   7         47.74         74.28        18.11 o                         
   8   7   7       1743.43       1689.13       114.71 o                         
   9   7   7         66.11         40.02        25.85 o                         
  10   7   7       2530.37       2886.26       206.47 o                         
  -5   8   7        336.08        372.43        52.53 o                         
  -4   8   7        323.75        352.27        80.29 o                         
  -3   8   7        448.48        444.05        45.11 o                         
  -2   8   7       6323.86       6825.76       297.46 o                         
  -1   8   7       3438.59       3486.60       142.53 o                         
   0   8   7       1590.80       1469.17        56.76 o                         
   1   8   7      24576.50      24751.87       385.09 o                         
   2   8   7        735.87        709.54        35.91 o                         
   3   8   7       2353.02       2388.20        73.75 o                         
   4   8   7        618.43        676.60        28.72 o                         
   5   8   7          6.99          9.92         8.15 o                         
   6   8   7         20.23         40.98        16.90 o                         
   7   8   7       2128.25       1984.94        63.53 o                         
   8   8   7       3034.46       2915.48        89.20 o                         
   9   8   7       1755.06       1660.63        67.78 o                         
  10   8   7        223.24        125.03        62.34 o                         
  -4   9   7        120.32        126.79        67.45 o                         
  -3   9   7       1116.76       1101.52        99.19 o                         
  -2   9   7        514.51        495.92        47.60 o                         
  -1   9   7       1595.07       1541.36        69.64 o                         
   0   9   7        204.86        207.57        27.90 o                         
   1   9   7         35.52         23.98        12.05 o                         
   2   9   7       1868.71       1718.70        59.57 o                         
   3   9   7       3870.92       3747.85        69.51 o                         
   4   9   7       2475.16       2437.51        59.33 o                         
   5   9   7       2002.84       1945.83        51.42 o                         
   6   9   7       2304.79       2107.68        67.19 o                         
   7   9   7         45.91         37.88        19.68 o                         
   8   9   7        582.32        587.76        39.26 o                         
   9   9   7        134.15         92.71        33.55 o                         
  10   9   7          8.97          7.58        32.53 o                         
  -3  10   7       1303.04       1383.67       160.78 o                         
  -2  10   7         81.19         84.47        35.94 o                         
  -1  10   7       1661.93       1610.50        78.28 o                         
   0  10   7        702.70        691.47        58.12 o                         
   1  10   7         46.28         61.89        24.81 o                         
   2  10   7         33.50         51.23        24.76 o                         
   3  10   7       2890.25       2627.64       170.70 o                         
   4  10   7        432.57        427.97        26.37 o                         
   5  10   7       3128.21       3111.39       176.75 o                         
   6  10   7        616.89        593.72        36.19 o                         
   7  10   7        627.60        594.05        37.94 o                         
   8  10   7        196.09        235.46        43.70 o                         
   9  10   7         32.86          4.27        31.39 o                         
  -2  11   7          9.52         49.96        44.19 o                         
  -1  11   7         21.68         85.57        39.17 o                         
   0  11   7       1315.55       1460.63        73.72 o                         
   1  11   7        169.56        162.52        49.53 o                         
   2  11   7        287.76        239.76        87.12 o                         
   3  11   7        557.23        466.15        32.25 o                         
   4  11   7        348.09        227.87        48.69 o                         
   5  11   7        437.94        396.50        35.03 o                         
   6  11   7        744.74        775.07        46.52 o                         
   7  11   7       2229.83       2131.66        79.33 o                         
   8  11   7         35.52          4.32        30.63 o                         
   9  11   7        324.66        326.28        58.93 o                         
  -1  12   7         60.68        130.03        56.40 o                         
   0  12   7         22.75          1.68        44.48 o                         
   1  12   7        280.18        376.39       119.57 o                         
   2  12   7       3445.06       3532.58       140.55 o                         
   3  12   7         40.55         35.29        34.15 o                         
   4  12   7       6125.29       6009.27       193.94 o                         
   5  12   7        901.19        968.74        65.78 o                         
   6  12   7        213.20        212.82        41.35 o                         
   7  12   7       3373.65       3466.44       121.68 o                         
   8  12   7        115.91         90.99        75.99 o                         
   1  13   7       1055.64        972.20        97.84 o                         
   2  13   7        449.34        334.43        69.19 o                         
   3  13   7        113.74        150.89        93.07 o                         
   4  13   7        679.72        630.04        64.81 o                         
   5  13   7          8.59         -6.54        46.02 o                         
   6  13   7       1704.93       1682.81        93.71 o                         
   7  13   7        238.25        397.95       102.48 o                         
  -1  -7   8        715.99        475.90        73.49 o                         
   0  -7   8        719.31        628.52        78.32 o                         
   1  -7   8       2417.11       2194.03       313.48 o                         
   2  -7   8        807.56        604.11       102.56 o                         
  -3  -6   8          7.95         22.18        40.13 o                         
  -2  -6   8        144.26        109.03        34.27 o                         
  -1  -6   8        405.65        328.47        87.98 o                         
   0  -6   8         73.39         62.55        33.36 o                         
   1  -6   8        389.57        348.50        80.29 o                         
   2  -6   8       1459.15       1335.30        96.58 o                         
   3  -6   8       1557.20       1532.21       249.82 o                         
   4  -6   8        796.62        676.24        67.64 o                         
  -4  -5   8       1038.76       1114.84        94.31 o                         
  -3  -5   8       4721.76       5212.11       317.98 o                         
  -2  -5   8        782.16        779.20        45.93 o                         
  -1  -5   8       3793.53       3848.63       141.65 o                         
   0  -5   8        290.78        291.40        40.20 o                         
   1  -5   8         19.00         -1.85        41.68 o                         
   2  -5   8       1107.84        999.93        71.76 o                         
   3  -5   8        771.68        729.64        93.16 o                         
   4  -5   8         12.11         15.04        35.37 o                         
   5  -5   8        202.72        233.32        53.73 o                         
  -5  -4   8        208.27        199.72        60.06 o                         
  -4  -4   8       1453.60       1486.85        94.50 o                         
  -3  -4   8        164.63        164.36        47.69 o                         
  -2  -4   8          1.01          4.62        30.73 o                         
  -1  -4   8          5.25         30.55        22.56 o                         
   0  -4   8       9836.51       9877.22       305.73 o                         
   1  -4   8       1111.98       1071.86        52.51 o                         
   2  -4   8          1.34        -10.80        24.29 o                         
   3  -4   8        520.09        473.94        42.97 o                         
   4  -4   8       1472.32       1463.29       136.03 o                         
   5  -4   8         63.63         46.96        31.39 o                         
   6  -4   8       3260.58       3244.44       113.51 o                         
  -6  -3   8        441.30        422.34        56.26 o                         
  -5  -3   8        492.69        462.51        87.14 o                         
  -4  -3   8       1201.04       1133.15       129.99 o                         
  -3  -3   8       3977.96       4044.63       133.64 o                         
  -2  -3   8       1223.08       1159.94        54.92 o                         
  -1  -3   8        937.59       1003.01        57.29 o                         
   0  -3   8         29.38         78.81        18.47 o                         
   1  -3   8       4857.99       5062.13       179.86 o                         
   2  -3   8      13421.08      13717.12       430.97 o                         
   3  -3   8       1187.52       1024.86        45.35 o                         
   4  -3   8       8429.09       8495.50       210.16 o                         
   5  -3   8         73.04         64.12        23.34 o                         
   6  -3   8        479.09        378.03        37.76 o                         
   7  -3   8        242.44        268.66        33.15 o                         
  -6  -2   8          3.66          9.69        34.02 o                         
  -5  -2   8       1557.26       1513.53        71.27 o                         
  -4  -2   8        306.20        246.37        31.58 o                         
  -3  -2   8         38.88         28.26        36.71 o                         
  -2  -2   8        360.61        345.94        25.82 o                         
  -1  -2   8       2989.02       2948.75        92.03 o                         
   0  -2   8      14109.67      14311.37       246.42 o                         
   1  -2   8         55.16         52.24        19.64 o                         
   2  -2   8       5008.16       4938.35       162.76 o                         
   3  -2   8        506.98        495.10        16.79 o                         
   4  -2   8        508.86        508.17        23.92 o                         
   5  -2   8       3342.25       3433.61        75.85 o                         
   6  -2   8       4890.12       5040.17       105.81 o                         
   7  -2   8        173.80        149.89        23.53 o                         
   8  -2   8         85.40         75.13        27.46 o                         
  -6  -1   8       1235.56       1202.35       177.02 o                         
  -5  -1   8        161.97        141.77        33.15 o                         
  -4  -1   8        146.32         83.95        26.48 o                         
  -3  -1   8        164.78        194.76        24.56 o                         
  -2  -1   8        617.77        588.08        33.33 o                         
  -1  -1   8       4324.51       4102.82       216.79 o                         
   0  -1   8       7891.17       7844.86       314.38 o                         
   1  -1   8       5300.11       5391.53       155.19 o                         
   2  -1   8        311.96        344.55        47.84 o                         
   3  -1   8        784.93        780.74        25.65 o                         
   4  -1   8       2791.23       2800.04        57.02 o                         
   5  -1   8        121.08        115.79        16.78 o                         
   6  -1   8       1405.54       1426.21        41.09 o                         
   7  -1   8        976.90        964.45        36.03 o                         
   8  -1   8         20.28         -9.31        29.03 o                         
   9  -1   8        445.04        377.56        42.26 o                         
  -6   0   8        271.97        222.21        77.72 o                         
  -5   0   8       1236.39       1197.39        68.21 o                         
  -4   0   8        835.76        735.38        48.38 o                         
  -3   0   8       1049.97        957.78        32.85 o                         
  -2   0   8       8278.57       8527.72       441.70 o                         
  -1   0   8       3686.77       3700.11       166.75 o                         
   0   0   8       1997.56       1964.71        41.21 o                         
   1   0   8       1306.74       1321.41        33.14 o                         
   2   0   8         48.73         72.20        11.63 o                         
   3   0   8       9121.55       9489.38       306.59 o                         
   4   0   8       4512.25       4698.49        79.17 o                         
   5   0   8       1095.65       1060.06        37.63 o                         
   6   0   8        165.19        123.66        17.08 o                         
   7   0   8        181.98        163.57        27.33 o                         
   8   0   8        136.72         79.20        22.32 o                         
   9   0   8          0.29         24.79        32.05 o                         
  -6   1   8        282.71        271.34        46.26 o                         
  -5   1   8         35.76         25.61        30.97 o                         
  -4   1   8        214.11        186.51        21.74 o                         
  -3   1   8        694.63        633.15        27.93 o                         
  -2   1   8       4900.36       5012.95        86.12 o                         
  -1   1   8       2155.51       2016.82        70.29 o                         
   0   1   8          3.64         34.15        11.37 o                         
   1   1   8         43.05         44.64        12.29 o                         
   2   1   8       4940.23       4801.10       129.35 o                         
   3   1   8       6208.56       6271.08       104.58 o                         
   4   1   8         27.15         23.42         8.20 o                         
   5   1   8      18874.82      19684.03       256.48 o                         
   6   1   8        119.54         93.42        13.12 o                         
   7   1   8       1407.51       1404.55        45.55 o                         
   8   1   8        945.26        936.58        58.99 o                         
   9   1   8        803.57        778.88        40.88 o                         
  -6   2   8       3079.10       3247.14       141.74 o                         
  -5   2   8        339.51        362.88        33.16 o                         
  -4   2   8      13590.65      13241.13       264.33 o                         
  -3   2   8        528.70        469.92        25.29 o                         
  -2   2   8       1593.31       1571.51        36.91 o                         
  -1   2   8         95.35        117.55         6.56 o                         
   0   2   8       1529.78       1507.36        23.59 o                         
   1   2   8        947.61        941.98        18.72 o                         
   2   2   8       2436.75       2484.43        36.04 o                         
   3   2   8       8013.43       8224.69       127.58 o                         
   4   2   8       6316.22       6439.62        92.04 o                         
   5   2   8       1222.84       1216.90        29.48 o                         
   6   2   8       1697.28       1637.40        42.81 o                         
   7   2   8       4909.72       4843.72       103.75 o                         
   8   2   8         99.10         83.79        18.69 o                         
   9   2   8       3269.15       3302.25       262.46 o                         
  10   2   8         88.52         53.81        29.42 o                         
  -6   3   8         29.15         39.76        31.54 o                         
  -5   3   8         46.52         34.82        24.20 o                         
  -4   3   8        267.73        216.28        29.89 o                         
  -3   3   8         53.27         48.07        15.56 o                         
  -2   3   8      10999.80      10892.59       166.32 o                         
  -1   3   8        381.19        402.51        12.30 o                         
   0   3   8       3190.00       3372.16        79.05 o                         
   1   3   8        256.34        284.24        13.67 o                         
   2   3   8      12621.48      12468.86       146.60 o                         
   3   3   8       2798.58       2782.18        42.08 o                         
   4   3   8       3212.87       3204.08        58.43 o                         
   5   3   8         75.89         50.72         8.53 o                         
   6   3   8        430.29        410.55        18.33 o                         
   7   3   8         95.73         92.89        16.00 o                         
   8   3   8         88.26         69.32        21.35 o                         
   9   3   8       2441.32       2517.32        73.27 o                         
  10   3   8         46.65         37.08        24.59 o                         
  -6   4   8         93.23         73.74        30.96 o                         
  -5   4   8        122.02        125.29        31.54 o                         
  -4   4   8          3.66          0.37        40.98 o                         
  -3   4   8          6.33         15.18        15.77 o                         
  -2   4   8       1138.06       1098.95        36.78 o                         
  -1   4   8       1329.10       1362.23        57.34 o                         
   0   4   8       7756.89       7893.14       181.19 o                         
   1   4   8      19280.88      19865.83       206.74 o                         
   2   4   8      12944.98      13140.23       146.95 o                         
   3   4   8        210.95        210.01        10.25 o                         
   4   4   8        133.50        123.38         7.46 o                         
   5   4   8        277.08        274.85        11.90 o                         
   6   4   8       1002.37        947.63        24.80 o                         
   7   4   8       4459.30       4424.83       121.28 o                         
   8   4   8        488.14        529.97        31.56 o                         
   9   4   8       1026.52        992.59        43.53 o                         
  10   4   8        350.94        298.05        36.18 o                         
  -6   5   8        423.76        424.32        54.94 o                         
  -5   5   8        195.21        200.43        31.55 o                         
  -4   5   8        573.00        614.82        36.91 o                         
  -3   5   8       1604.45       1580.00        52.64 o                         
  -2   5   8       1198.53       1191.27        38.57 o                         
  -1   5   8       2917.17       3036.60       114.15 o                         
   0   5   8        199.28        195.86         9.00 o                         
   1   5   8       3190.05       3242.93        50.16 o                         
   2   5   8       2137.51       2227.42        34.55 o                         
   3   5   8       4965.52       5093.13        86.25 o                         
   4   5   8          4.63         30.93        11.10 o                         
   5   5   8       3986.84       3864.58        68.82 o                         
   6   5   8        309.82        288.02        16.23 o                         
   7   5   8       2944.02       2777.68        66.78 o                         
   8   5   8          9.13        -15.48        15.48 o                         
   9   5   8       3001.73       2889.33        92.88 o                         
  10   5   8        361.26        360.35        34.89 o                         
  -5   6   8         47.99         46.61        37.75 o                         
  -4   6   8        162.34        179.85        32.80 o                         
  -3   6   8       3284.08       3468.07       118.41 o                         
  -2   6   8        658.98        632.44        36.26 o                         
  -1   6   8       4139.34       4028.26        96.63 o                         
   0   6   8      12764.17      12882.47       156.26 o                         
   1   6   8       1782.53       1776.81        33.17 o                         
   2   6   8       5815.29       6020.57        78.14 o                         
   3   6   8       1902.75       1867.49        69.41 o                         
   4   6   8       3826.30       3848.76        63.11 o                         
   5   6   8        288.00        296.40        13.29 o                         
   6   6   8        260.66        256.34        13.12 o                         
   7   6   8       5082.12       5032.47       174.77 o                         
   8   6   8       2407.26       2295.57        80.53 o                         
   9   6   8        153.32         93.08        28.98 o                         
  10   6   8        123.58        126.11        38.57 o                         
  -5   7   8       3367.54       3498.43       138.77 o                         
  -4   7   8        995.23       1105.41        66.50 o                         
  -3   7   8         25.74         15.80        25.94 o                         
  -2   7   8       3389.23       3475.44       165.65 o                         
  -1   7   8        199.81        214.83        28.21 o                         
   0   7   8        287.99        266.60        27.33 o                         
   1   7   8       5670.23       5685.13        86.59 o                         
   2   7   8       1444.36       1388.47        53.08 o                         
   3   7   8        481.65        444.40        19.34 o                         
   4   7   8       3307.85       3361.38        70.58 o                         
   5   7   8       6281.29       6480.00       100.00 o                         
   6   7   8        440.13        404.47        20.91 o                         
   7   7   8          3.82         14.84        15.56 o                         
   8   7   8          0.60         -1.71        20.84 o                         
   9   7   8          0.89         33.57        26.84 o                         
  10   7   8         95.60         98.12        63.18 o                         
  -4   8   8         13.17         87.10        57.20 o                         
  -3   8   8        299.46        300.21        39.13 o                         
  -2   8   8        246.32        225.53        49.53 o                         
  -1   8   8       1275.12       1213.90        50.81 o                         
   0   8   8        137.21         99.24        21.11 o                         
   1   8   8       1228.72       1141.18        36.07 o                         
   2   8   8        969.99        933.31        28.40 o                         
   3   8   8       1604.15       1581.72        43.96 o                         
   4   8   8      10823.91      10852.14       175.40 o                         
   5   8   8       2580.08       2518.79       165.51 o                         
   6   8   8        733.31        797.73        28.45 o                         
   7   8   8          4.29         26.20        19.20 o                         
   8   8   8       1101.29       1023.30        45.96 o                         
   9   8   8          0.74         18.62        34.90 o                         
  10   8   8        111.34        232.48        45.47 o                         
  -3   9   8        367.06        347.74        47.15 o                         
  -2   9   8          0.37         17.15        39.27 o                         
  -1   9   8        141.08        137.51        26.48 o                         
   0   9   8       2015.19       1976.31        66.48 o                         
   1   9   8        449.46        446.18        24.22 o                         
   2   9   8         77.16        102.35        18.00 o                         
   3   9   8       4077.95       4124.40       110.89 o                         
   4   9   8        684.93        660.23        26.88 o                         
   5   9   8         18.64         18.21        13.89 o                         
   6   9   8       4346.46       4226.27       113.05 o                         
   7   9   8        116.24        125.72        27.46 o                         
   8   9   8       1187.06       1076.59        50.75 o                         
   9   9   8        484.67        407.64        47.86 o                         
  10   9   8        341.80        310.93        47.91 o                         
  -3  10   8       5125.16       5661.13       190.84 o                         
  -2  10   8         23.70        128.15        52.71 o                         
  -1  10   8        309.64        364.83        48.37 o                         
   0  10   8          9.22         22.39        32.00 o                         
   1  10   8       1353.18       1302.81        64.21 o                         
   2  10   8         10.45         21.61        18.17 o                         
   3  10   8       4720.02       4806.66       109.08 o                         
   4  10   8        108.16        126.03        19.68 o                         
   5  10   8        163.25        167.92        21.17 o                         
   6  10   8       4171.84       4045.23       112.39 o                         
   7  10   8        220.24        228.67        29.42 o                         
   8  10   8       3127.35       3212.95       110.92 o                         
   9  10   8        165.00        147.64        38.22 o                         
  -2  11   8         24.40         14.74        46.32 o                         
  -1  11   8       8468.72       9159.94       297.18 o                         
   0  11   8        264.72        285.14        50.70 o                         
   1  11   8       4912.25       5123.72       164.57 o                         
   2  11   8        140.82        154.49        29.44 o                         
   3  11   8        124.35        134.01        31.17 o                         
   4  11   8         10.46        -18.87        18.87 o                         
   5  11   8       1305.69       1185.03        48.45 o                         
   6  11   8        247.04        219.43        33.75 o                         
   7  11   8       1697.15       1700.27        72.13 o                         
   8  11   8          2.09        -19.40        33.19 o                         
   9  11   8         15.43         48.02        37.24 o                         
   0  12   8         61.06         75.82        36.94 o                         
   1  12   8        710.86        636.72        53.31 o                         
   2  12   8         21.32         47.81        46.10 o                         
   3  12   8       1364.74       1236.47        72.15 o                         
   4  12   8        729.39        673.42        45.95 o                         
   5  12   8          4.84        -35.58        35.58 o                         
   6  12   8         24.75         15.56        42.69 o                         
   7  12   8        983.73        993.34        59.83 o                         
   8  12   8        648.99        670.42        56.64 o                         
   2  13   8         70.44         95.47        78.55 o                         
   3  13   8       1685.27       1746.03       117.61 o                         
   4  13   8        530.96        426.64        60.99 o                         
   5  13   8          8.26         54.09        70.00 o                         
   6  13   8        662.01        603.26        80.32 o                         
   7  13   8         26.95         10.24       107.57 o                         
  -1  -6   9       1368.00       1336.27       104.58 o                         
   0  -6   9         42.45         37.01        48.11 o                         
   1  -6   9          9.42         21.24        67.44 o                         
   2  -6   9        440.89        323.60        59.82 o                         
  -3  -5   9        902.60        834.28        70.47 o                         
  -2  -5   9       1121.07       1045.33       117.99 o                         
  -1  -5   9          0.85         33.24       127.20 o                         
   0  -5   9       4287.71       4018.39       314.34 o                         
   1  -5   9       2889.65       2461.99       385.73 o                         
   2  -5   9        626.94        504.13        58.28 o                         
   3  -5   9       5284.80       5011.34       193.34 o                         
   4  -5   9       1816.84       1564.92       106.12 o                         
  -4  -4   9       1269.73       1315.44       132.55 o                         
  -3  -4   9         11.11        -47.04        47.04 o                         
  -2  -4   9        240.45        170.18       114.44 o                         
  -1  -4   9       7054.70       7276.40       222.28 o                         
   0  -4   9        835.29        753.63       107.70 o                         
   1  -4   9       4139.21       4267.95       172.93 o                         
   2  -4   9       1405.94       1285.93        68.92 o                         
   3  -4   9       1429.33       1359.09       131.74 o                         
   4  -4   9       2874.39       2909.13       125.15 o                         
   5  -4   9       1423.82       1328.22        81.23 o                         
  -4  -3   9        527.11        504.37        55.00 o                         
  -3  -3   9        349.31        325.07        49.54 o                         
  -2  -3   9        583.17        686.75        57.89 o                         
  -1  -3   9        462.10        460.04        82.87 o                         
   0  -3   9        477.47        577.25        82.87 o                         
   1  -3   9         18.36         19.57        20.13 o                         
   2  -3   9         20.75         69.46        36.71 o                         
   3  -3   9       2743.38       2620.74        96.62 o                         
   4  -3   9       1770.57       1668.55       123.26 o                         
   5  -3   9       1111.42        992.03        54.25 o                         
   6  -3   9       1665.48       1581.75        72.33 o                         
  -5  -2   9        210.55        195.66        59.78 o                         
  -4  -2   9       2478.78       2495.75       316.98 o                         
  -3  -2   9       5628.37       5868.16       183.00 o                         
  -2  -2   9        889.22        891.28        48.14 o                         
  -1  -2   9       1944.86       1953.97        55.85 o                         
   0  -2   9         15.24          3.41        20.49 o                         
   1  -2   9         17.50         37.56        29.88 o                         
   2  -2   9       4285.73       4283.88        97.88 o                         
   3  -2   9          4.83         24.76        20.52 o                         
   4  -2   9        457.29        342.43        32.55 o                         
   5  -2   9         74.06        104.85        29.03 o                         
   6  -2   9        475.78        480.24        40.60 o                         
   7  -2   9        640.54        515.92        43.87 o                         
  -5  -1   9         10.57         -8.29        29.41 o                         
  -4  -1   9         76.87         76.47        29.93 o                         
  -3  -1   9        145.58        156.54        26.48 o                         
  -2  -1   9       3031.63       3024.00        86.10 o                         
  -1  -1   9         54.05         74.06        21.22 o                         
   0  -1   9       3488.17       3362.69        85.87 o                         
   1  -1   9       2927.67       2966.82        89.23 o                         
   2  -1   9       3304.61       3196.71        76.41 o                         
   3  -1   9        507.16        503.39        30.14 o                         
   4  -1   9       9592.12       9856.43       248.80 o                         
   5  -1   9         18.51         32.44        16.80 o                         
   6  -1   9       4261.71       4734.84       110.20 o                         
   7  -1   9          2.22          3.63        93.05 o                         
   8  -1   9        771.50        695.27        59.82 o                         
  -5   0   9       5439.31       5208.16       176.34 o                         
  -4   0   9        778.72        750.19        44.72 o                         
  -3   0   9       1547.19       1483.45        57.48 o                         
  -2   0   9        404.26        430.73        43.57 o                         
  -1   0   9         71.84         52.57        15.77 o                         
   0   0   9       2150.74       2185.49       125.97 o                         
   1   0   9       1695.16       1695.88        58.23 o                         
   2   0   9      18321.79      18540.93       386.39 o                         
   3   0   9       1445.42       1476.26       120.68 o                         
   4   0   9        460.54        516.67        25.29 o                         
   5   0   9       1732.53       1834.20        45.29 o                         
   6   0   9       9226.93       9709.38       172.54 o                         
   7   0   9          7.35         -7.29        17.99 o                         
   8   0   9       2786.53       2888.71       134.56 o                         
   9   0   9        107.52        132.95        43.55 o                         
  -5   1   9         84.62        106.12        38.47 o                         
  -4   1   9         30.78         10.30        30.04 o                         
  -3   1   9       2120.48       2105.56        82.75 o                         
  -2   1   9        465.15        396.40        33.85 o                         
  -1   1   9       2758.46       2787.85       122.66 o                         
   0   1   9       5040.79       5033.99       147.30 o                         
   1   1   9       2583.41       2505.22        50.12 o                         
   2   1   9         58.41         60.71        13.66 o                         
   3   1   9        201.61        203.16         9.39 o                         
   4   1   9       1351.49       1320.07        34.85 o                         
   5   1   9       1274.94       1204.05        79.57 o                         
   6   1   9       1812.34       1805.17        48.49 o                         
   7   1   9          0.49        -10.86        15.37 o                         
   8   1   9       2363.14       2371.76        87.67 o                         
   9   1   9          2.08         -2.86        22.31 o                         
  -5   2   9        222.77        168.46        43.92 o                         
  -4   2   9         11.63         27.65        37.56 o                         
  -3   2   9        625.50        624.50        49.43 o                         
  -2   2   9        197.00        159.08        19.64 o                         
  -1   2   9       7297.63       7651.62       222.20 o                         
   0   2   9      12704.50      12617.76       339.40 o                         
   1   2   9       4683.94       4544.24        98.07 o                         
   2   2   9        379.58        385.53        21.75 o                         
   3   2   9        285.18        305.54        11.10 o                         
   4   2   9        543.38        540.09        18.13 o                         
   5   2   9         12.26         -4.55         8.99 o                         
   6   2   9          7.15          4.80        12.63 o                         
   7   2   9       1391.90       1313.16        45.22 o                         
   8   2   9        439.86        455.23        86.28 o                         
   9   2   9         45.32         61.14        24.55 o                         
  -5   3   9        944.40        903.17        67.28 o                         
  -4   3   9       1915.27       1964.47        85.30 o                         
  -3   3   9         12.53         15.03        15.06 o                         
  -2   3   9       5865.54       5904.90       124.58 o                         
  -1   3   9        184.81        179.34        11.05 o                         
   0   3   9       1417.98       1518.03        53.92 o                         
   1   3   9       4955.72       5208.95        75.44 o                         
   2   3   9       4508.08       4553.85        63.69 o                         
   3   3   9       1267.24       1238.99        23.39 o                         
   4   3   9       7709.26       8158.83       126.74 o                         
   5   3   9       1418.04       1504.50        34.10 o                         
   6   3   9        543.21        557.63        25.85 o                         
   7   3   9         27.12         28.54        17.07 o                         
   8   3   9        885.56        918.59        42.74 o                         
   9   3   9        365.21        307.69        46.12 o                         
  10   3   9       1456.26       1415.65        63.26 o                         
  -5   4   9        538.30        565.91        57.70 o                         
  -4   4   9        541.46        467.90        34.05 o                         
  -3   4   9        195.68        158.36        35.87 o                         
  -2   4   9       2764.46       2569.61       142.36 o                         
  -1   4   9        176.29        165.48        15.37 o                         
   0   4   9       5083.03       5308.20       173.19 o                         
   1   4   9       6194.60       6530.17        88.10 o                         
   2   4   9       2869.15       2922.01        49.79 o                         
   3   4   9       5436.76       5596.20        79.93 o                         
   4   4   9       2728.34       2780.64        46.11 o                         
   5   4   9       8134.81       8239.66       190.56 o                         
   6   4   9       2693.02       2670.91        62.12 o                         
   7   4   9        323.57        304.17        24.74 o                         
   8   4   9       2464.53       2463.81        63.54 o                         
   9   4   9        996.66        941.93        43.96 o                         
  10   4   9        324.56        308.95        32.01 o                         
  -5   5   9         57.76          1.83        34.95 o                         
  -4   5   9       1500.39       1485.60        61.60 o                         
  -3   5   9       3420.73       3323.31       142.45 o                         
  -2   5   9       1260.56       1220.29        61.59 o                         
  -1   5   9        366.12        350.17        27.47 o                         
   0   5   9        451.24        452.69        13.86 o                         
   1   5   9        221.53        196.43         7.47 o                         
   2   5   9        435.01        454.90        28.20 o                         
   3   5   9         46.65         43.28        10.25 o                         
   4   5   9      10613.39      10888.19       152.89 o                         
   5   5   9       4412.94       4644.77        81.47 o                         
   6   5   9          1.14          5.37        12.29 o                         
   7   5   9        973.00        947.47        35.32 o                         
   8   5   9        545.98        494.26        28.33 o                         
   9   5   9        400.36        426.42        32.24 o                         
  10   5   9        294.40        284.66        59.78 o                         
  -5   6   9        141.49        149.19        64.35 o                         
  -4   6   9        622.40        539.57        46.51 o                         
  -3   6   9        112.54        115.33        23.27 o                         
  -2   6   9       2873.35       2960.50        87.92 o                         
  -1   6   9          9.95        -15.37        16.90 o                         
   0   6   9         24.46         16.70        11.10 o                         
   1   6   9         54.76         63.60        10.87 o                         
   2   6   9       3775.16       3748.95       151.30 o                         
   3   6   9       7454.42       7709.06       108.94 o                         
   4   6   9        284.14        274.31        18.12 o                         
   5   6   9        634.40        663.27        22.97 o                         
   6   6   9        156.15        141.38        17.08 o                         
   7   6   9        608.50        643.60        42.73 o                         
   8   6   9         55.83         55.64        21.63 o                         
   9   6   9        680.53        574.99        40.47 o                         
  10   6   9        303.35        355.34        71.74 o                         
  -4   7   9         44.35         18.43        43.02 o                         
  -3   7   9          0.11        -26.48        26.48 o                         
  -2   7   9        130.45        114.73        32.80 o                         
  -1   7   9       3484.34       3299.12        92.87 o                         
   0   7   9       1108.82       1031.59        42.28 o                         
   1   7   9       4679.84       4733.58        88.19 o                         
   2   7   9       5238.86       5350.92       101.42 o                         
   3   7   9        380.52        385.78        23.07 o                         
   4   7   9        285.17        294.54        18.69 o                         
   5   7   9       3489.33       3406.08       133.98 o                         
   6   7   9          2.27          3.41        16.27 o                         
   7   7   9       3208.71       3407.50        79.87 o                         
   8   7   9        122.24        150.72        29.89 o                         
   9   7   9         21.21         16.45        24.73 o                         
  10   7   9       1558.69       1396.44        78.71 o                         
  -4   8   9       3701.02       4212.29       187.89 o                         
  -3   8   9        718.50        744.14        61.53 o                         
  -2   8   9        462.12        456.31        50.40 o                         
  -1   8   9        280.45        238.70        30.12 o                         
   0   8   9        268.70        282.30        39.29 o                         
   1   8   9          7.12          6.74        11.89 o                         
   2   8   9        751.22        748.87        32.76 o                         
   3   8   9       4604.68       4701.13       113.58 o                         
   4   8   9        425.79        405.90        22.86 o                         
   5   8   9        355.68        314.02        22.21 o                         
   6   8   9        962.08        893.37        30.68 o                         
   7   8   9       7724.55       7774.75       159.38 o                         
   8   8   9        176.21        106.90        29.13 o                         
   9   8   9       1603.72       1570.35        80.09 o                         
  10   8   9         41.51         37.38        69.15 o                         
  -3   9   9        424.14        392.28        48.28 o                         
  -2   9   9       4683.10       5130.53       162.16 o                         
  -1   9   9         78.40         54.93        75.13 o                         
   0   9   9      10915.34      11325.55       254.04 o                         
   1   9   9       1512.08       1453.73        48.11 o                         
   2   9   9         95.90        129.93        25.62 o                         
   3   9   9        360.44        379.19        24.22 o                         
   4   9   9        422.40        414.76        27.91 o                         
   5   9   9        736.99        677.83        28.73 o                         
   6   9   9        105.15         78.61        19.25 o                         
   7   9   9       1159.10       1141.61        47.76 o                         
   8   9   9        160.15        128.19        33.28 o                         
   9   9   9       1334.47       1270.50       114.61 o                         
  10   9   9        470.44        385.50        48.66 o                         
  -2  10   9         60.34         33.18        37.68 o                         
  -1  10   9          6.93         39.13        57.20 o                         
   0  10   9       2881.75       2922.74       172.32 o                         
   1  10   9        580.11        447.42        34.30 o                         
   2  10   9       1329.49       1302.18        51.33 o                         
   3  10   9        989.02        933.57        45.32 o                         
   4  10   9        287.15        280.75        57.22 o                         
   5  10   9        251.69        249.65        28.18 o                         
   6  10   9       1200.41       1132.71        88.95 o                         
   7  10   9          7.92          8.78        28.68 o                         
   8  10   9         15.40         48.66        37.43 o                         
   9  10   9        209.64        144.95        39.75 o                         
  -1  11   9         79.93         33.82        40.11 o                         
   0  11   9         50.77        105.00        35.24 o                         
   1  11   9        505.92        463.27        43.57 o                         
   2  11   9       2549.02       2560.50        87.70 o                         
   3  11   9        848.42        763.97        50.91 o                         
   4  11   9       1533.75       1527.82        53.86 o                         
   5  11   9       2139.92       1943.04        68.24 o                         
   6  11   9          9.42         28.00        22.73 o                         
   7  11   9          2.40         22.69        45.25 o                         
   8  11   9          8.87         13.28        29.56 o                         
   9  11   9        169.07        225.25        48.97 o                         
   0  12   9        210.43        181.71        38.59 o                         
   1  12   9       1482.07       1514.57        78.61 o                         
   2  12   9       2913.61       2761.08       105.47 o                         
   3  12   9       1030.35        942.27        56.83 o                         
   4  12   9       1242.35       1085.34       100.92 o                         
   5  12   9         41.81         40.98        22.97 o                         
   6  12   9        727.85        554.47        42.28 o                         
   7  12   9        121.19         90.13        43.27 o                         
   8  12   9        570.66        522.92        73.48 o                         
   2  13   9        203.36        167.31        48.04 o                         
   3  13   9        947.33        850.86        76.08 o                         
   4  13   9       1332.99       1235.13        75.63 o                         
   5  13   9        649.78        554.45       129.88 o                         
   6  13   9       5586.64       5792.38       210.55 o                         
   0  -5  10        399.17        353.91       122.15 o                         
   1  -5  10       1047.53        894.36       233.39 o                         
   2  -5  10       1036.27       1085.61       100.82 o                         
  -2  -4  10       1259.64       1272.48        95.78 o                         
  -1  -4  10         17.77        -44.39        44.39 o                         
   0  -4  10         84.97         44.00        36.71 o                         
   1  -4  10        104.92        126.03        36.94 o                         
   2  -4  10       2994.94       2619.00       132.87 o                         
   3  -4  10        232.47        214.27        49.65 o                         
   4  -4  10        470.07        441.90        56.90 o                         
  -3  -3  10        215.29        193.06        57.22 o                         
  -2  -3  10          5.01        -17.07        46.10 o                         
  -1  -3  10       3821.21       4156.10       188.84 o                         
   0  -3  10          0.25         11.95        25.61 o                         
   1  -3  10       1683.34       1503.13        96.70 o                         
   2  -3  10        156.58        162.67        37.34 o                         
   3  -3  10       3785.46       3635.31       146.72 o                         
   4  -3  10        227.07        254.26        44.32 o                         
   5  -3  10        268.54        243.14        37.92 o                         
  -4  -2  10       1905.61       1939.98       107.26 o                         
  -3  -2  10        186.95        192.97        39.04 o                         
  -2  -2  10         60.27         53.50        34.90 o                         
  -1  -2  10       2905.46       3218.50       111.46 o                         
   0  -2  10       1275.58       1313.80        61.58 o                         
   1  -2  10      10968.56      11362.38       263.80 o                         
   2  -2  10        490.80        472.33        53.82 o                         
   3  -2  10       1553.24       1685.57        94.13 o                         
   4  -2  10         38.32         28.36        30.35 o                         
   5  -2  10       4307.10       4587.09       143.27 o                         
   6  -2  10        388.77        352.76        53.81 o                         
  -4  -1  10          2.32         10.36        39.27 o                         
  -3  -1  10        768.85        726.93        64.10 o                         
  -2  -1  10        491.04        479.75        75.18 o                         
  -1  -1  10       7006.74       7280.80       188.08 o                         
   0  -1  10        155.45        163.95        35.86 o                         
   1  -1  10         47.56         49.52        20.49 o                         
   2  -1  10         88.47        116.12        27.32 o                         
   3  -1  10       4214.86       4261.92       112.94 o                         
   4  -1  10       2618.29       2718.85       121.71 o                         
   5  -1  10       1509.35       1490.45        87.27 o                         
   6  -1  10          4.87        -10.46        28.68 o                         
   7  -1  10        319.69        251.86        34.47 o                         
  -4   0  10          8.44         -0.61        31.57 o                         
  -3   0  10         23.62         46.96        30.18 o                         
  -2   0  10       3422.96       3373.44       103.13 o                         
  -1   0  10       1003.43        922.44        61.56 o                         
   0   0  10        398.79        396.37        25.63 o                         
   1   0  10         35.29         25.61        18.78 o                         
   2   0  10         28.89         28.69        17.93 o                         
   3   0  10        744.11        732.76        61.54 o                         
   4   0  10       1276.04       1263.81       114.63 o                         
   5   0  10       2021.12       2123.11        72.39 o                         
   6   0  10       2912.59       3076.22       103.74 o                         
   7   0  10         18.19        -13.59        28.68 o                         
   8   0  10       1373.52       1459.58       204.42 o                         
  -5   1  10        466.32        423.32        55.71 o                         
  -4   1  10        346.37        384.70        49.39 o                         
  -3   1  10       5768.13       5958.98       806.66 o                         
  -2   1  10         78.05         26.66        42.69 o                         
  -1   1  10        510.95        533.83        63.23 o                         
   0   1  10       1024.67       1012.14        66.70 o                         
   1   1  10        345.83        354.86        20.18 o                         
   2   1  10       3326.31       3464.41       101.59 o                         
   3   1  10        877.62        878.70        42.97 o                         
   4   1  10       5060.23       5149.36       370.99 o                         
   5   1  10        366.33        413.87        40.61 o                         
   6   1  10         39.40         36.63        35.86 o                         
   7   1  10         75.51        115.81        36.45 o                         
   8   1  10       1892.70       1886.46        92.11 o                         
  -5   2  10        354.08        327.98        95.66 o                         
  -4   2  10        443.31        350.50        48.35 o                         
  -3   2  10         81.96        113.47       100.75 o                         
  -2   2  10       1228.36       1163.70        59.41 o                         
  -1   2  10        633.44        668.04        41.93 o                         
   0   2  10        464.13        374.11        39.30 o                         
   1   2  10       4186.62       4136.34        90.79 o                         
   2   2  10      10635.12      10714.52       191.64 o                         
   3   2  10       1983.92       1927.68        57.75 o                         
   4   2  10       6064.17       6262.61       311.33 o                         
   5   2  10       1247.42       1196.41        41.62 o                         
   6   2  10          1.13         31.92        13.84 o                         
   7   2  10       1612.32       1613.21        60.51 o                         
   8   2  10       1616.11       1707.90       226.75 o                         
   9   2  10        305.62        274.41        46.12 o                         
  -5   3  10       2175.39       2273.74       119.77 o                         
  -4   3  10        655.40        542.99        52.52 o                         
  -3   3  10        119.09        135.66        35.86 o                         
  -2   3  10       1931.61       1866.42        98.47 o                         
  -1   3  10        175.03        212.95        41.84 o                         
   0   3  10        903.92        903.85        35.42 o                         
   1   3  10       1626.05       1530.77        89.04 o                         
   2   3  10       2531.12       2525.76        44.67 o                         
   3   3  10       7453.36       7509.16       145.29 o                         
   4   3  10       4391.42       4480.60        87.13 o                         
   5   3  10        745.24        693.66        29.06 o                         
   6   3  10       4374.71       4396.88       112.62 o                         
   7   3  10       1224.68       1144.53        41.40 o                         
   8   3  10        314.81        289.72        27.91 o                         
   9   3  10        173.01        136.08        38.43 o                         
  -4   4  10        292.03        306.75        48.33 o                         
  -3   4  10       2429.17       2367.10       121.66 o                         
  -2   4  10         79.15         25.00        26.12 o                         
  -1   4  10        460.96        420.43        24.75 o                         
   0   4  10        497.73        493.74        26.49 o                         
   1   4  10       2464.05       2523.85        45.31 o                         
   2   4  10       1071.31       1039.77        50.46 o                         
   3   4  10         74.86         95.81         9.00 o                         
   4   4  10        257.98        239.72        17.48 o                         
   5   4  10        715.83        712.43        25.47 o                         
   6   4  10         10.42          3.07        14.21 o                         
   7   4  10        189.72        176.82        21.11 o                         
   8   4  10       2508.03       2623.81       144.81 o                         
   9   4  10        161.78        166.61        29.89 o                         
  -4   5  10         61.49         93.09        46.43 o                         
  -3   5  10        926.88        896.51        62.85 o                         
  -2   5  10       2624.54       2531.02        83.02 o                         
  -1   5  10       2205.75       2321.38        95.09 o                         
   0   5  10      11533.41      12408.83       212.27 o                         
   1   5  10       2733.04       2783.43        58.07 o                         
   2   5  10        233.43        230.07        14.52 o                         
   3   5  10        852.23        830.32        20.45 o                         
   4   5  10       2362.93       2396.06        43.94 o                         
   5   5  10          7.85         19.23        13.66 o                         
   6   5  10       1257.94       1191.59        37.81 o                         
   7   5  10        537.06        467.94        25.85 o                         
   8   5  10        261.64        243.31        27.08 o                         
   9   5  10       1381.71       1266.78        48.98 o                         
  10   5  10        229.10        292.42        74.30 o                         
  -4   6  10       2933.12       2964.15       173.78 o                         
  -3   6  10       1190.36       1119.81        59.22 o                         
  -2   6  10        939.40        814.86        45.89 o                         
  -1   6  10        239.46        192.45        34.16 o                         
   0   6  10       1343.99       1365.31        42.64 o                         
   1   6  10       1093.57       1147.79        35.30 o                         
   2   6  10       6841.08       7051.54       254.80 o                         
   3   6  10          8.54         -8.09        24.76 o                         
   4   6  10       1825.47       1852.25        71.08 o                         
   5   6  10        112.16        106.45        13.90 o                         
   6   6  10       6576.10       6450.04       132.15 o                         
   7   6  10        426.60        466.38        25.29 o                         
   8   6  10       3256.29       3244.79        99.45 o                         
   9   6  10        228.35        240.04        31.33 o                         
  10   6  10       1151.70       1077.47        67.55 o                         
  -3   7  10       1566.19       1492.80        75.61 o                         
  -2   7  10        231.54        223.18        33.75 o                         
  -1   7  10       4801.53       4804.09       125.86 o                         
   0   7  10       4469.94       4539.93       156.47 o                         
   1   7  10       2995.59       3150.49        67.94 o                         
   2   7  10        526.12        511.65        27.17 o                         
   3   7  10        616.60        616.57        29.68 o                         
   4   7  10       4126.60       4383.71       132.38 o                         
   5   7  10       1274.10       1219.36        38.49 o                         
   6   7  10       2881.16       2927.15        83.58 o                         
   7   7  10        385.30        366.80        28.92 o                         
   8   7  10        194.28        134.92        25.94 o                         
   9   7  10        103.36        149.58        32.60 o                         
  10   7  10       3117.10       3439.71       128.24 o                         
  -3   8  10       1193.91       1079.05        74.39 o                         
  -2   8  10         39.12         30.33        79.40 o                         
  -1   8  10       1431.24       1403.13        60.87 o                         
   0   8  10         22.44         43.08        25.77 o                         
   1   8  10        796.26        796.84        53.85 o                         
   2   8  10        696.89        690.64        51.28 o                         
   3   8  10        405.95        390.95        25.63 o                         
   4   8  10       1406.87       1355.20        47.92 o                         
   5   8  10        356.30        372.39        23.80 o                         
   6   8  10       1552.23       1598.46        63.33 o                         
   7   8  10          1.09        -12.59        22.20 o                         
   8   8  10         98.15         99.98        94.78 o                         
   9   8  10        239.61        243.20        35.25 o                         
  10   8  10        138.44         79.20        43.93 o                         
  -2   9  10        889.28        891.92        95.73 o                         
  -1   9  10         51.74          5.99        29.42 o                         
   0   9  10         96.99        111.43        33.80 o                         
   1   9  10        731.42        720.94        62.39 o                         
   2   9  10       1411.90       1382.62        42.94 o                         
   3   9  10       3450.96       3508.87       119.31 o                         
   4   9  10       1626.09       1725.20        52.89 o                         
   5   9  10         63.37         64.84        20.10 o                         
   6   9  10       1662.85       1688.54       110.41 o                         
   7   9  10        317.62        270.36        54.66 o                         
   8   9  10          0.65        -14.11        61.47 o                         
   9   9  10        161.44        202.77        37.34 o                         
  -1  10  10        913.40        840.26       107.70 o                         
   0  10  10       1073.72        999.93        58.00 o                         
   1  10  10        313.09        271.23        51.25 o                         
   2  10  10       4978.62       5139.82       163.35 o                         
   3  10  10       3459.83       3367.26       100.64 o                         
   4  10  10          9.56         72.73        19.58 o                         
   5  10  10       1017.05        982.10        82.08 o                         
   6  10  10        516.81        514.97        70.06 o                         
   7  10  10        114.71        153.98        30.77 o                         
   8  10  10       1270.64       1182.97        64.63 o                         
   9  10  10        517.25        514.48        48.28 o                         
   0  11  10        802.51        812.91        60.60 o                         
   1  11  10         17.56          0.15        28.35 o                         
   2  11  10        180.35        178.66        36.46 o                         
   3  11  10         21.41         17.07        33.30 o                         
   4  11  10        716.18        635.26        47.00 o                         
   5  11  10       5748.61       5990.61       165.56 o                         
   6  11  10        883.19        913.59        54.36 o                         
   7  11  10       2614.02       2581.20       141.38 o                         
   8  11  10         36.36         27.16        36.71 o                         
   1  12  10        848.90        905.88        59.82 o                         
   2  12  10       1687.26       1684.16        77.99 o                         
   3  12  10        319.74        248.08        50.39 o                         
   4  12  10         65.07         87.27        41.08 o                         
   5  12  10          6.30         30.73        44.39 o                         
   6  12  10          1.16        -14.04        37.33 o                         
   7  12  10         86.21         97.37        28.90 o                         
   3  13  10        197.33        188.82        35.02 o                         
   4  13  10         10.96         -4.23        49.52 o                         
   5  13  10         83.45         62.25        47.59 o                         
  -1  -3  11        193.97        232.27        83.69 o                         
   0  -3  11        385.65        333.12        82.00 o                         
   1  -3  11        340.01        271.61        59.79 o                         
   2  -3  11       3946.77       3974.71       333.03 o                         
   3  -3  11        565.97        542.59        57.21 o                         
   4  -3  11        398.41        342.49        82.00 o                         
  -2  -2  11        361.10        343.36        58.08 o                         
  -1  -2  11        105.15         20.49        35.86 o                         
   0  -2  11         57.22         22.20        56.35 o                         
   1  -2  11        917.30        861.66        70.10 o                         
   2  -2  11         73.13         58.06        44.40 o                         
   3  -2  11       2977.69       2985.94       125.66 o                         
   4  -2  11       1459.18       1500.20        71.35 o                         
   5  -2  11       2430.19       2382.55        99.31 o                         
  -3  -1  11         36.97        -42.10        49.91 o                         
  -2  -1  11       2731.98       2622.77       108.89 o                         
  -1  -1  11        263.12        259.62        35.87 o                         
   0  -1  11        122.11        153.69        25.62 o                         
   1  -1  11        156.83        124.67        27.32 o                         
   2  -1  11        586.48        543.43        41.01 o                         
   3  -1  11       1970.75       2061.94       203.77 o                         
   4  -1  11        161.94        147.27        36.00 o                         
   5  -1  11        243.74        206.80        39.36 o                         
   6  -1  11        609.91        526.28        52.94 o                         
  -3   0  11       1830.83       1860.21       108.69 o                         
  -2   0  11        261.55        248.11        34.28 o                         
  -1   0  11        125.73         87.09        29.03 o                         
   0   0  11       2788.33       3044.96        87.44 o                         
   1   0  11       6366.87       6369.39       165.48 o                         
   2   0  11         31.92         47.81        25.61 o                         
   3   0  11       2430.22       2399.86       136.24 o                         
   4   0  11        177.04        242.25        39.28 o                         
   5   0  11         13.77         58.73        52.08 o                         
   6   0  11          6.92        -18.21        32.07 o                         
   7   0  11        731.56        737.73        64.39 o                         
  -3   1  11       2044.88       1905.34        82.30 o                         
  -2   1  11        263.04        277.64        34.78 o                         
  -1   1  11       3625.35       3855.78       237.75 o                         
   0   1  11       3213.78       3310.50       102.95 o                         
   1   1  11       4694.92       4729.50       147.90 o                         
   2   1  11       3508.48       3592.35       195.71 o                         
   3   1  11        244.99        250.50        71.74 o                         
   4   1  11        711.09        676.67        45.21 o                         
   5   1  11       6963.31       7459.50       210.30 o                         
   6   1  11         30.60         33.68        40.13 o                         
   7   1  11         62.56         77.97        37.20 o                         
   8   1  11        368.03        346.56        51.56 o                         
  -4   2  11        117.99         71.32       137.47 o                         
  -3   2  11        204.79        123.01        44.74 o                         
  -2   2  11         83.96        106.45        37.58 o                         
  -1   2  11       2038.96       2074.70        86.41 o                         
   0   2  11        287.06        246.40        39.13 o                         
   1   2  11        348.37        321.22        23.07 o                         
   2   2  11       1263.39       1221.19        43.89 o                         
   3   2  11        611.41        658.03        40.42 o                         
   4   2  11       5053.26       5201.74       188.01 o                         
   5   2  11        150.36        187.86        35.01 o                         
   6   2  11        159.67        213.13        50.38 o                         
   7   2  11       1732.33       1651.25        81.05 o                         
   8   2  11         85.75         96.69        36.64 o                         
  -4   3  11         20.74         72.04        42.61 o                         
  -3   3  11        222.17        288.41        45.24 o                         
  -2   3  11       2125.19       2110.32       154.14 o                         
  -1   3  11       2963.46       2713.57       127.90 o                         
   0   3  11         13.51         17.32        25.27 o                         
   1   3  11          8.82         11.20        13.39 o                         
   2   3  11        594.51        627.77        37.28 o                         
   3   3  11       1313.49       1377.01        56.13 o                         
   4   3  11       2766.91       2742.70        91.97 o                         
   5   3  11        147.55        129.60        26.58 o                         
   6   3  11       3769.04       3897.77       122.38 o                         
   7   3  11         29.19         -4.08        27.41 o                         
   8   3  11         38.75         29.83        29.38 o                         
   9   3  11         32.12        107.37       128.06 o                         
  -3   4  11       2502.86       2610.39       124.25 o                         
  -2   4  11         56.45         24.31        39.37 o                         
  -1   4  11        568.21        508.71        70.06 o                         
   0   4  11        386.09        362.17        41.00 o                         
   1   4  11       3342.67       3427.60        82.47 o                         
   2   4  11         29.87         45.86        16.39 o                         
   3   4  11       2432.19       2483.18        71.48 o                         
   4   4  11       2477.15       2518.64        58.03 o                         
   5   4  11       1438.38       1353.44        63.32 o                         
   6   4  11       1610.73       1601.71        43.52 o                         
   7   4  11       1178.22       1169.42       107.75 o                         
   8   4  11       1551.36       1550.88        57.93 o                         
   9   4  11         86.10         50.95        29.42 o                         
  -3   5  11        389.50        292.72        57.38 o                         
  -2   5  11        599.43        552.30        64.23 o                         
  -1   5  11       4073.38       4208.23       332.40 o                         
   0   5  11       4523.74       4092.09       306.05 o                         
   1   5  11        401.09        388.44        19.33 o                         
   2   5  11       2342.41       2307.31        59.54 o                         
   3   5  11       8596.66       9098.03       163.86 o                         
   4   5  11        549.47        508.32        25.63 o                         
   5   5  11       1726.13       1774.98        53.10 o                         
   6   5  11          5.36         -8.65        17.99 o                         
   7   5  11        177.99        147.92        23.34 o                         
   8   5  11         66.19         87.23        29.12 o                         
   9   5  11        651.13        627.64        44.09 o                         
  -3   6  11        223.01        157.49        55.25 o                         
  -1   6  11        380.92        385.64        50.06 o                         
   0   6  11        506.39        512.49        34.29 o                         
   1   6  11       2935.85       3148.88        68.61 o                         
   2   6  11         51.51         45.36        13.85 o                         
   3   6  11       2111.04       2245.33        71.10 o                         
   4   6  11       2645.54       2818.84        81.45 o                         
   5   6  11        453.99        457.18        24.22 o                         
   6   6  11        300.36        238.06        30.75 o                         
   7   6  11       1635.95       1623.08        72.74 o                         
   8   6  11        453.77        380.84        76.03 o                         
   9   6  11        105.69        166.31        39.79 o                         
  -3   7  11        836.36        861.88       170.08 o                         
  -2   7  11        199.61        117.01        70.88 o                         
  -1   7  11        106.25         40.13        22.94 o                         
   0   7  11        356.30        350.43        38.44 o                         
   1   7  11       1182.92       1220.57        58.16 o                         
   2   7  11       1514.08       1585.16        54.14 o                         
   3   7  11         18.17          9.53        14.34 o                         
   4   7  11         14.15          7.76        13.12 o                         
   5   7  11        998.78        982.49        41.90 o                         
   6   7  11          6.34         27.55        17.99 o                         
   7   7  11        656.35        761.80        40.88 o                         
   8   7  11       1059.65       1054.31        54.41 o                         
   9   7  11         20.56         63.36        33.05 o                         
  -2   8  11       1547.20       1429.39       107.66 o                         
  -1   8  11        982.82        948.87        57.34 o                         
   0   8  11        650.21        594.76        38.67 o                         
   1   8  11       3868.61       4040.53        92.84 o                         
   2   8  11       3236.54       3392.95        80.08 o                         
   3   8  11        190.75        177.01        20.11 o                         
   4   8  11       1771.64       1700.39        52.61 o                         
   5   8  11        147.68        135.44        18.69 o                         
   6   8  11        188.25        230.70        35.01 o                         
   7   8  11        837.47        861.07        45.89 o                         
   8   8  11        633.59        588.77        44.43 o                         
   9   8  11       1972.36       1992.99        87.76 o                         
  -1   9  11        517.41        422.20        44.65 o                         
   0   9  11        861.50        869.63        79.49 o                         
   1   9  11        289.60        335.08        35.25 o                         
   2   9  11        901.64        882.22        36.27 o                         
   3   9  11        109.74        122.98        20.49 o                         
   4   9  11       1943.36       1965.94        60.42 o                         
   5   9  11       1221.07       1213.64        45.53 o                         
   6   9  11       8739.33       9230.94       221.31 o                         
   7   9  11        142.39        125.19        27.70 o                         
   8   9  11        465.57        493.48        60.65 o                         
   9   9  11        355.63        241.66        44.25 o                         
  -1  10  11       1007.65        970.15       118.83 o                         
   0  10  11          3.68         19.38        34.39 o                         
   1  10  11         31.89         26.52        35.86 o                         
   2  10  11       2714.95       2707.50       114.30 o                         
   3  10  11        194.72        168.56        25.86 o                         
   4  10  11        646.16        636.59        35.71 o                         
   5  10  11       1074.66        967.12        42.75 o                         
   6  10  11          7.74         30.36        24.55 o                         
   7  10  11          2.11          5.84        30.73 o                         
   8  10  11       1522.99       1622.92        77.43 o                         
   1  11  11         57.10         22.27        30.11 o                         
   2  11  11          2.89         -7.05        27.69 o                         
   3  11  11        162.92        141.27        53.80 o                         
   4  11  11        219.19        244.65        26.54 o                         
   5  11  11          8.96         13.11        28.20 o                         
   6  11  11        126.52        188.47        56.35 o                         
   7  11  11         55.42         87.08        31.39 o                         
   8  11  11        565.40        489.67        47.92 o                         
   2  12  11       1532.80       1469.82        74.34 o                         
   3  12  11        397.13        381.04        44.71 o                         
   4  12  11       1438.35       1352.32       101.59 o                         
   5  12  11          3.59         -1.68        35.23 o                         
   6  12  11        147.39        158.34        42.25 o                         
   0  -2  12       2759.84       2762.52       231.35 o                         
   1  -2  12        980.55        902.71       129.94 o                         
   2  -2  12       2122.49       1989.70       123.29 o                         
   3  -2  12        663.76        521.23        64.94 o                         
  -1  -1  12        614.50        727.96       109.37 o                         
   0  -1  12       2101.30       1945.21       181.51 o                         
   1  -1  12        529.17        516.02        88.85 o                         
   2  -1  12          6.28         29.03        37.56 o                         
   3  -1  12        103.69        107.58        59.77 o                         
   4  -1  12       3849.10       3990.48       206.91 o                         
   5  -1  12       1001.66        898.59       137.63 o                         
  -2   0  12       1171.22       1097.89        75.24 o                         
  -1   0  12        226.56        175.92        40.99 o                         
   0   0  12        433.51        389.53        58.09 o                         
   1   0  12        596.35        469.94        42.72 o                         
   2   0  12       2031.87       2063.39        92.47 o                         
   3   0  12       2779.51       2882.51       103.93 o                         
   4   0  12         41.59         31.21        32.53 o                         
   5   0  12         64.83         14.87        37.37 o                         
   6   0  12        501.02        523.27        56.17 o                         
  -2   1  12         36.88         14.56        40.98 o                         
  -1   1  12         48.23         70.64        29.44 o                         
   0   1  12         91.21         87.09        30.74 o                         
   1   1  12         21.99        -22.20        25.61 o                         
   2   1  12        144.41        131.50        34.16 o                         
   3   1  12       6549.69       6828.65       423.16 o                         
   4   1  12        836.93        813.60        55.33 o                         
   5   1  12       3591.41       3976.18       147.79 o                         
   6   1  12         32.16         54.64        34.10 o                         
   7   1  12        592.01        565.56        74.33 o                         
  -2   2  12        142.89        159.67        59.17 o                         
  -1   2  12         32.51         25.74        28.96 o                         
   0   2  12       1220.90       1163.39        51.53 o                         
   1   2  12         79.53         33.71        40.13 o                         
   2   2  12         23.13         40.13        42.69 o                         
   3   2  12       2078.15       2115.48        82.16 o                         
   4   2  12        269.64        216.58        83.70 o                         
   5   2  12        350.80        392.62        40.61 o                         
   6   2  12        125.58         75.49        46.11 o                         
   7   2  12       5443.24       6238.95       265.76 o                         
  -2   3  12       2515.17       2760.35       159.14 o                         
  -1   3  12       1092.54        993.94        76.78 o                         
   0   3  12       1275.34       1077.26        77.17 o                         
   1   3  12       4482.93       4941.84       181.30 o                         
   2   3  12       2765.89       2849.28        83.16 o                         
   3   3  12         97.40        127.88        44.40 o                         
   4   3  12       1994.66       2093.70        83.92 o                         
   5   3  12        160.21         60.23        35.99 o                         
   6   3  12        343.41        246.77        36.92 o                         
   7   3  12        110.21        110.15        59.17 o                         
   8   3  12        128.39        194.80       125.52 o                         
  -2   4  12        602.41        676.40        80.29 o                         
  -1   4  12         69.39         59.77        90.50 o                         
   0   4  12       4685.58       4697.06       196.18 o                         
   1   4  12        733.28        722.39        58.89 o                         
   2   4  12       1939.23       2067.86        95.04 o                         
   3   4  12       2343.01       2400.45        87.43 o                         
   4   4  12         39.89         36.35        40.98 o                         
   5   4  12       2052.29       2050.20       101.70 o                         
   6   4  12       1544.41       1749.71        98.01 o                         
   7   4  12         45.34        100.62        42.05 o                         
   8   4  12        121.60         59.52        45.84 o                         
  -2   5  12        559.23        469.24        71.11 o                         
  -1   5  12        394.89        350.22        53.77 o                         
   0   5  12         18.67         -6.34        34.87 o                         
   1   5  12         14.71         -8.13        64.88 o                         
   2   5  12       1173.40       1180.53        61.60 o                         
   3   5  12        189.76        151.47        28.18 o                         
   4   5  12         26.57         14.68        37.56 o                         
   5   5  12        159.80        135.55        36.72 o                         
   6   5  12       1911.50       1774.77       133.55 o                         
   7   5  12       1912.79       1882.61       116.44 o                         
   8   5  12         79.39         61.27        49.23 o                         
  -2   6  12       1032.15       1011.92       153.88 o                         
  -1   6  12       1661.36       1789.20       136.91 o                         
   0   6  12        778.49        699.65        74.36 o                         
   1   6  12       1371.84       1317.02        68.39 o                         
   2   6  12       3066.13       3195.05       241.00 o                         
   3   6  12       1588.16       1645.79        69.91 o                         
   4   6  12        275.36        233.57        49.54 o                         
   5   6  12        482.17        402.87        41.01 o                         
   6   6  12         11.94         40.03        39.27 o                         
   7   6  12         65.20         92.79        24.55 o                         
   8   6  12       1941.41       1938.62        95.02 o                         
   9   6  12        276.26        257.39        56.22 o                         
  -2   7  12        249.81        185.19        57.39 o                         
  -1   7  12       3958.64       4215.60       213.68 o                         
   0   7  12         34.80         23.90        73.42 o                         
   1   7  12       1324.50       1533.12        94.53 o                         
   2   7  12        606.69        524.07        40.78 o                         
   3   7  12        103.60         78.44        16.00 o                         
   4   7  12         84.33         94.77        16.90 o                         
   5   7  12       5772.92       6242.01       140.24 o                         
   6   7  12       1842.65       1867.51        66.98 o                         
   7   7  12        709.88        785.84        45.88 o                         
   8   7  12          2.43         -5.72        30.77 o                         
   9   7  12         21.72         25.61        39.78 o                         
  -1   8  12        277.87        291.01        59.05 o                         
   0   8  12        282.85        273.54        54.57 o                         
   1   8  12       2604.88       2781.96       149.63 o                         
   2   8  12         10.93         18.96        16.77 o                         
   3   8  12       4954.85       5195.02       135.94 o                         
   4   8  12       1574.23       1618.64        52.59 o                         
   5   8  12         35.31         34.06        20.17 o                         
   6   8  12        189.40        169.18        24.73 o                         
   7   8  12        509.17        507.22        39.25 o                         
   8   8  12        186.12        221.05        36.17 o                         
   0   9  12          7.08        -51.17        51.17 o                         
   1   9  12         92.63         18.14        27.15 o                         
   2   9  12          7.76         27.59        18.68 o                         
   3   9  12         65.35         72.38        21.63 o                         
   4   9  12       1121.62       1095.52        43.53 o                         
   5   9  12        706.02        693.17        36.02 o                         
   6   9  12        449.85        396.67        35.03 o                         
   7   9  12         33.96         75.50        31.89 o                         
   8   9  12        468.85        407.92        39.14 o                         
   1  10  12        752.33        823.49        54.98 o                         
   2  10  12        261.26        277.30        34.03 o                         
   3  10  12        619.95        595.83        36.25 o                         
   4  10  12         85.14         59.72        23.34 o                         
   5  10  12        704.06        610.80        41.58 o                         
   6  10  12        914.77        949.50        53.15 o                         
   7  10  12        406.77        395.53        43.49 o                         
   8  10  12       2658.53       2726.39       112.37 o                         
   2  11  12       1701.32       1694.14        80.47 o                         
   3  11  12        449.30        424.65        41.82 o                         
   4  11  12        104.64        107.42        31.98 o                         
   5  11  12       1627.64       1807.00        79.08 o                         
   6  11  12         52.61        120.69        36.16 o                         
   7  11  12        517.38        468.68        45.48 o                         
   1   0  13        190.87        128.09        66.61 o                         
   2   0  13       1952.73       1562.99       152.36 o                         
   3   0  13        107.44          6.83        47.81 o                         
   4   0  13         40.72         36.53        38.78 o                         
   0   1  13       4049.51       4570.02       319.32 o                         
   1   1  13         18.05        -29.03        59.76 o                         
   2   1  13         64.03         81.96        61.47 o                         
   3   1  13        343.01        378.51        51.25 o                         
   4   1  13       1500.05       1531.13       111.21 o                         
   5   1  13          4.70         36.29        51.43 o                         
  -1   2  13       3390.49       3603.25       187.24 o                         
   0   2  13        105.84        118.51        44.98 o                         
   1   2  13       1321.43       1291.47       138.55 o                         
   2   2  13        319.80        278.43       102.49 o                         
   3   2  13         19.40         13.14        30.39 o                         
   4   2  13       1732.92       2018.90       119.22 o                         
   5   2  13          4.80         11.00        42.05 o                         
   6   2  13        326.92        366.21        56.62 o                         
  -1   3  13        527.64        524.44        68.58 o                         
   0   3  13        411.54        383.76        57.83 o                         
   1   3  13        837.82        733.43        74.68 o                         
   2   3  13        759.63        808.80        83.29 o                         
   3   3  13       1553.52       1438.32       104.38 o                         
   4   3  13          0.77        -41.00        41.00 o                         
   5   3  13       1835.97       1809.61       145.50 o                         
   6   3  13        142.00        130.68        50.55 o                         
   7   3  13        134.36        203.14        77.70 o                         
  -1   4  13         66.74         68.81       129.78 o                         
   0   4  13         94.83        155.57        51.63 o                         
   1   4  13       1490.52       1440.99       115.49 o                         
   2   4  13        837.83        866.18        64.76 o                         
   3   4  13       5071.42       5547.02       231.65 o                         
   4   4  13        894.85        802.43        69.83 o                         
   5   4  13        792.09        794.19        70.70 o                         
   6   4  13        135.18        125.63        46.91 o                         
   7   4  13        535.83        547.30        66.32 o                         
  -1   5  13        121.63        184.32        58.92 o                         
   0   5  13        862.15        758.68        94.02 o                         
   1   5  13          4.11         56.89        87.93 o                         
   2   5  13         62.18         36.54        33.42 o                         
   3   5  13         47.04         55.81        36.16 o                         
   4   5  13       1569.82       1628.99        96.60 o                         
   5   5  13       3817.80       4146.77       271.24 o                         
   6   5  13        594.86        593.83        69.80 o                         
   7   5  13       1578.03       1612.45       110.31 o                         
  -1   6  13        708.55        553.45        79.47 o                         
   0   6  13        519.55        559.37        73.47 o                         
   1   6  13        171.39        168.32        48.01 o                         
   2   6  13       5857.36       6296.16       285.80 o                         
   3   6  13         11.61          7.58        39.27 o                         
   4   6  13        324.86        305.81        61.50 o                         
   5   6  13        277.48        278.24        52.73 o                         
   6   6  13        319.14        352.57        52.03 o                         
   7   6  13        237.90        284.23        52.52 o                         
   8   6  13        131.58        271.66       133.20 o                         
   0   7  13        633.60        624.08        76.05 o                         
   1   7  13        167.07        121.92        47.38 o                         
   2   7  13          8.99         -7.20        32.02 o                         
   3   7  13       1883.14       1959.59        90.89 o                         
   4   7  13        252.57        248.99        62.34 o                         
   5   7  13        901.03        946.15        62.29 o                         
   6   7  13        512.88        511.74        59.58 o                         
   7   7  13        263.88        295.33        63.40 o                         
   8   7  13        309.90        326.49        59.81 o                         
   0   8  13        248.78        274.15        64.36 o                         
   1   8  13         61.81        -45.12        45.12 o                         
   2   8  13          1.95        -31.38        31.38 o                         
   3   8  13         13.03         15.56        29.88 o                         
   4   8  13        673.47        667.72        49.32 o                         
   5   8  13        212.22        256.31        47.82 o                         
   6   8  13         94.60         53.36        43.93 o                         
   7   8  13       3983.77       4220.06       207.22 o                         
   1   9  13       1640.38       1820.74       123.81 o                         
   2   9  13         88.28         60.11        44.98 o                         
   3   9  13         21.43         51.19        28.20 o                         
   4   9  13       1140.76       1176.82        67.98 o                         
   5   9  13        276.13        234.97        52.10 o                         
   6   9  13        485.43        415.70        96.53 o                         
   7   9  13         65.41         37.81        45.08 o                         
   2  10  13        854.18        952.20        89.90 o                         
   3  10  13       1103.82       1045.24        89.95 o                         
   4  10  13        108.68        151.29        38.41 o                         
   5  10  13       2302.91       2442.07       113.04 o                         
   6  10  13         39.54         40.69        28.35 o                         
   1   3  14        301.78        305.75        90.53 o                         
   2   3  14         34.81         52.93       102.45 o                         
   3   3  14         88.52        148.06        67.18 o                         
   4   3  14       2641.59       2966.65       294.72 o                         
   5   3  14         37.37         10.55        43.46 o                         
   1   4  14       1335.09       1341.12       105.57 o                         
   2   4  14        771.22        997.49        87.47 o                         
   3   4  14        620.84        637.41       111.08 o                         
   4   4  14         13.69        -54.64        54.64 o                         
   5   4  14         46.60         78.33        53.64 o                         
   1   5  14          4.85         16.37        66.32 o                         
   2   5  14        123.93        123.35        49.89 o                         
   3   5  14         42.72         99.80        39.48 o                         
   4   5  14        993.47       1179.51        87.15 o                         
   5   5  14        147.69        -23.91        63.19 o                         
   6   5  14         21.66         47.13        61.47 o                         
   1   6  14        291.60        368.49        63.20 o                         
   2   6  14        301.16        237.29        44.75 o                         
   3   6  14          4.29         -1.81        37.49 o                         
   4   6  14          2.02         -8.74        82.81 o                         
   5   6  14        969.58        897.58       123.10 o                         
   6   6  14       2341.50       2206.36       141.67 o                         
   2   7  14         65.05         21.38        36.68 o                         
   3   7  14        241.15        209.06        43.94 o                         
   4   7  14       2588.60       2769.34       123.00 o                         
   5   7  14        293.40        326.25        85.40 o                         
   6   7  14         91.83        136.14        99.90 o                         
   2   8  14       1073.79       1103.04       103.51 o                         
   3   8  14        184.25         35.46       163.95 o                         
   4   8  14        804.19        795.93        59.60 o                         
   5   8  14        767.05        868.26        65.80 o                         
   6   8  14        111.49        138.57        57.27 o                         
   4   9  14        473.47        357.08        59.80 o                         
   5   9  14        437.22        319.39        58.60 o                         
                                                                                
